# Supplementary material for: The complexity of the Fragaria x ananassa (octoploid) transcriptome by single-molecule long-read sequencing
Source: Hortic Res. 2019 Apr 6;6:46. doi: 10.1038/s41438-019-0126-6 (PMC6441658; doi:10.1038/s41438-019-0126-6)
Supplement: Supplementary file 2 — Supplementary Information 2 [file 41438_2019_126_MOESM2_ESM.xls]

## Sheet: Integrated_Function.anno.1
#GeneID	COG_class	COG_class_annotation	GO_annotation	KEGG_annotation	KEGG_pathway	KOG_class	KOG_class_annotation	Pfam_annotation	Swissprot_annotation	eggNOG_class	eggNOG_class_annotation	nr_annotation
F01.PB1251	--	--	--	--	--	--	--	Protein of unknown function (DUF1313)	Protein ELF4-LIKE 3 GN=F18P14 OS=Arabidopsis thaliana (Mouse-ear cress) PE=3 SV=1	S	Function unknown	PREDICTED: protein ELF4-LIKE 3-like isoform 1 [Fragaria vesca subsp. vesca]
F01.PB73754	--	--	--	K03023|0|fve:101292261|DNA-directed RNA polymerase III subunit RPC3-like; K03023 DNA-directed RNA polymerase III subunit RPC3 (A)	ko00230:Purine metabolism;ko00240:Pyrimidine metabolism;ko03020:RNA polymerase	[K]	Transcription	RNA polymerase III subunit RPC82 helix-turn-helix domain;; RNA polymerase III subunit RPC82	--	K	Transcription	PREDICTED: DNA-directed RNA polymerase III subunit RPC3-like [Fragaria vesca subsp. vesca]
F01.PB107477	--	--	Molecular Function: binding (GO:0005488);;	--	--	--	--	Helix-loop-helix DNA-binding domain	Transcription factor bHLH74 GN=T27I1.15 OS=Arabidopsis thaliana (Mouse-ear cress) PE=1 SV=1	K	Transcription	PREDICTED: transcription factor bHLH74-like [Fragaria vesca subsp. vesca]
F01.PB108096	--	--	--	--	--	--	--	Plant mobile domain	Serine/threonine-protein phosphatase 7 long form homolog GN=At1g48120 OS=Arabidopsis thaliana (Mouse-ear cress) PE=2 SV=1	S	Function unknown	PREDICTED: serine/threonine-protein phosphatase 7 long form homolog [Fragaria vesca subsp. vesca]
F01.PB79053	--	--	Biological Process: polysaccharide catabolic process (GO:0000272);; Molecular Function: beta-amylase activity (GO:0016161);; Molecular Function: cation binding (GO:0043169);;	--	--	--	--	Glycosyl hydrolase family 14	Inactive beta-amylase 9 GN=T1A4.50 OS=Arabidopsis thaliana (Mouse-ear cress) PE=2 SV=1	S	Function unknown	PREDICTED: inactive beta-amylase 9-like [Fragaria vesca subsp. vesca]
F01.PB38461	[O]	Posttranslational modification, protein turnover, chaperones	Biological Process: maltose metabolic process (GO:0000023);; Biological Process: protein peptidyl-prolyl isomerization (GO:0000413);; Molecular Function: peptidyl-prolyl cis-trans isomerase activity (GO:0003755);; Biological Process: protein folding (GO:0006457);; Cellular Component: chloroplast stroma (GO:0009570);; Biological Process: chloroplast relocation (GO:0009902);; Cellular Component: ch…	--	--	--	--	Bacterial trigger factor protein (TF);; Bacterial trigger factor protein (TF) C-terminus;; FKBP-type peptidyl-prolyl cis-trans isomerase	Trigger factor-like protein TIG, Chloroplastic (Precursor) GN=TIG OS=Arabidopsis thaliana (Mouse-ear cress) PE=2 SV=1	O	Posttranslational modification, protein turnover, chaperones	PREDICTED: trigger factor-like protein TIG-like [Fragaria vesca subsp. vesca]
F01.PB74177	--	--	Biological Process: innate immune response (GO:0045087);; Biological Process: system development (GO:0048731);; Biological Process: response to other organism (GO:0051707);; Biological Process: cellular response to stimulus (GO:0051716);; Biological Process: response to oxygen-containing compound (GO:1901700);;	--	--	--	--	--	Protein CPR-5 GN=MXK3.16 OS=Arabidopsis thaliana (Mouse-ear cress) PE=1 SV=1	S	Function unknown	PREDICTED: protein CPR-5-like [Fragaria vesca subsp. vesca]
F01.PB48842	[G]	Carbohydrate transport and metabolism	Molecular Function: alpha-amylase activity (GO:0004556);; Molecular Function: calcium ion binding (GO:0005509);; Cellular Component: extracellular region (GO:0005576);; Biological Process: carbohydrate metabolic process (GO:0005975);;	K01176|0|fve:101294133|probable alpha-amylase 2-like; K01176 alpha-amylase [EC:3.2.1.1] (A)	ko00500:Starch and sucrose metabolism	[G]	Carbohydrate transport and metabolism	Alpha-amylase C-terminal beta-sheet domain;; Alpha amylase, catalytic domain	Probable alpha-amylase 2 GN=AMY2 OS=Arabidopsis thaliana (Mouse-ear cress) PE=2 SV=1	G	Carbohydrate transport and metabolism	PREDICTED: probable alpha-amylase 2-like [Fragaria vesca subsp. vesca]
F01.PB50304	--	--	--	--	--	--	--	Vicilin N terminal region	--	--	--	--
F01.PB83944	[GEPR]	--	Cellular Component: integral component of plasma membrane (GO:0005887);; Molecular Function: sucrose transmembrane transporter activity (GO:0008515);; Biological Process: sucrose transport (GO:0015770);; Biological Process: transmembrane transport (GO:0055085);;	K15378|0|fve:101303807|sucrose transport protein SUC4-like isoform 1; K15378 solute carrier family 45, member 1/2/4 (A)	--	[G]	Carbohydrate transport and metabolism	Major Facilitator Superfamily;; Sugar (and other) transporter;; MFS/sugar transport protein	Sucrose transport protein SUC4 GN=F21M12.35 OS=Arabidopsis thaliana (Mouse-ear cress) PE=1 SV=2	U	Intracellular trafficking, secretion, and vesicular transport	PREDICTED: sucrose transport protein SUC4-like isoform 2 [Fragaria vesca subsp. vesca]
F01.PB12779	--	--	--	K03860|0|pmum:103327054|uncharacterized LOC103327054; K03860 phosphatidylinositol glycan, class Q (A)	ko00563:Glycosylphosphatidylinositol(GPI)-anchor biosynthesis	[MO]	--	N-acetylglucosaminyl transferase component (Gpi1)	--	S	Function unknown	PREDICTED: uncharacterized protein LOC103327054 [Prunus mume]
F01.PB8718	--	--	Biological Process: transcription, DNA-templated (GO:0006351);; Molecular Function: sequence-specific DNA binding (GO:0043565);;	K09338|8.68591e-168|fve:101314073|homeobox-leucine zipper protein HAT7-like; K09338 homeobox-leucine zipper protein (A)	--	[K]	Transcription	Homeobox associated leucine zipper;; Homeobox domain	Homeobox-leucine zipper protein ATHB-13 GN=ATHB-13 OS=Arabidopsis thaliana (Mouse-ear cress) PE=2 SV=2	K	Transcription	PREDICTED: homeobox-leucine zipper protein HAT7-like [Fragaria vesca subsp. vesca]
F01.PB75707	--	--	--	--	--	[I]	Lipid transport and metabolism	Plasma-membrane choline transporter;; Plasma-membrane choline transporter	--	S	Function unknown	PREDICTED: CTL-like protein DDB_G0274487-like [Fragaria vesca subsp. vesca]
F01.PB21440	--	--	Cellular Component: Golgi apparatus (GO:0005794);; Cellular Component: plasma membrane (GO:0005886);; Molecular Function: protein transporter activity (GO:0008565);; Biological Process: protein transport (GO:0015031);;	K09481|1.77922e-29|fve:101315012|protein transport protein Sec61 subunit beta-like; K09481 protein transport protein SEC61 subunit beta (A)	ko03060:Protein export;ko04141:Protein processing in endoplasmic reticulum;ko04145:Phagosome	[O]	Posttranslational modification, protein turnover, chaperones	Sec61beta family	Protein transport protein Sec61 subunit beta GN=At2g45070 OS=Arabidopsis thaliana (Mouse-ear cress) PE=1 SV=1	U	Intracellular trafficking, secretion, and vesicular transport	PREDICTED: protein transport protein Sec61 subunit beta-like [Fragaria vesca subsp. vesca]
F01.PB31759	[G]	Carbohydrate transport and metabolism	Molecular Function: aldose 1-epimerase activity (GO:0004034);; Biological Process: galactose metabolic process (GO:0006012);; Molecular Function: carbohydrate binding (GO:0030246);;	K01792|0|fve:101299122|putative glucose-6-phosphate 1-epimerase-like; K01792 glucose-6-phosphate 1-epimerase [EC:5.1.3.15] (A)	ko00010:Glycolysis / Gluconeogenesis	[G]	Carbohydrate transport and metabolism	Aldose 1-epimerase	Putative glucose-6-phosphate 1-epimerase OS=Cenchrus ciliaris (Buffelgrass) PE=2 SV=1	G	Carbohydrate transport and metabolism	PREDICTED: putative glucose-6-phosphate 1-epimerase-like [Fragaria vesca subsp. vesca]
F01.PB90885	--	--	Molecular Function: DNA binding (GO:0003677);; Molecular Function: structural molecule activity (GO:0005198);; Molecular Function: zinc ion binding (GO:0008270);; Cellular Component: viral capsid (GO:0019028);; Biological Process: transmission of virus (GO:0019089);;	--	--	--	--	Aphid transmission protein;; Caulimovirus DNA-binding protein	--	--	--	coat protein [Strawberry vein banding virus]
F01.PB14947	[E]	Amino acid transport and metabolism	Molecular Function: 2-isopropylmalate synthase activity (GO:0003852);; Biological Process: leucine biosynthetic process (GO:0009098);; Cellular Component: chloroplast envelope (GO:0009941);;	K01649|0|fve:101309776|2-isopropylmalate synthase 2, chloroplastic-like; K01649 2-isopropylmalate synthase [EC:2.3.3.13] (A)	ko00290:Valine, leucine and isoleucine biosynthesis;ko00620:Pyruvate metabolism;ko01210:2-Oxocarboxylic acid metabolism;ko01230:Biosynthesis of amino acids	[E]	Amino acid transport and metabolism	HMGL-like;; LeuA allosteric (dimerisation) domain	2-isopropylmalate synthase 2, chloroplastic (Precursor) GN=F2P9.9 OS=Arabidopsis thaliana (Mouse-ear cress) PE=1 SV=1	E	Amino acid transport and metabolism	PREDICTED: 2-isopropylmalate synthase 2, chloroplastic-like [Fragaria vesca subsp. vesca]
F01.PB20956	--	--	Biological Process: metabolic process (GO:0008152);; Molecular Function: UDP-glucosyltransferase activity (GO:0035251);;	--	--	[GC]	--	--	7-deoxyloganetin glucosyltransferase GN=UGT85A24 OS=Gardenia jasminoides (Cape jasmine) PE=1 SV=1	S	Function unknown	PREDICTED: UDP-glycosyltransferase 85A1-like [Fragaria vesca subsp. vesca]
F01.PB69089	--	--	Molecular Function: DNA binding (GO:0003677);; Molecular Function: chromatin binding (GO:0003682);; Molecular Function: sequence-specific DNA binding transcription factor activity (GO:0003700);; Biological Process: regulation of transcription, DNA-templated (GO:0006355);; Molecular Function: zinc ion binding (GO:0008270);;	--	--	--	--	--	--	K	Transcription	PREDICTED: transcription factor MYB1R1-like [Fragaria vesca subsp. vesca]
F01.PB115627	--	--	--	K17637|0|fve:101310735|exocyst complex component 2-like; K17637 exocyst complex component 2 (A)	--	[U]	Intracellular trafficking, secretion, and vesicular transport	Exocyst complex component Sec5	Exocyst complex component SEC5A GN=SEC5A OS=Arabidopsis thaliana (Mouse-ear cress) PE=1 SV=1	S	Function unknown	PREDICTED: exocyst complex component 2-like [Fragaria vesca subsp. vesca]
F01.PB88826	--	--	--	--	--	[U]	Intracellular trafficking, secretion, and vesicular transport	SPX domain;; EXS family;; EXS family	Phosphate transporter PHO1 homolog 9 GN=PHO1-H9 OS=Arabidopsis thaliana (Mouse-ear cress) PE=2 SV=1	T	Signal transduction mechanisms	PREDICTED: phosphate transporter PHO1 homolog 9-like [Fragaria vesca subsp. vesca]
F01.PB3026	[U]	Intracellular trafficking, secretion, and vesicular transport	Cellular Component: membrane (GO:0016020);; Biological Process: cellular component organization (GO:0016043);;	K03217|0|fve:101313892|mitochondrial inner membrane protein OXA1-like; K03217 YidC/Oxa1 family membrane protein insertase (A)	ko03060:Protein export	[OU]	--	60Kd inner membrane protein	Mitochondrial inner membrane protein OXA1 (Precursor) GN=MTG10.19 OS=Arabidopsis thaliana (Mouse-ear cress) PE=2 SV=2	U	Intracellular trafficking, secretion, and vesicular transport	PREDICTED: mitochondrial inner membrane protein OXA1-like [Fragaria vesca subsp. vesca]
F01.PB37871	--	--	Biological Process: phosphate-containing compound metabolic process (GO:0006796);; Molecular Function: kinase activity (GO:0016301);; Molecular Function: phosphotransferase activity, alcohol group as acceptor (GO:0016773);; Biological Process: polyol metabolic process (GO:0019751);; Molecular Function: ion binding (GO:0043167);;	K00913|0|fve:101292561|inositol-tetrakisphosphate 1-kinase 1-like; K00913 inositol-1,3,4-trisphosphate 5/6-kinase / inositol-tetrakisphosphate 1-kinase [EC:2.7.1.159 2.7.1.134] (A)	ko00562:Inositol phosphate metabolism;ko04070:Phosphatidylinositol signaling system	--	--	--	Inositol-tetrakisphosphate 1-kinase 1 GN=ITPK1 OS=Arabidopsis thaliana (Mouse-ear cress) PE=1 SV=1	G	Carbohydrate transport and metabolism	PREDICTED: inositol-tetrakisphosphate 1-kinase 1-like [Fragaria vesca subsp. vesca]
F01.PB56180	--	--	--	--	--	--	--	Vicilin N terminal region	--	--	--	PREDICTED: uncharacterized protein LOC101298113 [Fragaria vesca subsp. vesca]
F01.PB111420	--	--	--	K13156|0|fve:101300357|uncharacterized protein LOC101300357; K13156 U11/U12 small nuclear ribonucleoprotein 48 kDa protein (A)	--	--	--	--	U11/U12 small nuclear ribonucleoprotein 48 kDa protein GN=SNRNP48 OS=Arabidopsis thaliana (Mouse-ear cress) PE=2 SV=1	S	Function unknown	PREDICTED: uncharacterized protein LOC101300357 [Fragaria vesca subsp. vesca]
F01.PB33230	--	--	--	K09422|9.02357e-96|fve:101314007|telomere repeat-binding factor 4-like; K09422 myb proto-oncogene protein, plant (A)	--	--	--	Myb-like DNA-binding domain;; Myb-like DNA-binding domain	Telomere repeat-binding factor 4 GN=At1g17520 OS=Arabidopsis thaliana (Mouse-ear cress) PE=2 SV=2	B	Chromatin structure and dynamics	PREDICTED: telomere repeat-binding factor 4-like [Fragaria vesca subsp. vesca]
F01.PB16378	[J]	Translation, ribosomal structure and biogenesis	Molecular Function: translation initiation factor activity (GO:0003743);; Cellular Component: nucleus (GO:0005634);; Cellular Component: cytoplasm (GO:0005737);; Biological Process: translational initiation (GO:0006413);; Biological Process: RNA metabolic process (GO:0016070);;	K03262|0|fve:101313897|probable eukaryotic translation initiation factor 5-1-like; K03262 translation initiation factor 5 (A)	ko03013:RNA transport	[J]	Translation, ribosomal structure and biogenesis	Domain found in IF2B/IF5;; eIF4-gamma/eIF5/eIF2-epsilon	Eukaryotic translation initiation factor 5 GN=EIF5 OS=Zea mays (Maize) PE=2 SV=1	J	Translation, ribosomal structure and biogenesis	PREDICTED: probable eukaryotic translation initiation factor 5-1-like [Fragaria vesca subsp. vesca]
F01.PB24526	--	--	--	K07466|5.99722e-96|fve:101294224|uncharacterized protein At4g28440-like; K07466 replication factor A1 (A)	ko03030:DNA replication;ko03420:Nucleotide excision repair;ko03430:Mismatch repair;ko03440:Homologous recombination	--	--	--	Uncharacterized protein At4g28440 GN=At4g28440 OS=Arabidopsis thaliana (Mouse-ear cress) PE=1 SV=1	S	Function unknown	PREDICTED: uncharacterized protein At4g28440-like [Fragaria vesca subsp. vesca]
F01.PB17069	--	--	--	K14972|0|fve:101297525|uncharacterized protein LOC101297525; K14972 PAX-interacting protein 1 (A)	--	--	--	--	Mediator of RNA polymerase II transcription subunit 15a GN=F7H2.12 OS=Arabidopsis thaliana (Mouse-ear cress) PE=1 SV=1	S	Function unknown	PREDICTED: uncharacterized protein LOC101297525 [Fragaria vesca subsp. vesca]
F01.PB108016	--	--	Molecular Function: translation initiation factor activity (GO:0003743);; Biological Process: translational initiation (GO:0006413);;	K11593|0|fve:101295208|protein argonaute 4-like; K11593 eukaryotic translation initiation factor 2C (A)	--	[J]	Translation, ribosomal structure and biogenesis	Piwi domain;; PAZ domain;; Domain of unknown function (DUF1785)	Protein argonaute 4 GN=T20P8.9 OS=Arabidopsis thaliana (Mouse-ear cress) PE=1 SV=2	J	Translation, ribosomal structure and biogenesis	PREDICTED: protein argonaute 4-like [Fragaria vesca subsp. vesca]
F01.PB78995	--	--	--	K13162|0|fve:101307590|KH domain-containing protein At4g18375-like; K13162 poly(rC)-binding protein 2/3/4 (A)	--	[AR]	--	KH domain;; KH domain;; KH domain	KH domain-containing protein At4g18375 GN=At4g18375 OS=Arabidopsis thaliana (Mouse-ear cress) PE=2 SV=1	S	Function unknown	PREDICTED: KH domain-containing protein At4g18375-like [Fragaria vesca subsp. vesca]
F01.PB84448	[K]	Transcription	Molecular Function: 3'-5'-exoribonuclease activity (GO:0000175);; Molecular Function: RNA binding (GO:0003723);; Cellular Component: mitochondrion (GO:0005739);; Biological Process: rRNA processing (GO:0006364);; Biological Process: tRNA metabolic process (GO:0006399);; Cellular Component: chloroplast (GO:0009507);; Biological Process: embryo development ending in seed dormancy (GO:0009793);; Bio…	--	--	[J]	Translation, ribosomal structure and biogenesis	RNB domain	Ribonuclease II, chloroplastic/mitochondrial (Precursor) GN=T1E22.10 OS=Arabidopsis thaliana (Mouse-ear cress) PE=2 SV=1	K	Transcription	PREDICTED: ribonuclease II, chloroplastic/mitochondrial-like [Fragaria vesca subsp. vesca]
F01.PB19866	--	--	--	--	--	[R]	General function prediction only	WD domain, G-beta repeat;; Breast carcinoma amplified sequence 3;; Breast carcinoma amplified sequence 3	Autophagy-related protein 18g GN=ATG18G OS=Arabidopsis thaliana (Mouse-ear cress) PE=2 SV=1	S	Function unknown	PREDICTED: uncharacterized protein LOC101303471 isoform 2 [Fragaria vesca subsp. vesca]
F01.PB88263	--	--	--	--	--	--	--	--	--	S	Function unknown	PREDICTED: uncharacterized protein LOC101307700 [Fragaria vesca subsp. vesca]
F01.PB119725	--	--	Molecular Function: nucleotide binding (GO:0000166);; Molecular Function: RNA binding (GO:0003723);; Biological Process: RNA processing (GO:0006396);;	K12842|0|fve:101301841|U2 snRNP-associated SURP motif-containing protein-like; K12842 U2-associated protein SR140 (A)	ko03040:Spliceosome	[R]	General function prediction only	Surp module;; RNA recognition motif. (a.k.a. RRM, RBD, or RNP domain);; cwf21 domain;; RNA recognition motif (a.k.a. RRM, RBD, or RNP domain)	Polyadenylate-binding protein RBP47 GN=RBP47 OS=Nicotiana plumbaginifolia (Leadwort-leaved tobacco) PE=1 SV=1	S	Function unknown	PREDICTED: U2 snRNP-associated SURP motif-containing protein-like [Fragaria vesca subsp. vesca]
F01.PB81235	--	--	Molecular Function: DNA binding (GO:0003677);; Molecular Function: sequence-specific DNA binding transcription factor activity (GO:0003700);; Cellular Component: nucleus (GO:0005634);; Biological Process: regulation of transcription, DNA-templated (GO:0006355);; Molecular Function: protein dimerization activity (GO:0046983);;	K09264|1.12173e-31|fve:101300321|MADS-box transcription factor 6-like; K09264 MADS-box transcription factor, plant (A)	--	[K]	Transcription	K-box region	MADS-box transcription factor 17 GN=OSJNBa0064M23.11 OS=Oryza sativa subsp. japonica (Rice) PE=1 SV=2	K	Transcription	PREDICTED: MADS-box transcription factor 6-like [Fragaria vesca subsp. vesca]
F01.PB12965	--	--	--	--	--	--	--	Nodulin-like	--	S	Function unknown	PREDICTED: uncharacterized protein LOC101309107 [Fragaria vesca subsp. vesca]
F01.PB82968	[O]	Posttranslational modification, protein turnover, chaperones	Molecular Function: ATP binding (GO:0005524);; Cellular Component: cytoplasm (GO:0005737);; Biological Process: protein folding (GO:0006457);; Molecular Function: unfolded protein binding (GO:0051082);;	K09500|0|fve:101311979|T-complex protein 1 subunit theta-like; K09500 T-complex protein 1 subunit theta (A)	--	[O]	Posttranslational modification, protein turnover, chaperones	TCP-1/cpn60 chaperonin family	T-complex protein 1 subunit theta {ECO:0000303|PubMed:11599560} OS=Arabidopsis thaliana (Mouse-ear cress) PE=1 SV=1	O	Posttranslational modification, protein turnover, chaperones	PREDICTED: T-complex protein 1 subunit theta-like [Fragaria vesca subsp. vesca]
F01.PB71281	--	--	Molecular Function: calcium ion binding (GO:0005509);;	K11583|0|fve:101293736|serine/threonine-protein phosphatase 2A regulatory subunit B'' subunit alpha-like; K11583 serine/threonine-protein phosphatase 2A regulatory subunit B'' (A)	ko03015:mRNA surveillance pathway	[A]	RNA processing and modification	EF-hand domain pair;; EF-hand domain;; EF hand	Serine/threonine protein phosphatase 2A regulatory subunit B&apos;&apos;alpha GN=B&apos;&apos;ALPHA OS=Arabidopsis thaliana (Mouse-ear cress) PE=1 SV=1	T	Signal transduction mechanisms	PREDICTED: serine/threonine-protein phosphatase 2A regulatory subunit B&apos;&apos; subunit alpha-like [Fragaria vesca subsp. vesca]
F01.PB119061	[GO]	--	--	--	--	[F]	Nucleotide transport and metabolism	GDA1/CD39 (nucleoside phosphatase) family	Probable apyrase 7 GN=APY7 OS=Arabidopsis thaliana (Mouse-ear cress) PE=2 SV=1	GO	--	PREDICTED: probable apyrase 7-like [Fragaria vesca subsp. vesca]
F01.PB5188	--	--	Biological Process: systemic acquired resistance (GO:0009627);; Biological Process: regulation of defense response (GO:0031347);;	--	--	[TZ]	--	Uncharacterized conserved protein (DUF2358)	--	S	Function unknown	PREDICTED: uncharacterized protein LOC101303934 [Fragaria vesca subsp. vesca]
F01.PB107037	--	--	--	K14292|0|fve:101302516|uncharacterized protein LOC101302516; K14292 trimethylguanosine synthase [EC:2.1.1.-] (A)	ko03013:RNA transport	[R]	General function prediction only	RNA cap guanine-N2 methyltransferase;; Methyltransferase domain;; Met-10+ like-protein;; Methyltransferase domain;; Methyltransferase domain;; Putative RNA methylase family UPF0020	--	S	Function unknown	PREDICTED: uncharacterized protein LOC101302516 [Fragaria vesca subsp. vesca]
F01.PB85803	[L]	Replication, recombination and repair	--	--	--	[R]	General function prediction only	Integrase core domain	--	L	Replication, recombination and repair	polyprotein [Ananas comosus]
F01.PB65804	[V]	Defense mechanisms	Molecular Function: ATP binding (GO:0005524);; Biological Process: ATP catabolic process (GO:0006200);; Biological Process: stomatal complex morphogenesis (GO:0010103);; Cellular Component: membrane (GO:0016020);; Molecular Function: ATPase activity, coupled to transmembrane movement of substances (GO:0042626);;	--	--	[Q]	Secondary metabolites biosynthesis, transport and catabolism	ABC-2 type transporter;; ABC transporter	ABC transporter G family member 5 GN=T10F5.15 OS=Arabidopsis thaliana (Mouse-ear cress) PE=2 SV=1	V	Defense mechanisms	PREDICTED: ABC transporter G family member 5-like [Fragaria vesca subsp. vesca]
F01.PB6131	[U]	Intracellular trafficking, secretion, and vesicular transport	Biological Process: protein transport (GO:0015031);; Cellular Component: membrane (GO:0016020);;	K10956|0|pxb:103926870|protein transport protein Sec61 subunit alpha-like; K10956 protein transport protein SEC61 subunit alpha (A)	ko03060:Protein export;ko04141:Protein processing in endoplasmic reticulum;ko04145:Phagosome	[UO]	--	SecY translocase;; Plug domain of Sec61p	Protein transport protein Sec61 subunit alpha OS=Pyrenomonas salina PE=2 SV=1	U	Intracellular trafficking, secretion, and vesicular transport	PREDICTED: protein transport protein Sec61 subunit alpha-like [Fragaria vesca subsp. vesca]
F01.PB94034	--	--	Biological Process: embryo sac egg cell differentiation (GO:0009560);;	--	--	[R]	General function prediction only	--	[Fructose-bisphosphate aldolase]-lysine N-methyltransferase, chloroplastic (Precursor) OS=Arabidopsis thaliana (Mouse-ear cress) PE=1 SV=1	S	Function unknown	PREDICTED: ribosomal N-lysine methyltransferase set10-like [Fragaria vesca subsp. vesca]
F01.PB65401	[G]	Carbohydrate transport and metabolism	Molecular Function: magnesium ion binding (GO:0000287);; Molecular Function: monooxygenase activity (GO:0004497);; Cellular Component: chloroplast (GO:0009507);; Molecular Function: ribulose-bisphosphate carboxylase activity (GO:0016984);; Biological Process: reductive pentose-phosphate cycle (GO:0019253);; Biological Process: oxidation-reduction process (GO:0055114);;	K01601|8.07204e-166|aly:ARALYDRAFT_675829|hypothetical protein; K01601 ribulose-bisphosphate carboxylase large chain [EC:4.1.1.39] (A)	ko00630:Glyoxylate and dicarboxylate metabolism;ko00710:Carbon fixation in photosynthetic organisms;ko01200:Carbon metabolism	--	--	Ribulose bisphosphate carboxylase large chain, N-terminal domain;; Ribulose bisphosphate carboxylase large chain, catalytic domain	Ribulose bisphosphate carboxylase large chain {ECO:0000255|HAMAP-Rule:MF_01338} (Precursor) OS=Carpinus caroliniana (American hornbeam) PE=3 SV=1	G	Carbohydrate transport and metabolism	ribulose-1,5-bisphosphate carboxylase/oxygenase large subunit, partial (chloroplast) [Crepis vesicaria]
F01.PB33090	[I]	Lipid transport and metabolism	Molecular Function: 3-hydroxyisobutyryl-CoA hydrolase activity (GO:0003860);; Biological Process: valine catabolic process (GO:0006574);; Biological Process: fatty acid beta-oxidation (GO:0006635);; Biological Process: response to cold (GO:0009409);; Cellular Component: chloroplast (GO:0009507);; Biological Process: response to auxin (GO:0009733);; Molecular Function: carotene beta-ring hydroxyla…	K05605|0|fve:101308422|3-hydroxyisobutyryl-CoA hydrolase 1-like; K05605 3-hydroxyisobutyryl-CoA hydrolase [EC:3.1.2.4] (A)	ko00280:Valine, leucine and isoleucine degradation;ko00410:beta-Alanine metabolism;ko00640:Propanoate metabolism;ko01200:Carbon metabolism	--	--	2-enoyl-CoA Hydratase C-terminal region;; Enoyl-CoA hydratase/isomerase family	3-hydroxyisobutyryl-CoA hydrolase 1 GN=CHY1 OS=Arabidopsis thaliana (Mouse-ear cress) PE=1 SV=1	I	Lipid transport and metabolism	PREDICTED: 3-hydroxyisobutyryl-CoA hydrolase 1-like [Fragaria vesca subsp. vesca]
F01.PB22354	--	--	Biological Process: sodium ion transport (GO:0006814);; Biological Process: regulation of pH (GO:0006885);; Molecular Function: sodium:proton antiporter activity (GO:0015385);; Cellular Component: integral component of membrane (GO:0016021);; Biological Process: transmembrane transport (GO:0055085);;	K14724|3.59166e-41|fve:101309912|LOW QUALITY PROTEIN: sodium/hydrogen exchanger 6-like; K14724 solute carrier family 9 (sodium/hydrogen exchanger), member 8 (A)	--	[P]	Inorganic ion transport and metabolism	--	Sodium/hydrogen exchanger 5 GN=NHX5 OS=Arabidopsis thaliana (Mouse-ear cress) PE=2 SV=2	P	Inorganic ion transport and metabolism	PREDICTED: LOW QUALITY PROTEIN: sodium/hydrogen exchanger 6-like [Fragaria vesca subsp. vesca]
F01.PB81053	[O]	Posttranslational modification, protein turnover, chaperones	Molecular Function: peroxidase activity (GO:0004601);; Biological Process: response to cold (GO:0009409);; Cellular Component: chloroplast stroma (GO:0009570);; Cellular Component: thylakoid (GO:0009579);; Cellular Component: chloroplast envelope (GO:0009941);; Cellular Component: stromule (GO:0010319);; Biological Process: defense response to bacterium (GO:0042742);; Cellular Component: apoplast…	K03386|6.42529e-172|fve:101312555|2-Cys peroxiredoxin BAS1-like, chloroplastic-like; K03386 peroxiredoxin (alkyl hydroperoxide reductase subunit C) [EC:1.11.1.15] (A)	--	[O]	Posttranslational modification, protein turnover, chaperones	AhpC/TSA family;; Redoxin;; C-terminal domain of 1-Cys peroxiredoxin	2-Cys peroxiredoxin BAS1-like, chloroplastic (Precursor) GN=At5g06290 OS=Arabidopsis thaliana (Mouse-ear cress) PE=2 SV=3	O	Posttranslational modification, protein turnover, chaperones	PREDICTED: 2-Cys peroxiredoxin BAS1-like, chloroplastic-like [Fragaria vesca subsp. vesca]
F01.PB47777	[RTKL]	--	Molecular Function: protein serine/threonine kinase activity (GO:0004674);; Molecular Function: ATP binding (GO:0005524);; Biological Process: protein phosphorylation (GO:0006468);;	K14498|0|fve:101304512|serine/threonine-protein kinase SRK2I-like; K14498 serine/threonine-protein kinase SRK2 [EC:2.7.11.1] (A)	ko04075:Plant hormone signal transduction	[T]	Signal transduction mechanisms	Protein kinase domain;; Protein tyrosine kinase	Serine/threonine-protein kinase SRK2I GN=MUD21.14 OS=Arabidopsis thaliana (Mouse-ear cress) PE=1 SV=1	T	Signal transduction mechanisms	PREDICTED: serine/threonine-protein kinase SRK2I-like [Fragaria vesca subsp. vesca]
F01.PB52109	[O]	Posttranslational modification, protein turnover, chaperones	Biological Process: protein peptidyl-prolyl isomerization (GO:0000413);; Molecular Function: peptidyl-prolyl cis-trans isomerase activity (GO:0003755);; Biological Process: protein folding (GO:0006457);;	--	--	--	--	Cyclophilin type peptidyl-prolyl cis-trans isomerase/CLD	Peptidyl-prolyl cis-trans isomerase CYP37, chloroplastic (Precursor) GN=CYP37 OS=Arabidopsis thaliana (Mouse-ear cress) PE=1 SV=3	O	Posttranslational modification, protein turnover, chaperones	PREDICTED: peptidyl-prolyl cis-trans isomerase CYP37, chloroplastic-like [Fragaria vesca subsp. vesca]
F01.PB23848	--	--	Cellular Component: membrane (GO:0016020);; Molecular Function: 7-dehydrocholesterol reductase activity (GO:0047598);; Biological Process: oxidation-reduction process (GO:0055114);;	K00213|9.30513e-63|fve:101313328|7-dehydrocholesterol reductase-like; K00213 7-dehydrocholesterol reductase [EC:1.3.1.21] (A)	ko00100:Steroid biosynthesis	[S]	Function unknown	Eukaryotic family of unknown function (DUF1754)	--	S	Function unknown	PREDICTED: 7-dehydrocholesterol reductase-like [Fragaria vesca subsp. vesca]
F01.PB7196	--	--	--	K14506|0|fve:101296802|probable indole-3-acetic acid-amido synthetase GH3.5-like; K14506 jasmonic acid-amino synthetase (A)	ko04075:Plant hormone signal transduction	--	--	GH3 auxin-responsive promoter	Probable indole-3-acetic acid-amido synthetase GH3.5 GN=OSJNBa0009C07.16 OS=Oryza sativa subsp. japonica (Rice) PE=2 SV=1	S	Function unknown	PREDICTED: probable indole-3-acetic acid-amido synthetase GH3.5-like [Fragaria vesca subsp. vesca]
F01.PB111371	[R]	General function prediction only	Molecular Function: catalytic activity (GO:0003824);; Cellular Component: mitochondrion (GO:0005739);; Biological Process: proteolysis (GO:0006508);; Cellular Component: chloroplast stroma (GO:0009570);; Cellular Component: chloroplast envelope (GO:0009941);; Biological Process: response to cadmium ion (GO:0046686);; Molecular Function: metal ion binding (GO:0046872);; Cellular Component: apoplas…	K06972|0|fve:101300524|presequence protease 1, chloroplastic/mitochondrial-like; K06972 (A)	--	[RO]	--	Peptidase M16C associated;; Peptidase M16 inactive domain	Presequence protease 1, chloroplastic/mitochondrial (Precursor) OS=Arabidopsis thaliana (Mouse-ear cress) PE=1 SV=2	O	Posttranslational modification, protein turnover, chaperones	PREDICTED: presequence protease 1, chloroplastic/mitochondrial-like [Fragaria vesca subsp. vesca]
F01.PB101168	[O]	Posttranslational modification, protein turnover, chaperones	Molecular Function: transferase activity, transferring acyl groups (GO:0016746);;	K00685|0|fve:101299816|arginyl-tRNA--protein transferase 1-like isoform 1; K00685 arginine-tRNA-protein transferase [EC:2.3.2.8] (A)	--	[O]	Posttranslational modification, protein turnover, chaperones	Arginine-tRNA-protein transferase, C terminus;; Arginine-tRNA-protein transferase, N terminus	Arginyl-tRNA--protein transferase 1 GN=ATE1 OS=Arabidopsis thaliana (Mouse-ear cress) PE=2 SV=2	O	Posttranslational modification, protein turnover, chaperones	PREDICTED: arginyl-tRNA--protein transferase 1-like isoform 2 [Fragaria vesca subsp. vesca]
F01.PB42165	--	--	--	--	--	[V]	Defense mechanisms	Protein of unknown function (DUF1068)	--	S	Function unknown	PREDICTED: uncharacterized protein LOC101297771 [Fragaria vesca subsp. vesca]
F01.PB113388	[O]	Posttranslational modification, protein turnover, chaperones	Biological Process: mitotic cell cycle (GO:0000278);; Biological Process: nuclear-transcribed mRNA catabolic process (GO:0000956);; Cellular Component: cytosol (GO:0005829);; Biological Process: methylation-dependent chromatin silencing (GO:0006346);; Biological Process: RNA processing (GO:0006396);; Biological Process: cytokinin-activated signaling pathway (GO:0009736);; Biological Process: nega…	--	--	[GOT]	--	Tetratricopeptide repeat;; TPR repeat;; Glycosyl transferase family 41;; Tetratricopeptide repeat;; Tetratricopeptide repeat;; Tetratricopeptide repeat;; Tetratricopeptide repeat;; Tetratricopeptide repeat;; Tetratricopeptide repeat;; Tetratricopeptide repeat;; Tetratricopeptide repeat;; Tetratricopeptide repeat;; Tetratricopeptide repeat;; Tetratricopeptide repeat;; Est1 DNA/RNA binding domain;;…	Probable UDP-N-acetylglucosamine--peptide N-acetylglucosaminyltransferase SPINDLY GN=SPY OS=Petunia hybrida (Petunia) PE=2 SV=1	O	Posttranslational modification, protein turnover, chaperones	PREDICTED: probable UDP-N-acetylglucosamine--peptide N-acetylglucosaminyltransferase SPINDLY-like [Fragaria vesca subsp. vesca]
F01.PB10530	--	--	--	--	--	--	--	Protein of unknown function (DUF793);; Arabidopsis protein of unknown function;; Protein of unknown function (DUF793)	--	S	Function unknown	PREDICTED: uncharacterized protein LOC101300347 [Fragaria vesca subsp. vesca]
F01.PB91728	[HC]	--	Biological Process: response to stress (GO:0006950);; Cellular Component: chloroplast thylakoid membrane (GO:0009535);; Molecular Function: zeaxanthin epoxidase [overall] activity (GO:0009540);; Biological Process: abscisic acid biosynthetic process (GO:0009688);; Cellular Component: chloroplast membrane (GO:0031969);; Molecular Function: zeaxanthin epoxidase activity (GO:0052662);; Molecular Fun…	K09838|0|mdm:103403091|zeaxanthin epoxidase, chloroplastic-like; K09838 zeaxanthin epoxidase [EC:1.14.13.90] (A)	ko00906:Carotenoid biosynthesis	[CR]	--	FHA domain;; FAD binding domain	Zeaxanthin epoxidase, chloroplastic (Precursor) OS=Prunus armeniaca (Apricot) PE=2 SV=1	CH	--	zeaxanthin epoxidase [Fragaria x ananassa]
F01.PB106879	--	--	--	--	--	--	--	Phosphate-induced protein 1 conserved region	Protein EXORDIUM-like 2 (Precursor) GN=EXL2 OS=Arabidopsis thaliana (Mouse-ear cress) PE=2 SV=1	S	Function unknown	hypothetical protein PRUPE_ppa016645mg [Prunus persica]
F01.PB56448	[R]	General function prediction only	Molecular Function: kinase activity (GO:0016301);; Biological Process: phosphorylation (GO:0016310);;	K13137|0|fve:101312665|serine-threonine kinase receptor-associated protein-like; K13137 serine-threonine kinase receptor-associated protein (A)	ko03013:RNA transport	[I]	Lipid transport and metabolism	WD domain, G-beta repeat	Eukaryotic translation initiation factor 3 subunit I {ECO:0000255|HAMAP-Rule:MF_03008} GN=TIF3I1 OS=Arabidopsis thaliana (Mouse-ear cress) PE=2 SV=2	S	Function unknown	PREDICTED: serine-threonine kinase receptor-associated protein-like [Fragaria vesca subsp. vesca]
F01.PB10013	--	--	--	--	--	--	--	--	--	S	Function unknown	PREDICTED: uncharacterized protein LOC101297359 [Fragaria vesca subsp. vesca]
F01.PB40915	[R]	General function prediction only	--	K12890|2.43643e-94|fve:101306778|pre-mRNA-splicing factor SF2-like; K12890 splicing factor, arginine/serine-rich 1/9 (A)	ko03040:Spliceosome	[A]	RNA processing and modification	RNA recognition motif. (a.k.a. RRM, RBD, or RNP domain);; RNA recognition motif (a.k.a. RRM, RBD, or RNP domain);; RNA recognition motif. (a.k.a. RRM, RBD, or RNP domain)	Serine/arginine-rich-splicing factor SR34 OS=Arabidopsis thaliana (Mouse-ear cress) PE=1 SV=1	S	Function unknown	PREDICTED: pre-mRNA-splicing factor SF2-like [Fragaria vesca subsp. vesca]
F01.PB21184	[OC]	--	Cellular Component: cytoplasm (GO:0005737);; Biological Process: glycerol ether metabolic process (GO:0006662);; Molecular Function: electron carrier activity (GO:0009055);; Molecular Function: protein disulfide oxidoreductase activity (GO:0015035);; Biological Process: electron transport chain (GO:0022900);; Biological Process: cell redox homeostasis (GO:0045454);;	K03671|7.31444e-58|fve:101309610|thioredoxin H-type-like; K03671 thioredoxin 1 (A)	--	[O]	Posttranslational modification, protein turnover, chaperones	Thioredoxin;; Thioredoxin-like domain;; Thioredoxin-like;; Thioredoxin-like;; Redoxin	Thioredoxin H-type OS=Ricinus communis (Castor bean) PE=3 SV=1	O	Posttranslational modification, protein turnover, chaperones	PREDICTED: thioredoxin H-type-like [Fragaria vesca subsp. vesca]
F01.PB65240	[M]	Cell wall/membrane/envelope biogenesis	Molecular Function: UDP-glucose 4-epimerase activity (GO:0003978);; Biological Process: galactose metabolic process (GO:0006012);; Biological Process: cellular metabolic process (GO:0044237);; Molecular Function: coenzyme binding (GO:0050662);;	K01784|0|fve:101291142|UDP-glucose 4-epimerase GEPI48-like; K01784 UDP-glucose 4-epimerase [EC:5.1.3.2] (A)	ko00052:Galactose metabolism;ko00520:Amino sugar and nucleotide sugar metabolism	[M]	Cell wall/membrane/envelope biogenesis	NAD dependent epimerase/dehydratase family;; UDP-glucose 4-epimerase C-term subunit;; Polysaccharide biosynthesis protein;; 3-beta hydroxysteroid dehydrogenase/isomerase family;; short chain dehydrogenase;; RmlD substrate binding domain;; NADH(P)-binding;; Male sterility protein;; KR domain	UDP-glucose 4-epimerase GEPI48 OS=Cyamopsis tetragonoloba (Guar) PE=2 SV=1	M	Cell wall/membrane/envelope biogenesis	PREDICTED: UDP-glucose 4-epimerase GEPI48-like [Fragaria vesca subsp. vesca]
F01.PB73303	--	--	--	--	--	[R]	General function prediction only	PPR repeat family;; PPR repeat;; Pentatricopeptide repeat domain;; DYW family of nucleic acid deaminases;; PPR repeat;; PPR repeat family;; PPR repeat;; Pentatricopeptide repeat domain;; PPR repeat	Pentatricopeptide repeat-containing protein At1g20230 GN=PCMP-H21 OS=Arabidopsis thaliana (Mouse-ear cress) PE=2 SV=2	S	Function unknown	hypothetical protein PRUPE_ppa002332mg [Prunus persica]
F01.PB8605	[R]	General function prediction only	Molecular Function: GTP binding (GO:0005525);; Cellular Component: intracellular (GO:0005622);; Biological Process: small GTPase mediated signal transduction (GO:0007264);;	K07952|5.2243e-144|fve:101297589|ADP-ribosylation factor-related protein 1-like; K07952 ADP-ribosylation factor related protein 1 (A)	--	[U]	Intracellular trafficking, secretion, and vesicular transport	ADP-ribosylation factor family;; Ras family;; Miro-like protein;; Signal recognition particle receptor beta subunit;; Gtr1/RagA G protein conserved region;; 50S ribosome-binding GTPase;; Elongation factor Tu GTP binding domain	ADP-ribosylation factor GN=ARF OS=Vigna unguiculata (Cowpea) PE=2 SV=3	S	Function unknown	PREDICTED: ADP-ribosylation factor-related protein 1-like [Fragaria vesca subsp. vesca]
F01.PB52442	[U]	Intracellular trafficking, secretion, and vesicular transport	Biological Process: protein import into nucleus, docking (GO:0000059);; Cellular Component: nuclear pore (GO:0005643);; Molecular Function: Ran GTPase binding (GO:0008536);; Molecular Function: protein transporter activity (GO:0008565);; Cellular Component: chloroplast (GO:0009507);; Biological Process: plant-type cell wall cellulose metabolic process (GO:0052541);; Biological Process: cell wall …	K14293|1.80309e-179|fve:101304713|importin subunit beta-1-like; K14293 importin subunit beta-1 (A)	ko03013:RNA transport	[YU]	--	Importin-beta N-terminal domain;; HEAT repeat;; Vacuolar 14 Fab1-binding region	Importin subunit beta-1 {ECO:0000305} OS=Arabidopsis thaliana (Mouse-ear cress) PE=1 SV=1	U	Intracellular trafficking, secretion, and vesicular transport	PREDICTED: importin subunit beta-1-like [Fragaria vesca subsp. vesca]
F01.PB33051	[C]	Energy production and conversion	Molecular Function: calcium ion binding (GO:0005509);; Molecular Function: oxidoreductase activity (GO:0016491);; Molecular Function: flavin adenine dinucleotide binding (GO:0050660);; Biological Process: oxidation-reduction process (GO:0055114);;	K17871|0|fve:101307670|NAD(P)H dehydrogenase B2, mitochondrial-like; K17871 NADH:ubiquinone reductase (non-electrogenic) [EC:1.6.5.9] (A)	--	[C]	Energy production and conversion	Pyridine nucleotide-disulphide oxidoreductase;; Pyridine nucleotide-disulphide oxidoreductase;; EF hand	External alternative NAD(P)H-ubiquinone oxidoreductase B2, mitochondrial (Precursor) GN=NDB2 OS=Arabidopsis thaliana (Mouse-ear cress) PE=1 SV=1	C	Energy production and conversion	PREDICTED: NAD(P)H dehydrogenase B2, mitochondrial-like [Fragaria vesca subsp. vesca]
F01.PB53623	[E]	Amino acid transport and metabolism	Cellular Component: plasma membrane (GO:0005886);; Molecular Function: S-adenosylmethionine-homocysteine S-methyltransferase activity (GO:0008898);; Biological Process: methylation (GO:0032259);;	K00547|0|fve:101293186|homocysteine S-methyltransferase 3-like; K00547 homocysteine S-methyltransferase [EC:2.1.1.10] (A)	ko00270:Cysteine and methionine metabolism	[E]	Amino acid transport and metabolism	Homocysteine S-methyltransferase	Homocysteine S-methyltransferase 3 GN=HMT3 OS=Arabidopsis thaliana (Mouse-ear cress) PE=1 SV=2	E	Amino acid transport and metabolism	PREDICTED: homocysteine S-methyltransferase 3-like [Fragaria vesca subsp. vesca]
F01.PB112553	--	--	Molecular Function: structural molecule activity (GO:0005198);; Biological Process: intracellular protein transport (GO:0006886);; Biological Process: vesicle-mediated transport (GO:0016192);; Cellular Component: clathrin coat of trans-Golgi network vesicle (GO:0030130);; Cellular Component: clathrin coat of coated pit (GO:0030132);;	K04646|0|fve:101304132|clathrin heavy chain 1-like; K04646 clathrin heavy chain (A)	ko04144:Endocytosis	[U]	Intracellular trafficking, secretion, and vesicular transport	Region in Clathrin and VPS;; Region in Clathrin and VPS;; Region in Clathrin and VPS	Clathrin heavy chain 2 OS=Oryza sativa subsp. japonica (Rice) PE=3 SV=1	U	Intracellular trafficking, secretion, and vesicular transport	PREDICTED: clathrin heavy chain 1-like [Fragaria vesca subsp. vesca]
F01.PB98838	[J]	Translation, ribosomal structure and biogenesis	Cellular Component: cytoplasm (GO:0005737);; Biological Process: translational termination (GO:0006415);; Molecular Function: translation release factor activity, codon specific (GO:0016149);;	K03265|0|fve:101307979|eukaryotic peptide chain release factor subunit 1-3-like; K03265 peptide chain release factor subunit 1 (A)	ko03015:mRNA surveillance pathway	[J]	Translation, ribosomal structure and biogenesis	eRF1 domain 2;; eRF1 domain 3;; eRF1 domain 1	Eukaryotic peptide chain release factor subunit 1-3 GN=ERF1-3 OS=Arabidopsis thaliana (Mouse-ear cress) PE=1 SV=1	J	Translation, ribosomal structure and biogenesis	PREDICTED: eukaryotic peptide chain release factor subunit 1-3-like [Fragaria vesca subsp. vesca]
F01.PB81517	--	--	--	--	--	[S]	Function unknown	--	--	S	Function unknown	PREDICTED: uncharacterized protein LOC101309750 [Fragaria vesca subsp. vesca]
F01.PB31829	--	--	--	--	--	[R]	General function prediction only	Protein of unknown function, DUF607	Calcium uniporter protein 2, mitochondrial (Precursor) OS=Arabidopsis thaliana (Mouse-ear cress) PE=2 SV=1	S	Function unknown	PREDICTED: uncharacterized protein LOC101294564 [Fragaria vesca subsp. vesca]
F01.PB35765	--	--	--	--	--	--	--	Domain of unknown function (DUF296);; RFX5 DNA-binding domain	--	S	Function unknown	PREDICTED: uncharacterized protein LOC101311295 [Fragaria vesca subsp. vesca]
F01.PB68546	--	--	Cellular Component: extracellular region (GO:0005576);; Biological Process: plant-type cell wall organization (GO:0009664);; Cellular Component: membrane (GO:0016020);;	--	--	--	--	Pollen allergen;; Rare lipoprotein A (RlpA)-like double-psi beta-barrel	Expansin-A8 (Precursor) GN=T2P4.4 OS=Arabidopsis thaliana (Mouse-ear cress) PE=2 SV=1	G	Carbohydrate transport and metabolism	PREDICTED: expansin-A8-like [Fragaria vesca subsp. vesca]
F01.PB24192	--	--	--	--	--	--	--	--	--	S	Function unknown	PREDICTED: uncharacterized protein LOC101310960 [Fragaria vesca subsp. vesca]
F01.PB37824	[F]	Nucleotide transport and metabolism	Molecular Function: binding (GO:0005488);; Biological Process: nucleobase-containing compound metabolic process (GO:0006139);; Molecular Function: transferase activity (GO:0016740);; Biological Process: cellular biosynthetic process (GO:0044249);; Biological Process: small molecule metabolic process (GO:0044281);; Biological Process: organonitrogen compound biosynthetic process (GO:1901566);;	K09903|0|fve:101297570|uncharacterized protein LOC101297570; K09903 uridylate kinase [EC:2.7.4.22] (A)	ko00240:Pyrimidine metabolism	--	--	Myb/SANT-like DNA-binding domain;; Amino acid kinase family;; Alcohol dehydrogenase transcription factor Myb/SANT-like;; Myb/SANT-like DNA-binding domain	Trihelix transcription factor ASIL2 {ECO:0000305} OS=Arabidopsis thaliana (Mouse-ear cress) PE=2 SV=1	F	Nucleotide transport and metabolism	PREDICTED: uncharacterized protein LOC101297570 [Fragaria vesca subsp. vesca]
F01.PB42266	--	--	--	--	--	--	--	Vicilin N terminal region	--	--	--	PREDICTED: uncharacterized protein LOC101298113 [Fragaria vesca subsp. vesca]
F01.PB31302	[I]	Lipid transport and metabolism	Molecular Function: 3-hydroxyacyl-CoA dehydrogenase activity (GO:0003857);; Cellular Component: peroxisome (GO:0005777);; Biological Process: fatty acid metabolic process (GO:0006631);; Biological Process: membrane fusion (GO:0006944);; Molecular Function: 3-hydroxybutyryl-CoA dehydrogenase activity (GO:0008691);; Biological Process: photorespiration (GO:0009853);; Biological Process: response to…	K00074|0|fve:101304468|3-hydroxybutyryl-CoA dehydrogenase-like; K00074 3-hydroxybutyryl-CoA dehydrogenase [EC:1.1.1.157] (A)	ko00360:Phenylalanine metabolism;ko00650:Butanoate metabolism	[I]	Lipid transport and metabolism	3-hydroxyacyl-CoA dehydrogenase, NAD binding domain;; 3-hydroxyacyl-CoA dehydrogenase, C-terminal domain	3-hydroxyacyl-CoA dehydrogenase GN=AIM1 OS=Arabidopsis thaliana (Mouse-ear cress) PE=1 SV=1	I	Lipid transport and metabolism	PREDICTED: 3-hydroxybutyryl-CoA dehydrogenase-like [Fragaria vesca subsp. vesca]
F01.PB102697	--	--	--	K15601|0|fve:101314963|uncharacterized protein LOC101314963; K15601 lysine-specific demethylase 3 [EC:1.14.11.-] (A)	--	[K]	Transcription	WRC;; JmjC domain, hydroxylase;; Zinc-finger domain of monoamine-oxidase A repressor R1	Lysine-specific demethylase JMJ25 GN=MLP3.6 OS=Arabidopsis thaliana (Mouse-ear cress) PE=1 SV=1	S	Function unknown	PREDICTED: uncharacterized protein LOC101314963 [Fragaria vesca subsp. vesca]
F01.PB101457	--	--	--	--	--	--	--	Protein of unknown function, DUF547;; Leucine-zipper of ternary complex factor MIP1	--	S	Function unknown	PREDICTED: uncharacterized protein LOC101295278 [Fragaria vesca subsp. vesca]
F01.PB99679	[R]	General function prediction only	Molecular Function: iron ion binding (GO:0005506);; Cellular Component: peroxisome (GO:0005777);; Molecular Function: oxidoreductase activity, acting on paired donors, with incorporation or reduction of molecular oxygen, 2-oxoglutarate as one donor, and incorporation of one atom each of oxygen into both donors (GO:0016706);; Biological Process: oxidation-reduction process (GO:0055114);;	K06892|2.10676e-113|fve:101294560|1-aminocyclopropane-1-carboxylate oxidase-like; K06892 feruloyl-CoA ortho-hydroxylase [EC:1.14.11.-] (A)	--	[QR]	--	non-haem dioxygenase in morphine synthesis N-terminal;; 2OG-Fe(II) oxygenase superfamily	2&apos;-deoxymugineic-acid 2&apos;-dioxygenase GN=IDS3 OS=Hordeum vulgare (Barley) PE=1 SV=3	S	Function unknown	PREDICTED: 1-aminocyclopropane-1-carboxylate oxidase-like [Fragaria vesca subsp. vesca]
F01.PB116114	--	--	--	--	--	--	--	Plant protein of unknown function (DUF863)	--	S	Function unknown	PREDICTED: uncharacterized protein LOC101304195 [Fragaria vesca subsp. vesca]
F01.PB104882	[P]	Inorganic ion transport and metabolism	Molecular Function: potassium ion transmembrane transporter activity (GO:0015079);; Cellular Component: membrane (GO:0016020);; Biological Process: potassium ion transmembrane transport (GO:0071805);;	K03549|0|fve:101294247|potassium transporter 10-like; K03549 KUP system potassium uptake protein (A)	--	--	--	K+ potassium transporter;; K+ potassium transporter	Potassium transporter 10 GN=F28K20.5 OS=Arabidopsis thaliana (Mouse-ear cress) PE=2 SV=2	P	Inorganic ion transport and metabolism	PREDICTED: potassium transporter 10-like [Fragaria vesca subsp. vesca]
F01.PB119995	--	--	Biological Process: RNA processing (GO:0006396);;	K13171|4.6819e-150|fve:101297226|uncharacterized protein LOC101297226; K13171 serine/arginine repetitive matrix protein 1 (A)	ko03013:RNA transport;ko03015:mRNA surveillance pathway	[AR]	--	PWI domain	--	S	Function unknown	PREDICTED: uncharacterized protein LOC101297226 [Fragaria vesca subsp. vesca]
F01.PB21119	--	--	--	--	--	--	--	--	Metallothionein-like protein 1 GN=MT1 OS=Prunus avium (Cherry) PE=3 SV=1	--	--	PREDICTED: metallothionein-like protein 1-like [Fragaria vesca subsp. vesca]
F01.PB75292	[GEPR]	--	Cellular Component: integral component of plasma membrane (GO:0005887);; Molecular Function: sucrose transmembrane transporter activity (GO:0008515);; Biological Process: sucrose transport (GO:0015770);; Biological Process: transmembrane transport (GO:0055085);;	K15378|0|fve:101303807|sucrose transport protein SUC4-like isoform 1; K15378 solute carrier family 45, member 1/2/4 (A)	--	[G]	Carbohydrate transport and metabolism	Major Facilitator Superfamily;; Sugar (and other) transporter;; MFS/sugar transport protein	Sucrose transport protein SUC4 GN=F21M12.35 OS=Arabidopsis thaliana (Mouse-ear cress) PE=1 SV=2	U	Intracellular trafficking, secretion, and vesicular transport	PREDICTED: sucrose transport protein SUC4-like isoform 2 [Fragaria vesca subsp. vesca]
F01.PB4401	[H]	Coenzyme transport and metabolism	Molecular Function: GTP cyclohydrolase II activity (GO:0003935);; Molecular Function: 3,4-dihydroxy-2-butanone-4-phosphate synthase activity (GO:0008686);; Biological Process: riboflavin biosynthetic process (GO:0009231);; Cellular Component: chloroplast stroma (GO:0009570);; Cellular Component: membrane (GO:0016020);; Biological Process: root hair elongation (GO:0048767);;	K14652|0|fve:101309087|riboflavin biosynthesis protein ribBA, chloroplastic-like; K14652 3,4-dihydroxy 2-butanone 4-phosphate synthase / GTP cyclohydrolase II [EC:4.1.99.12 3.5.4.25] (A)	ko00740:Riboflavin metabolism	[H]	Coenzyme transport and metabolism	3,4-dihydroxy-2-butanone 4-phosphate synthase;; GTP cyclohydrolase II	GTP cyclohydrolase-2 (Precursor) GN=MSJ1.14 OS=Arabidopsis thaliana (Mouse-ear cress) PE=1 SV=2	H	Coenzyme transport and metabolism	PREDICTED: riboflavin biosynthesis protein ribBA, chloroplastic-like [Fragaria vesca subsp. vesca]
F01.PB111742	[O]	Posttranslational modification, protein turnover, chaperones	Molecular Function: metalloendopeptidase activity (GO:0004222);; Molecular Function: ATP binding (GO:0005524);; Biological Process: ATP catabolic process (GO:0006200);; Biological Process: proteolysis (GO:0006508);; Molecular Function: microtubule-severing ATPase activity (GO:0008568);; Cellular Component: plasmodesma (GO:0009506);; Biological Process: embryo development ending in seed dormancy (…	--	--	[O]	Posttranslational modification, protein turnover, chaperones	ATPase family associated with various cellular activities (AAA);; Peptidase family M41	ATP-dependent zinc metalloprotease FTSH 5, chloroplastic (Precursor) GN=K5J14.7 OS=Arabidopsis thaliana (Mouse-ear cress) PE=1 SV=1	O	Posttranslational modification, protein turnover, chaperones	PREDICTED: uncharacterized protein LOC101297468 [Fragaria vesca subsp. vesca]
F01.PB97292	--	--	Biological Process: transcription, DNA-templated (GO:0006351);;	--	--	--	--	GRAS domain family	Scarecrow-like protein 8 GN=SCL8 OS=Arabidopsis thaliana (Mouse-ear cress) PE=2 SV=1	S	Function unknown	PREDICTED: scarecrow-like protein 8-like [Fragaria vesca subsp. vesca]
F01.PB62026	--	--	Cellular Component: Golgi apparatus (GO:0005794);; Biological Process: acetyl-CoA metabolic process (GO:0006084);; Molecular Function: acetylglucosaminyltransferase activity (GO:0008375);; Cellular Component: membrane (GO:0016020);; Biological Process: sterol biosynthetic process (GO:0016126);; Biological Process: brassinosteroid biosynthetic process (GO:0016132);; Molecular Function: protein xyl…	--	--	[G]	Carbohydrate transport and metabolism	Core-2/I-Branching enzyme	--	S	Function unknown	PREDICTED: xylosyltransferase 1-like [Fragaria vesca subsp. vesca]
F01.PB79405	--	--	Cellular Component: plasma membrane (GO:0005886);; Cellular Component: plasmodesma (GO:0009506);; Molecular Function: transmembrane transporter activity (GO:0022857);; Biological Process: transmembrane transport (GO:0055085);;	--	--	[F]	Nucleotide transport and metabolism	Permease family;; Permease family	Nucleobase-ascorbate transporter 3 GN=NAT3 OS=Arabidopsis thaliana (Mouse-ear cress) PE=2 SV=2	F	Nucleotide transport and metabolism	PREDICTED: nucleobase-ascorbate transporter 3-like [Fragaria vesca subsp. vesca]
F01.PB45143	[R]	General function prediction only	Molecular Function: catalytic activity (GO:0003824);; Biological Process: metabolic process (GO:0008152);;	K01094|0|fve:101303827|uncharacterized protein LOC101303827; K01094 phosphatidylglycerophosphatase GEP4 [EC:3.1.3.27] (A)	ko00564:Glycerophospholipid metabolism	[R]	General function prediction only	Mitochondrial PGP phosphatase;; HAD-hyrolase-like	--	S	Function unknown	PREDICTED: uncharacterized protein LOC101303827 [Fragaria vesca subsp. vesca]
F01.PB45938	[P]	Inorganic ion transport and metabolism	--	K00860|0|fve:101312384|adenylyl-sulfate kinase, chloroplastic-like; K00860 adenylylsulfate kinase [EC:2.7.1.25] (A)	ko00230:Purine metabolism;ko00920:Sulfur metabolism	[P]	Inorganic ion transport and metabolism	Adenylylsulphate kinase;; AAA domain;; AAA domain	Adenylyl-sulfate kinase 1, chloroplastic (Precursor) OS=Arabidopsis thaliana (Mouse-ear cress) PE=1 SV=1	P	Inorganic ion transport and metabolism	PREDICTED: adenylyl-sulfate kinase, chloroplastic-like [Fragaria vesca subsp. vesca]
F01.PB72045	--	--	--	--	--	--	--	GDP-fucose protein O-fucosyltransferase	Uncharacterized protein At1g04910 GN=At1g04910 OS=Arabidopsis thaliana (Mouse-ear cress) PE=2 SV=1	S	Function unknown	PREDICTED: uncharacterized protein At1g04910-like [Fragaria vesca subsp. vesca]
F01.PB82848	--	--	Biological Process: regulation of cellular process (GO:0050794);;	K12130|0|fve:101305309|two-component response regulator-like APRR5-like; K12130 pseudo-response regulator 5 (A)	ko04712:Circadian rhythm - plant	[K]	Transcription	CCT motif	Two-component response regulator-like APRR5 GN=APRR5 OS=Arabidopsis thaliana (Mouse-ear cress) PE=1 SV=2	K	Transcription	PREDICTED: two-component response regulator-like APRR5-like [Fragaria vesca subsp. vesca]
F01.PB62498	[G]	Carbohydrate transport and metabolism	Molecular Function: starch synthase activity (GO:0009011);; Biological Process: glucan biosynthetic process (GO:0009250);;	K00703|3.89102e-47|fve:101290850|probable starch synthase 4, chloroplastic/amyloplastic-like; K00703 starch synthase [EC:2.4.1.21] (A)	ko00500:Starch and sucrose metabolism	--	--	--	Probable starch synthase 4, chloroplastic/amyloplastic (Precursor) GN=SS4 OS=Arabidopsis thaliana (Mouse-ear cress) PE=2 SV=1	G	Carbohydrate transport and metabolism	PREDICTED: probable starch synthase 4, chloroplastic/amyloplastic-like [Fragaria vesca subsp. vesca]
F01.PB31147	--	--	--	--	--	--	--	Helix-loop-helix DNA-binding domain	Transcription factor bHLH96 GN=T9N14.4 OS=Arabidopsis thaliana (Mouse-ear cress) PE=2 SV=1	K	Transcription	PREDICTED: transcription factor bHLH96-like [Fragaria vesca subsp. vesca]
F01.PB35646	--	--	--	--	--	--	--	Cupin;; Cupin domain	Legumin B basic chain (Precursor) GN=LEGB OS=Gossypium hirsutum (Upland cotton) PE=2 SV=1	S	Function unknown	PREDICTED: legumin A-like [Fragaria vesca subsp. vesca]
F01.PB63344	--	--	Biological Process: defense response to virus (GO:0051607);;	--	--	--	--	Late embryogenesis abundant protein	Protein YLS9 GN=F11F19.11 OS=Arabidopsis thaliana (Mouse-ear cress) PE=2 SV=1	S	Function unknown	PREDICTED: uncharacterized protein LOC101309947 [Fragaria vesca subsp. vesca]
F01.PB9161	--	--	Cellular Component: Golgi membrane (GO:0000139);; Biological Process: nuclear-transcribed mRNA catabolic process (GO:0000956);; Cellular Component: Golgi stack (GO:0005795);; Cellular Component: cytosol (GO:0005829);; Biological Process: protein glycosylation (GO:0006486);; Biological Process: vacuole organization (GO:0007033);; Molecular Function: protein transporter activity (GO:0008565);; Biol…	--	--	[U]	Intracellular trafficking, secretion, and vesicular transport	Uso1 / p115 like vesicle tethering protein, C terminal region;; Uso1 / p115 like vesicle tethering protein, head region	Golgin candidate 6 GN=At3g27530 OS=Arabidopsis thaliana (Mouse-ear cress) PE=1 SV=2	U	Intracellular trafficking, secretion, and vesicular transport	PREDICTED: golgin candidate 6-like [Fragaria vesca subsp. vesca]
F01.PB9431	--	--	--	--	--	--	--	Development and cell death domain	B2 protein OS=Daucus carota (Wild carrot) PE=2 SV=1	S	Function unknown	PREDICTED: uncharacterized protein LOC101295712 [Fragaria vesca subsp. vesca]
F01.PB78485	--	--	Molecular Function: binding (GO:0005488);;	--	--	[R]	General function prediction only	PHD-finger;; Homeobox domain	Pathogenesis-related homeodomain protein GN=F27B13.180 OS=Arabidopsis thaliana (Mouse-ear cress) PE=2 SV=1	S	Function unknown	hypothetical protein PRUPE_ppa023964mg [Prunus persica]
F01.PB109049	--	--	Molecular Function: transferase activity, transferring glycosyl groups (GO:0016757);;	K13648|0|fve:101307568|probable galacturonosyltransferase 4-like; K13648 alpha-1,4-galacturonosyltransferase [EC:2.4.1.43] (A)	ko00500:Starch and sucrose metabolism;ko00520:Amino sugar and nucleotide sugar metabolism	--	--	Glycosyl transferase family 8	Probable galacturonosyltransferase 4 GN=MCA23.10 OS=Arabidopsis thaliana (Mouse-ear cress) PE=2 SV=1	G	Carbohydrate transport and metabolism	PREDICTED: probable galacturonosyltransferase 4-like [Fragaria vesca subsp. vesca]
F01.PB63692	[J]	Translation, ribosomal structure and biogenesis	Molecular Function: structural constituent of ribosome (GO:0003735);; Cellular Component: ribosome (GO:0005840);; Biological Process: translation (GO:0006412);;	K02934|4.82221e-23|pxb:103945833|60S ribosomal protein L6-1-like; K02934 large subunit ribosomal protein L6e (A)	ko03010:Ribosome	[J]	Translation, ribosomal structure and biogenesis	Ribosomal protein L6e	60S ribosomal protein L6-2 GN=RPL6B OS=Arabidopsis thaliana (Mouse-ear cress) PE=2 SV=1	J	Translation, ribosomal structure and biogenesis	60S ribosomal protein L6 [Acyrthosiphon pisum]
F01.PB69211	--	--	Molecular Function: DNA binding (GO:0003677);; Molecular Function: sequence-specific DNA binding transcription factor activity (GO:0003700);; Cellular Component: nucleus (GO:0005634);; Biological Process: regulation of transcription, DNA-templated (GO:0006355);; Molecular Function: protein dimerization activity (GO:0046983);;	--	--	[K]	Transcription	SRF-type transcription factor (DNA-binding and dimerisation domain)	Agamous-like MADS-box protein AGL9 homolog GN=AGL9 OS=Sinapis alba (White mustard) PE=2 SV=1	K	Transcription	hypothetical protein M569_17204 [Genlisea aurea]
F01.PB50250	--	--	Molecular Function: catalytic activity (GO:0003824);; Biological Process: biosynthetic process (GO:0009058);;	--	--	--	--	--	--	S	Function unknown	PREDICTED: uncharacterized protein LOC101305073 [Fragaria vesca subsp. vesca]
F01.PB41219	[G]	Carbohydrate transport and metabolism	Molecular Function: transporter activity (GO:0005215);; Biological Process: transport (GO:0006810);; Cellular Component: integral component of membrane (GO:0016021);;	K09872|8.93803e-111|pxb:103937542|aquaporin PIP2-1-like; K09872 aquaporin PIP (A)	--	[G]	Carbohydrate transport and metabolism	Major intrinsic protein	Probable aquaporin PIP2-1 OS=Oryza sativa subsp. japonica (Rice) PE=2 SV=1	G	Carbohydrate transport and metabolism	PREDICTED: aquaporin PIP2-1-like isoform X2 [Pyrus x bretschneideri]
F01.PB67216	--	--	Molecular Function: protein kinase activity (GO:0004672);; Molecular Function: ATP binding (GO:0005524);; Biological Process: protein phosphorylation (GO:0006468);; Cellular Component: integral component of membrane (GO:0016021);; Molecular Function: 2-alkenal reductase [NAD(P)] activity (GO:0032440);; Biological Process: oxidation-reduction process (GO:0055114);;	--	--	--	--	Protein kinase domain;; Protein tyrosine kinase	Probable LRR receptor-like serine/threonine-protein kinase At4g37250 (Precursor) GN=At4g37250 OS=Arabidopsis thaliana (Mouse-ear cress) PE=2 SV=1	T	Signal transduction mechanisms	PREDICTED: probable LRR receptor-like serine/threonine-protein kinase At4g37250-like [Fragaria vesca subsp. vesca]
F01.PB23516	--	--	Biological Process: methylation-dependent chromatin silencing (GO:0006346);; Biological Process: embryo development ending in seed dormancy (GO:0009793);; Biological Process: chromatin silencing by small RNA (GO:0031048);; Biological Process: histone H3-K9 methylation (GO:0051567);;	--	--	--	--	--	--	S	Function unknown	PREDICTED: uncharacterized protein LOC101310290 [Fragaria vesca subsp. vesca]
F01.PB41825	--	--	--	--	--	--	--	--	--	--	--	PREDICTED: uncharacterized protein LOC101311974 isoform 2 [Fragaria vesca subsp. vesca]
F01.PB93100	--	--	--	--	--	--	--	Transferase family	Phenolic glucoside malonyltransferase 2 GN=PMAT2 OS=Arabidopsis thaliana (Mouse-ear cress) PE=1 SV=1	S	Function unknown	PREDICTED: phenolic glucoside malonyltransferase 2-like [Fragaria vesca subsp. vesca]
F01.PB49391	--	--	--	--	--	[S]	Function unknown	60S ribosome biogenesis protein Rrp14;; Surfeit locus protein 6	--	S	Function unknown	PREDICTED: uncharacterized protein LOC101293538 isoform 1 [Fragaria vesca subsp. vesca]
F01.PB862	--	--	--	--	--	--	--	--	--	S	Function unknown	PREDICTED: uncharacterized protein LOC101305771 [Fragaria vesca subsp. vesca]
F01.PB77158	--	--	Molecular Function: binding (GO:0005488);;	K12896|3.99722e-58|cic:CICLE_v10032170mg|hypothetical protein; K12896 splicing factor, arginine/serine-rich 7 (A)	ko03040:Spliceosome	[A]	RNA processing and modification	--	Serine/arginine-rich splicing factor RS2Z33 GN=F3G5.13 OS=Arabidopsis thaliana (Mouse-ear cress) PE=1 SV=1	S	Function unknown	PREDICTED: serine/arginine-rich splicing factor RS2Z32-like isoform 2 [Fragaria vesca subsp. vesca]
F01.PB69654	--	--	--	--	--	--	--	Dehydrin	--	--	--	PREDICTED: LOW QUALITY PROTEIN: dehydrin COR47-like [Fragaria vesca subsp. vesca]
F01.PB35286	[T]	Signal transduction mechanisms	--	K04354|0|fve:101305330|serine/threonine protein phosphatase 2A 55 kDa regulatory subunit B beta isoform-like; K04354 serine/threonine-protein phosphatase 2A regulatory subunit B (A)	ko03015:mRNA surveillance pathway	[T]	Signal transduction mechanisms	WD domain, G-beta repeat	Serine/threonine protein phosphatase 2A 55 kDa regulatory subunit B beta isoform OS=Oryza sativa subsp. japonica (Rice) PE=2 SV=1	T	Signal transduction mechanisms	PREDICTED: serine/threonine protein phosphatase 2A 55 kDa regulatory subunit B beta isoform-like [Fragaria vesca subsp. vesca]
F01.PB21358	--	--	Cellular Component: endoplasmic reticulum (GO:0005783);; Biological Process: response to sucrose (GO:0009744);; Biological Process: response to glucose (GO:0009749);; Biological Process: response to fructose (GO:0009750);; Biological Process: photorespiration (GO:0009853);;	--	--	--	--	--	--	S	Function unknown	PREDICTED: uncharacterized protein LOC101304054 [Fragaria vesca subsp. vesca]
F01.PB59818	--	--	--	--	--	--	--	Vicilin N terminal region;; Vicilin N terminal region	--	--	--	PREDICTED: uncharacterized protein LOC101298113 [Fragaria vesca subsp. vesca]
F01.PB25889	--	--	--	K15501|1.23961e-25|fve:101310967|serine/threonine-protein phosphatase 6 regulatory subunit 3-like; K15501 serine/threonine-protein phosphatase 6 regulatory subunit 3 (A)	--	--	--	--	--	--	--	PREDICTED: serine/threonine-protein phosphatase 6 regulatory subunit 3-like [Fragaria vesca subsp. vesca]
F01.PB118083	--	--	--	--	--	[K]	Transcription	Associated with HOX;; Homeobox KN domain;; Homeobox domain	Homeobox protein BEL1 homolog GN=MYC6.12 OS=Arabidopsis thaliana (Mouse-ear cress) PE=1 SV=2	K	Transcription	PREDICTED: homeobox protein BEL1 homolog [Fragaria vesca subsp. vesca]
F01.PB13791	--	--	--	--	--	[I]	Lipid transport and metabolism	CRAL/TRIO domain;; CRAL/TRIO, N-terminal domain;; Divergent CRAL/TRIO domain	Phosphatidylinositol/phosphatidylcholine transfer protein SFH8 GN=SFH8 OS=Arabidopsis thaliana (Mouse-ear cress) PE=2 SV=1	S	Function unknown	PREDICTED: uncharacterized protein LOC101312875 [Fragaria vesca subsp. vesca]
F01.PB26812	--	--	Molecular Function: cytochrome-c oxidase activity (GO:0004129);; Cellular Component: mitochondrial inner membrane (GO:0005743);; Biological Process: oxidation-reduction process (GO:0055114);;	--	--	[C]	Energy production and conversion	Cytochrome c oxidase subunit Va	--	O	Posttranslational modification, protein turnover, chaperones	cytochrome c oxidase subunit Va-like [Acyrthosiphon pisum]
F01.PB107101	--	--	Biological Process: maltose metabolic process (GO:0000023);; Cellular Component: chloroplast (GO:0009507);; Biological Process: chloroplast relocation (GO:0009902);; Biological Process: thylakoid membrane organization (GO:0010027);; Biological Process: starch biosynthetic process (GO:0019252);; Biological Process: isopentenyl diphosphate biosynthetic process, methylerythritol 4-phosphate pathway …	--	--	[R]	General function prediction only	SET domain;; Rubisco LSMT substrate-binding;; Rubisco LSMT substrate-binding	Ribulose-1,5 bisphosphate carboxylase/oxygenase large subunit N-methyltransferase, chloroplastic (Precursor) GN=RBCMT OS=Nicotiana tabacum (Common tobacco) PE=2 SV=1	S	Function unknown	PREDICTED: ribulose-1,5 bisphosphate carboxylase/oxygenase large subunit N-methyltransferase, chloroplastic-like [Fragaria vesca subsp. vesca]
F01.PB107105	[Z]	Cytoskeleton	--	K11673|0|fve:101307003|actin-related protein 9-like; K11673 actin-related protein 8 (A)	--	[Z]	Cytoskeleton	Actin	Actin-related protein 9 GN=ARP9 OS=Oryza sativa subsp. indica (Rice) PE=3 SV=2	Z	Cytoskeleton	PREDICTED: actin-related protein 9-like [Fragaria vesca subsp. vesca]
F01.PB79850	--	--	--	K03260|0|fve:101306275|eukaryotic translation initiation factor 4G-like; K03260 translation initiation factor 4G (A)	ko03013:RNA transport	[J]	Translation, ribosomal structure and biogenesis	MIF4G domain;; MA3 domain	Eukaryotic translation initiation factor 4G OS=Oryza sativa subsp. japonica (Rice) PE=2 SV=2	J	Translation, ribosomal structure and biogenesis	PREDICTED: eukaryotic translation initiation factor 4G-like [Fragaria vesca subsp. vesca]
F01.PB55510	--	--	--	K08908|7.02913e-61|fve:101292937|chlorophyll a-b binding protein, chloroplastic-like; K08908 light-harvesting complex I chlorophyll a/b binding protein 2 (A)	ko00196:Photosynthesis - antenna proteins	--	--	Chlorophyll A-B binding protein;; Chlorophyll A-B binding protein	Chlorophyll a-b binding protein, chloroplastic (Precursor) OS=Petunia hybrida (Petunia) PE=2 SV=1	S	Function unknown	PREDICTED: chlorophyll a-b binding protein, chloroplastic-like [Fragaria vesca subsp. vesca]
F01.PB26053	--	--	Biological Process: cellular carbohydrate metabolic process (GO:0044262);; Biological Process: single-organism carbohydrate metabolic process (GO:0044723);;	--	--	--	--	--	--	--	--	PREDICTED: uncharacterized protein LOC101306837 [Fragaria vesca subsp. vesca]
F01.PB72114	[O]	Posttranslational modification, protein turnover, chaperones	Molecular Function: serine-type endopeptidase activity (GO:0004252);; Biological Process: proteolysis (GO:0006508);; Biological Process: glucosinolate biosynthetic process (GO:0019761);; Molecular Function: identical protein binding (GO:0042802);; Biological Process: negative regulation of catalytic activity (GO:0043086);;	--	--	--	--	Subtilase family;; Peptidase inhibitor I9	Subtilisin-like protease SBT5.3 (Precursor) OS=Arabidopsis thaliana (Mouse-ear cress) PE=2 SV=1	O	Posttranslational modification, protein turnover, chaperones	PREDICTED: subtilisin-like protease-like [Fragaria vesca subsp. vesca]
F01.PB47769	[K]	Transcription	Molecular Function: sequence-specific DNA binding transcription factor activity (GO:0003700);; Cellular Component: nucleus (GO:0005634);; Biological Process: regulation of transcription, DNA-templated (GO:0006355);; Biological Process: response to heat (GO:0009408);; Molecular Function: sequence-specific DNA binding (GO:0043565);;	K09419|0|fve:101290970|heat stress transcription factor A-4b-like; K09419 heat shock transcription factor, other eukaryote (A)	--	[K]	Transcription	HSF-type DNA-binding	Heat stress transcription factor A-4b OS=Oryza sativa subsp. japonica (Rice) PE=2 SV=1	K	Transcription	PREDICTED: heat stress transcription factor A-4b-like [Fragaria vesca subsp. vesca]
F01.PB91456	--	--	--	--	--	--	--	--	--	S	Function unknown	PREDICTED: uncharacterized protein LOC101306506 isoform 1 [Fragaria vesca subsp. vesca]
F01.PB101692	[K]	Transcription	Molecular Function: binding (GO:0005488);; Biological Process: regulation of transcription, DNA-templated (GO:0006355);;	K03145|0|fve:101307252|uncharacterized protein LOC101307252; K03145 transcription elongation factor S-II (A)	--	[K]	Transcription	Transcription factor S-II (TFIIS), central domain;; Transcription factor S-II (TFIIS)	--	K	Transcription	PREDICTED: uncharacterized protein LOC101307252 [Fragaria vesca subsp. vesca]
F01.PB86214	--	--	--	--	--	--	--	Sieve element occlusion N-terminus;; Sieve element occlusion C-terminus	Probable nucleoredoxin 2 OS=Oryza sativa subsp. japonica (Rice) PE=2 SV=1	--	--	PREDICTED: uncharacterized protein LOC101298064 [Fragaria vesca subsp. vesca]
F01.PB49063	[E]	Amino acid transport and metabolism	Molecular Function: asparaginase activity (GO:0004067);; Cellular Component: cytosol (GO:0005829);; Biological Process: glycoprotein catabolic process (GO:0006516);;	K13051|0|fve:101304575|isoaspartyl peptidase/L-asparaginase-like; K13051 beta-aspartyl-peptidase (threonine type) [EC:3.4.19.5] (A)	--	[E]	Amino acid transport and metabolism	Asparaginase	Isoaspartyl peptidase/L-asparaginase subunit beta (Precursor; Fragment) OS=Lupinus arboreus (Tree lupin) PE=2 SV=1	E	Amino acid transport and metabolism	PREDICTED: isoaspartyl peptidase/L-asparaginase-like [Fragaria vesca subsp. vesca]
F01.PB119319	[G]	Carbohydrate transport and metabolism	Biological Process: carbohydrate metabolic process (GO:0005975);; Molecular Function: carbohydrate binding (GO:0030246);; Molecular Function: glucan 1,3-alpha-glucosidase activity (GO:0033919);;	K05546|0|fve:101301541|neutral alpha-glucosidase AB-like; K05546 alpha 1,3-glucosidase [EC:3.2.1.84] (A)	ko00510:N-Glycan biosynthesis;ko04141:Protein processing in endoplasmic reticulum	[GMO]	--	Glycosyl hydrolases family 31;; Galactose mutarotase-like	Probable glucan 1,3-alpha-glucosidase (Precursor) GN=MGI19.5 OS=Arabidopsis thaliana (Mouse-ear cress) PE=1 SV=1	G	Carbohydrate transport and metabolism	PREDICTED: neutral alpha-glucosidase AB-like [Fragaria vesca subsp. vesca]
F01.PB102911	[R]	General function prediction only	Molecular Function: protein kinase activity (GO:0004672);; Molecular Function: transporter activity (GO:0005215);; Molecular Function: ATP binding (GO:0005524);; Biological Process: protein phosphorylation (GO:0006468);; Biological Process: transport (GO:0006810);;	K08869|0|fve:101299708|uncharacterized protein slr1919-like; K08869 aarF domain-containing kinase (A)	--	[R]	General function prediction only	ABC1 family;; Phosphotransferase enzyme family	Uncharacterized aarF domain-containing protein kinase At4g31390, chloroplastic (Precursor) GN=At4g31390 OS=Arabidopsis thaliana (Mouse-ear cress) PE=2 SV=1	S	Function unknown	PREDICTED: uncharacterized protein slr1919-like [Fragaria vesca subsp. vesca]
F01.PB108118	--	--	Cellular Component: integral component of membrane (GO:0016021);;	K17086|0|fve:101314688|transmembrane 9 superfamily member 4-like; K17086 transmembrane 9 superfamily member 2/4 (A)	--	[U]	Intracellular trafficking, secretion, and vesicular transport	Endomembrane protein 70	Transmembrane 9 superfamily member 10 {ECO:0000305} (Precursor) OS=Arabidopsis thaliana (Mouse-ear cress) PE=2 SV=1	S	Function unknown	PREDICTED: transmembrane 9 superfamily member 4-like [Fragaria vesca subsp. vesca]
F01.PB36066	--	--	--	--	--	--	--	B-cell receptor-associated protein 31-like	--	S	Function unknown	PREDICTED: uncharacterized protein LOC101300250 [Fragaria vesca subsp. vesca]
F01.PB52099	--	--	Cellular Component: cytosol (GO:0005829);; Biological Process: protein glycosylation (GO:0006486);; Biological Process: protein targeting to vacuole (GO:0006623);; Molecular Function: zinc ion binding (GO:0008270);;	--	--	[O]	Posttranslational modification, protein turnover, chaperones	--	--	S	Function unknown	PREDICTED: uncharacterized protein LOC101302546 [Fragaria vesca subsp. vesca]
F01.PB85936	--	--	--	K17987|0|fve:101312926|uncharacterized protein LOC101312926; K17987 next to BRCA1 gene 1 protein (A)	--	[S]	Function unknown	UBA/TS-N domain;; Zinc finger, ZZ type;; PB1 domain	--	S	Function unknown	PREDICTED: uncharacterized protein LOC101312926 [Fragaria vesca subsp. vesca]
F01.PB31041	[C]	Energy production and conversion	--	--	--	[C]	Energy production and conversion	Aldo/keto reductase family	Uncharacterized oxidoreductase At1g06690, chloroplastic (Precursor) GN=At1g06690 OS=Arabidopsis thaliana (Mouse-ear cress) PE=2 SV=1	C	Energy production and conversion	PREDICTED: uncharacterized oxidoreductase At1g06690, chloroplastic-like [Fragaria vesca subsp. vesca]
F01.PB61061	--	--	--	--	--	--	--	Domain of unknown function (DUF1338)	--	S	Function unknown	PREDICTED: uncharacterized protein LOC101315139 [Fragaria vesca subsp. vesca]
F01.PB96910	[K]	Transcription	Molecular Function: sequence-specific DNA binding transcription factor activity (GO:0003700);; Cellular Component: nucleus (GO:0005634);; Biological Process: regulation of transcription, DNA-templated (GO:0006355);; Biological Process: response to heat (GO:0009408);; Molecular Function: sequence-specific DNA binding (GO:0043565);;	K09419|0|fve:101290970|heat stress transcription factor A-4b-like; K09419 heat shock transcription factor, other eukaryote (A)	--	[K]	Transcription	HSF-type DNA-binding	Heat stress transcription factor A-4b OS=Oryza sativa subsp. japonica (Rice) PE=2 SV=1	K	Transcription	PREDICTED: heat stress transcription factor A-4b-like [Fragaria vesca subsp. vesca]
F01.PB88813	--	--	--	--	--	[G]	Carbohydrate transport and metabolism	Galactosyltransferase	Probable beta-1,3-galactosyltransferase 14 GN=B3GALT14 OS=Arabidopsis thaliana (Mouse-ear cress) PE=2 SV=1	S	Function unknown	PREDICTED: probable beta-1,3-galactosyltransferase 14-like [Fragaria vesca subsp. vesca]
F01.PB102188	--	--	--	--	--	--	--	Glycosyltransferase family 92;; Glycosyl transferase family 2	UPF0392 protein At1g27200 GN=At1g27200 OS=Arabidopsis thaliana (Mouse-ear cress) PE=2 SV=2	M	Cell wall/membrane/envelope biogenesis	PREDICTED: UPF0392 protein At1g27200-like [Fragaria vesca subsp. vesca]
F01.PB74026	--	--	Molecular Function: catechol oxidase activity (GO:0004097);; Molecular Function: monophenol monooxygenase activity (GO:0004503);; Biological Process: pigment biosynthetic process (GO:0046148);; Molecular Function: metal ion binding (GO:0046872);; Biological Process: oxidation-reduction process (GO:0055114);;	--	--	--	--	Protein of unknown function (DUF_B2219);; Common central domain of tyrosinase;; Polyphenol oxidase middle domain	Polyphenol oxidase, chloroplastic (Precursor) OS=Malus domestica (Apple) PE=2 SV=1	S	Function unknown	PREDICTED: polyphenol oxidase, chloroplastic-like [Fragaria vesca subsp. vesca]
F01.PB31366	[MG]	--	Molecular Function: catalytic activity (GO:0003824);; Biological Process: cellular metabolic process (GO:0044237);; Molecular Function: coenzyme binding (GO:0050662);;	K13082|7.54836e-145|fve:101293459|bifunctional dihydroflavonol 4-reductase/flavanone 4-reductase-like; K13082 bifunctional dihydroflavonol 4-reductase/flavanone 4-reductase [EC:1.1.1.219 1.1.1.234] (A)	ko00941:Flavonoid biosynthesis	[V]	Defense mechanisms	NAD dependent epimerase/dehydratase family	Bifunctional dihydroflavonol 4-reductase/flavanone 4-reductase GN=DFR OS=Pyrus communis (Pear) PE=1 SV=1	M	Cell wall/membrane/envelope biogenesis	dihydroflavonol 4-reductase [Fragaria x ananassa]
F01.PB22806	--	--	--	--	--	--	--	Plastocyanin-like domain	Blue copper protein (Precursor) OS=Pisum sativum (Garden pea) PE=2 SV=1	S	Function unknown	PREDICTED: mavicyanin-like [Prunus mume]
F01.PB69790	[GC]	--	Molecular Function: transferase activity, transferring hexosyl groups (GO:0016758);;	--	--	[GC]	--	UDP-glucoronosyl and UDP-glucosyl transferase;; Glycosyltransferase family 28 C-terminal domain	UDP-glycosyltransferase 91A1 GN=UGT91A1 OS=Arabidopsis thaliana (Mouse-ear cress) PE=2 SV=1	S	Function unknown	PREDICTED: UDP-glycosyltransferase 91A1-like [Fragaria vesca subsp. vesca]
F01.PB26473	[J]	Translation, ribosomal structure and biogenesis	--	K02998|5.80795e-35|fve:101311882|40S ribosomal protein Sa-2-like; K02998 small subunit ribosomal protein SAe (A)	ko03010:Ribosome	[J]	Translation, ribosomal structure and biogenesis	--	40S ribosomal protein SA {ECO:0000255|HAMAP-Rule:MF_03015} GN=LRP OS=Brassica napus (Rape) PE=2 SV=1	J	Translation, ribosomal structure and biogenesis	PREDICTED: 40S ribosomal protein Sa-2-like [Fragaria vesca subsp. vesca]
F01.PB114381	--	--	Molecular Function: metal ion binding (GO:0046872);;	--	--	[O]	Posttranslational modification, protein turnover, chaperones	Ring finger domain;; RING-H2 zinc finger;; Zinc finger, C3HC4 type (RING finger);; Zinc finger, C3HC4 type (RING finger);; Zinc finger, C3HC4 type (RING finger);; zinc-RING finger domain;; Anaphase-promoting complex subunit 11 RING-H2 finger	E3 ubiquitin-protein ligase MBR1 GN=MBR1 OS=Arabidopsis thaliana (Mouse-ear cress) PE=1 SV=1	O	Posttranslational modification, protein turnover, chaperones	PREDICTED: uncharacterized protein LOC101306447 [Fragaria vesca subsp. vesca]
F01.PB1905	--	--	Cellular Component: mitochondrial respiratory chain complex I (GO:0005747);; Biological Process: response to brassinosteroid (GO:0009741);;	--	--	--	--	--	NADH dehydrogenase [ubiquinone] 1 beta subcomplex subunit 2 GN=At1g76200 OS=Arabidopsis thaliana (Mouse-ear cress) PE=3 SV=1	S	Function unknown	hypothetical protein POPTR_0002s01410g, partial [Populus trichocarpa]
F01.PB18187	--	--	--	--	--	[T]	Signal transduction mechanisms	NB-ARC domain;; Leucine rich repeat;; Leucine Rich repeats (2 copies);; Leucine Rich Repeat;; Leucine rich repeat;; Serine incorporator (Serinc)	Putative disease resistance protein RGA4 GN=RGA4 OS=Solanum bulbocastanum (Wild potato) PE=2 SV=1	S	Function unknown	PREDICTED: putative disease resistance protein RGA4-like [Fragaria vesca subsp. vesca]
F01.PB67540	--	--	--	--	--	--	--	Targeting protein for Xklp2 (TPX2)	--	S	Function unknown	PREDICTED: uncharacterized protein LOC101300076 [Fragaria vesca subsp. vesca]
F01.PB83995	--	--	Molecular Function: carboxypeptidase activity (GO:0004180);;	K16296|4.72348e-124|pmum:103335071|serine carboxypeptidase-like 17; K16296 serine carboxypeptidase-like clade I [EC:3.4.16.-] (A)	--	[OE]	--	Serine carboxypeptidase;; Serine carboxypeptidase	Serine carboxypeptidase-like 18 (Precursor) GN=SCPL18 OS=Arabidopsis thaliana (Mouse-ear cress) PE=2 SV=2	E	Amino acid transport and metabolism	PREDICTED: serine carboxypeptidase-like 17 isoform X2 [Prunus mume]
F01.PB13074	--	--	--	--	--	--	--	Phloem protein 2;; F-box domain	F-box protein At2g02240 GN=At2g02240 OS=Arabidopsis thaliana (Mouse-ear cress) PE=2 SV=1	S	Function unknown	PREDICTED: uncharacterized protein LOC101303670 [Fragaria vesca subsp. vesca]
F01.PB8707	[R]	General function prediction only	Biological Process: sodium ion transport (GO:0006814);; Molecular Function: bile acid:sodium symporter activity (GO:0008508);; Cellular Component: membrane (GO:0016020);;	K03453|0|fve:101292385|probable sodium/metabolite cotransporter BASS1, chloroplastic-like; K03453 bile acid:Na+ symporter, BASS family (A)	--	[P]	Inorganic ion transport and metabolism	Sodium Bile acid symporter family;; SBF-like CPA transporter family (DUF4137)	Probable sodium/metabolite cotransporter BASS1, chloroplastic (Precursor) GN=T30F21.11 OS=Arabidopsis thaliana (Mouse-ear cress) PE=2 SV=1	S	Function unknown	PREDICTED: probable sodium/metabolite cotransporter BASS1, chloroplastic-like [Fragaria vesca subsp. vesca]
F01.PB94211	[RTKL]	--	Molecular Function: kinase activity (GO:0016301);;	--	--	[T]	Signal transduction mechanisms	Protein tyrosine kinase;; Protein kinase domain;; Phosphotransferase enzyme family	Receptor-like serine/threonine-protein kinase ALE2 (Precursor) GN=ALE2 OS=Arabidopsis thaliana (Mouse-ear cress) PE=1 SV=1	T	Signal transduction mechanisms	PREDICTED: receptor-like serine/threonine-protein kinase ALE2-like [Fragaria vesca subsp. vesca]
F01.PB9632	--	--	--	--	--	[R]	General function prediction only	--	Uncharacterized protein At2g02148 GN=At2g02148 OS=Arabidopsis thaliana (Mouse-ear cress) PE=2 SV=1	S	Function unknown	PREDICTED: uncharacterized protein At2g02148-like [Fragaria vesca subsp. vesca]
F01.PB91469	--	--	Biological Process: protein targeting to vacuole (GO:0006623);; Cellular Component: membrane (GO:0016020);;	--	--	[R]	General function prediction only	Domain of unknown function DUF221;; Late exocytosis, associated with Golgi transport	CSC1-like protein At4g35870 GN=GFS10 OS=Arabidopsis thaliana (Mouse-ear cress) PE=2 SV=1	S	Function unknown	PREDICTED: transmembrane protein 63C-like [Fragaria vesca subsp. vesca]
F01.PB57746	--	--	Cellular Component: Golgi membrane (GO:0000139);; Molecular Function: alpha-1,3-mannosylglycoprotein 2-beta-N-acetylglucosaminyltransferase activity (GO:0003827);; Biological Process: protein glycosylation (GO:0006486);;	K00726|0|fve:101302314|alpha-1,3-mannosyl-glycoprotein 2-beta-N-acetylglucosaminyltransferase-like; K00726 alpha-1,3-mannosyl-glycoprotein beta-1,2-N-acetylglucosaminyltransferase [EC:2.4.1.101] (A)	ko00510:N-Glycan biosynthesis	[G]	Carbohydrate transport and metabolism	GNT-I family;; Glycosyltransferase like family 2;; Glycosyl transferase family 2	Alpha-1,3-mannosyl-glycoprotein 2-beta-N-acetylglucosaminyltransferase OS=Arabidopsis thaliana (Mouse-ear cress) PE=1 SV=1	S	Function unknown	PREDICTED: alpha-1,3-mannosyl-glycoprotein 2-beta-N-acetylglucosaminyltransferase-like [Fragaria vesca subsp. vesca]
F01.PB64996	[E]	Amino acid transport and metabolism	Molecular Function: catalytic activity (GO:0003824);; Biological Process: metabolic process (GO:0008152);; Molecular Function: pyridoxal phosphate binding (GO:0030170);;	--	--	[E]	Amino acid transport and metabolism	Aminotransferase class-V	Putative L-cysteine desulfhydrase 1 OS=Oryza sativa subsp. japonica (Rice) PE=2 SV=1	E	Amino acid transport and metabolism	PREDICTED: isopenicillin N epimerase-like [Fragaria vesca subsp. vesca]
F01.PB22466	--	--	Cellular Component: integral component of membrane (GO:0016021);;	--	--	[S]	Function unknown	Integral membrane protein DUF106	--	S	Function unknown	PREDICTED: transmembrane and coiled-coil domains protein 1-like [Fragaria vesca subsp. vesca]
F01.PB7488	--	--	--	--	--	--	--	Cupin;; Cupin;; Cupin domain	Antimicrobial peptide 2d (Precursor) OS=Macadamia integrifolia (Macadamia nut) PE=2 SV=1	S	Function unknown	PREDICTED: vicilin-like antimicrobial peptides 2-2-like [Fragaria vesca subsp. vesca]
F01.PB19947	[O]	Posttranslational modification, protein turnover, chaperones	--	K06693|2.13632e-101|fve:101313829|26S proteasome non-ATPase regulatory subunit 9-like; K06693 26S proteasome non-ATPase regulatory subunit 9 (A)	--	[O]	Posttranslational modification, protein turnover, chaperones	--	--	O	Posttranslational modification, protein turnover, chaperones	PREDICTED: 26S proteasome non-ATPase regulatory subunit 9-like [Fragaria vesca subsp. vesca]
F01.PB17186	[P]	Inorganic ion transport and metabolism	Molecular Function: magnesium ion binding (GO:0000287);; Molecular Function: phospholipid-translocating ATPase activity (GO:0004012);; Molecular Function: ATP binding (GO:0005524);; Biological Process: cation transport (GO:0006812);; Biological Process: metabolic process (GO:0008152);; Molecular Function: ATPase activity, coupled to transmembrane movement of ions, phosphorylative mechanism (GO:00…	K01530|0|fve:101296309|putative phospholipid-transporting ATPase 8-like; K01530 phospholipid-translocating ATPase [EC:3.6.3.1] (A)	--	[R]	General function prediction only	haloacid dehalogenase-like hydrolase;; E1-E2 ATPase;; haloacid dehalogenase-like hydrolase;; Putative hydrolase of sodium-potassium ATPase alpha subunit	Putative phospholipid-transporting ATPase 8 GN=ALA8 OS=Arabidopsis thaliana (Mouse-ear cress) PE=3 SV=1	U	Intracellular trafficking, secretion, and vesicular transport	PREDICTED: putative phospholipid-transporting ATPase 8-like [Fragaria vesca subsp. vesca]
F01.PB1874	--	--	Cellular Component: endoplasmic reticulum (GO:0005783);; Cellular Component: integral component of membrane (GO:0016021);;	--	--	[S]	Function unknown	Protein of unknown function (DUF1077)	--	S	Function unknown	PREDICTED: ER membrane protein complex subunit 4-like [Fragaria vesca subsp. vesca]
F01.PB76074	[O]	Posttranslational modification, protein turnover, chaperones	Molecular Function: zinc ion binding (GO:0008270);;	K10601|0|fve:101299133|E3 ubiquitin-protein ligase synoviolin-like; K10601 E3 ubiquitin-protein ligase synoviolin [EC:6.3.2.19] (A)	ko04120:Ubiquitin mediated proteolysis;ko04141:Protein processing in endoplasmic reticulum	[O]	Posttranslational modification, protein turnover, chaperones	Ring finger domain;; RING-H2 zinc finger;; Zinc finger, C3HC4 type (RING finger);; Zinc finger, C3HC4 type (RING finger);; Zinc finger, C3HC4 type (RING finger)	ERAD-associated E3 ubiquitin-protein ligase HRD1A {ECO:0000305} OS=Arabidopsis thaliana (Mouse-ear cress) PE=2 SV=1	O	Posttranslational modification, protein turnover, chaperones	PREDICTED: E3 ubiquitin-protein ligase synoviolin-like [Fragaria vesca subsp. vesca]
F01.PB37037	[E]	Amino acid transport and metabolism	Cellular Component: cytosol (GO:0005829);; Biological Process: proteolysis (GO:0006508);; Molecular Function: metallopeptidase activity (GO:0008237);;	K01438|0|fve:101310517|acetylornithine deacetylase-like; K01438 acetylornithine deacetylase [EC:3.5.1.16] (A)	ko00330:Arginine and proline metabolism;ko01210:2-Oxocarboxylic acid metabolism;ko01230:Biosynthesis of amino acids	[E]	Amino acid transport and metabolism	Peptidase family M20/M25/M40;; Peptidase dimerisation domain	Acetylornithine deacetylase GN=At4g17830 OS=Arabidopsis thaliana (Mouse-ear cress) PE=2 SV=1	E	Amino acid transport and metabolism	PREDICTED: acetylornithine deacetylase-like [Fragaria vesca subsp. vesca]
F01.PB118889	--	--	Cellular Component: Golgi apparatus (GO:0005794);; Biological Process: intracellular protein transport (GO:0006886);; Biological Process: intra-Golgi vesicle-mediated transport (GO:0006891);; Biological Process: membrane fusion (GO:0006944);; Biological Process: endosome organization (GO:0007032);; Molecular Function: protein transporter activity (GO:0008565);; Cellular Component: membrane coat (…	K12396|0|fve:101292417|AP-3 complex subunit delta-like; K12396 AP-3 complex subunit delta-1 (A)	--	[U]	Intracellular trafficking, secretion, and vesicular transport	Adaptin N terminal region	AP-3 complex subunit delta GN=F11I4.7 OS=Arabidopsis thaliana (Mouse-ear cress) PE=1 SV=1	U	Intracellular trafficking, secretion, and vesicular transport	PREDICTED: AP-3 complex subunit delta-like [Fragaria vesca subsp. vesca]
F01.PB48707	--	--	Molecular Function: zinc ion transmembrane transporter activity (GO:0005385);; Cellular Component: integral component of membrane (GO:0016021);; Molecular Function: 2-alkenal reductase [NAD(P)] activity (GO:0032440);; Biological Process: oxidation-reduction process (GO:0055114);; Biological Process: zinc ion transmembrane transport (GO:0071577);;	K14709|1.48615e-119|fve:101311547|zinc transporter 1-like; K14709 solute carrier family 39 (zinc transporter), member 1/2/3 (A)	--	[P]	Inorganic ion transport and metabolism	ZIP Zinc transporter	Zinc transporter 1 (Precursor) GN=ZIP1 OS=Arabidopsis thaliana (Mouse-ear cress) PE=2 SV=1	P	Inorganic ion transport and metabolism	PREDICTED: zinc transporter 1-like [Fragaria vesca subsp. vesca]
F01.PB16851	[J]	Translation, ribosomal structure and biogenesis	Molecular Function: translation initiation factor activity (GO:0003743);; Cellular Component: nucleus (GO:0005634);; Cellular Component: cytoplasm (GO:0005737);; Biological Process: translational initiation (GO:0006413);; Biological Process: RNA metabolic process (GO:0016070);;	K03262|0|fve:101313897|probable eukaryotic translation initiation factor 5-1-like; K03262 translation initiation factor 5 (A)	ko03013:RNA transport	[J]	Translation, ribosomal structure and biogenesis	Domain found in IF2B/IF5;; eIF4-gamma/eIF5/eIF2-epsilon	Probable eukaryotic translation initiation factor 5-1 GN=At1g36730 OS=Arabidopsis thaliana (Mouse-ear cress) PE=2 SV=1	J	Translation, ribosomal structure and biogenesis	PREDICTED: probable eukaryotic translation initiation factor 5-1-like [Fragaria vesca subsp. vesca]
F01.PB1067	--	--	Molecular Function: sequence-specific DNA binding transcription factor activity (GO:0003700);; Biological Process: regulation of transcription, DNA-templated (GO:0006355);; Molecular Function: sequence-specific DNA binding (GO:0043565);;	K16241|1.14432e-74|fve:101297428|transcription factor HY5-like; K16241 transcription factor HY5 (A)	ko04712:Circadian rhythm - plant	[K]	Transcription	bZIP transcription factor;; Basic region leucine zipper	Transcription factor HY5-like GN=HYH OS=Arabidopsis thaliana (Mouse-ear cress) PE=1 SV=1	K	Transcription	PREDICTED: transcription factor HY5-like [Fragaria vesca subsp. vesca]
F01.PB41200	[D]	Cell cycle control, cell division, chromosome partitioning	--	K03593|0|fve:101302216|iron-sulfur protein NUBPL-like; K03593 ATP-binding protein involved in chromosome partitioning (A)	--	[D]	Cell cycle control, cell division, chromosome partitioning	ParA/MinD ATPase like;; CobQ/CobB/MinD/ParA nucleotide binding domain;; AAA domain;; ATPase MipZ;; 4Fe-4S iron sulfur cluster binding proteins, NifH/frxC family;; Anion-transporting ATPase	Fe-S cluster assembly factor HCF101, chloroplastic (Precursor) GN=HCF101 OS=Arabidopsis thaliana (Mouse-ear cress) PE=1 SV=1	D	Cell cycle control, cell division, chromosome partitioning	PREDICTED: iron-sulfur protein NUBPL-like [Fragaria vesca subsp. vesca]
F01.PB76369	[I]	Lipid transport and metabolism	Molecular Function: hydroxymethylglutaryl-CoA reductase (NADPH) activity (GO:0004420);; Biological Process: isoprenoid biosynthetic process (GO:0008299);; Biological Process: coenzyme A metabolic process (GO:0015936);; Cellular Component: integral component of membrane (GO:0016021);; Molecular Function: NADP binding (GO:0050661);; Biological Process: oxidation-reduction process (GO:0055114);;	K00021|5.41169e-139|fve:101308723|3-hydroxy-3-methylglutaryl-coenzyme A reductase 2-like; K00021 hydroxymethylglutaryl-CoA reductase (NADPH) [EC:1.1.1.34] (A)	ko00900:Terpenoid backbone biosynthesis	[I]	Lipid transport and metabolism	Hydroxymethylglutaryl-coenzyme A reductase	3-hydroxy-3-methylglutaryl-coenzyme A reductase OS=Camptotheca acuminata (Happy tree) PE=3 SV=1	I	Lipid transport and metabolism	PREDICTED: 3-hydroxy-3-methylglutaryl-coenzyme A reductase 2-like [Fragaria vesca subsp. vesca]
F01.PB59048	--	--	Biological Process: carbohydrate biosynthetic process (GO:0016051);; Molecular Function: polygalacturonate 4-alpha-galacturonosyltransferase activity (GO:0047262);;	K13648|0|fve:101295878|probable galacturonosyltransferase 15-like; K13648 alpha-1,4-galacturonosyltransferase [EC:2.4.1.43] (A)	ko00500:Starch and sucrose metabolism;ko00520:Amino sugar and nucleotide sugar metabolism	--	--	Glycosyl transferase family 8	Probable galacturonosyltransferase 15 GN=GAUT15 OS=Arabidopsis thaliana (Mouse-ear cress) PE=2 SV=1	O	Posttranslational modification, protein turnover, chaperones	PREDICTED: probable galacturonosyltransferase 15-like [Fragaria vesca subsp. vesca]
F01.PB95744	--	--	--	K00888|0|fve:101301005|phosphatidylinositol 4-kinase alpha-like; K00888 phosphatidylinositol 4-kinase [EC:2.7.1.67] (A)	ko00562:Inositol phosphate metabolism;ko04070:Phosphatidylinositol signaling system	[T]	Signal transduction mechanisms	--	Phosphatidylinositol 4-kinase alpha 1 GN=At1g49340 OS=Arabidopsis thaliana (Mouse-ear cress) PE=1 SV=2	BDLTU	--	PREDICTED: phosphatidylinositol 4-kinase alpha-like [Fragaria vesca subsp. vesca]
F01.PB3158	[R]	General function prediction only	Biological Process: metabolic process (GO:0008152);; Molecular Function: hydrolase activity (GO:0016787);;	K17623|0|fve:101300043|pseudouridine-5'-monophosphatase-like; K17623 pseudouridine-5'-monophosphatase [EC:3.1.3.-] (A)	--	[R]	General function prediction only	Haloacid dehalogenase-like hydrolase;; haloacid dehalogenase-like hydrolase;; HAD-hyrolase-like	(DL)-glycerol-3-phosphatase 2 OS=Arabidopsis thaliana (Mouse-ear cress) PE=1 SV=1	S	Function unknown	PREDICTED: pseudouridine-5&apos;-monophosphatase-like [Fragaria vesca subsp. vesca]
F01.PB57147	--	--	--	--	--	--	--	Cupin;; Cupin domain;; Cupin	11S globulin delta chain (Precursor) OS=Cucurbita maxima (Pumpkin) PE=1 SV=1	S	Function unknown	PREDICTED: legumin A-like [Fragaria vesca subsp. vesca]
F01.PB3955	[I]	Lipid transport and metabolism	Molecular Function: diphosphomevalonate decarboxylase activity (GO:0004163);; Molecular Function: ATP binding (GO:0005524);; Biological Process: isoprenoid biosynthetic process (GO:0008299);; Molecular Function: protein homodimerization activity (GO:0042803);;	K01597|0|fve:101314409|diphosphomevalonate decarboxylase-like; K01597 diphosphomevalonate decarboxylase [EC:4.1.1.33] (A)	ko00900:Terpenoid backbone biosynthesis	[I]	Lipid transport and metabolism	--	--	I	Lipid transport and metabolism	PREDICTED: diphosphomevalonate decarboxylase-like [Fragaria vesca subsp. vesca]
F01.PB27707	--	--	--	--	--	--	--	--	--	S	Function unknown	PREDICTED: uncharacterized protein LOC101293238 [Fragaria vesca subsp. vesca]
F01.PB11237	[M]	Cell wall/membrane/envelope biogenesis	--	K13680|0|fve:101300986|glucomannan 4-beta-mannosyltransferase 2-like; K13680 beta-mannan synthase [EC:2.4.1.32] (A)	--	--	--	Glycosyltransferase like family 2;; Glycosyl transferase family group 2;; Glycosyl transferase family 2;; Glycosyl transferase family 21	Glucomannan 4-beta-mannosyltransferase 2 GN=CSLA2 OS=Arabidopsis thaliana (Mouse-ear cress) PE=2 SV=1	M	Cell wall/membrane/envelope biogenesis	PREDICTED: glucomannan 4-beta-mannosyltransferase 2-like [Fragaria vesca subsp. vesca]
F01.PB23694	[T]	Signal transduction mechanisms	Biological Process: methylglyoxal catabolic process to D-lactate (GO:0019243);;	--	--	[T]	Signal transduction mechanisms	BolA-like protein	SufE-like protein, chloroplastic (Precursor) GN=M3E9.70 OS=Arabidopsis thaliana (Mouse-ear cress) PE=1 SV=2	T	Signal transduction mechanisms	PREDICTED: uncharacterized protein LOC101310572 [Fragaria vesca subsp. vesca]
F01.PB94823	--	--	Molecular Function: ACP phosphopantetheine attachment site binding involved in fatty acid biosynthetic process (GO:0000036);; Molecular Function: oleoyl-[acyl-carrier-protein] hydrolase activity (GO:0004320);; Biological Process: fatty acid biosynthetic process (GO:0006633);; Cellular Component: plastid (GO:0009536);; Molecular Function: myristoyl-[acyl-carrier-protein] hydrolase activity (GO:001…	K10781|0|fve:101292829|palmitoyl-acyl carrier protein thioesterase, chloroplastic-like; K10781 fatty acyl-ACP thioesterase B [EC:3.1.2.14 3.1.2.21] (A)	ko00061:Fatty acid biosynthesis;ko01212:Fatty acid metabolism	--	--	Acyl-ACP thioesterase;; Acyl-ATP thioesterase	Palmitoyl-acyl carrier protein thioesterase, chloroplastic (Precursor) GN=FATB1 OS=Gossypium hirsutum (Upland cotton) PE=1 SV=1	I	Lipid transport and metabolism	PREDICTED: palmitoyl-acyl carrier protein thioesterase, chloroplastic-like [Fragaria vesca subsp. vesca]
F01.PB23143	--	--	Molecular Function: RNA binding (GO:0003723);; Molecular Function: structural constituent of ribosome (GO:0003735);; Cellular Component: ribosome (GO:0005840);; Biological Process: rRNA processing (GO:0006364);; Biological Process: translation (GO:0006412);; Cellular Component: chloroplast stroma (GO:0009570);; Cellular Component: chloroplast envelope (GO:0009941);; Biological Process: chlorophyl…	K02968|1.56197e-28|fve:101300212|30S ribosomal protein S20, chloroplastic-like; K02968 small subunit ribosomal protein S20 (A)	ko03010:Ribosome	--	--	Ribosomal protein S20	30S ribosomal protein S20, chloroplastic (Precursor) GN=RPS20 OS=Arabidopsis thaliana (Mouse-ear cress) PE=2 SV=1	J	Translation, ribosomal structure and biogenesis	PREDICTED: 30S ribosomal protein S20, chloroplastic-like [Fragaria vesca subsp. vesca]
F01.PB88563	[C]	Energy production and conversion	Molecular Function: glyceraldehyde-3-phosphate dehydrogenase (NADP+) (non-phosphorylating) activity (GO:0008886);; Biological Process: oxidation-reduction process (GO:0055114);;	K00131|0|fve:101310052|NADP-dependent glyceraldehyde-3-phosphate dehydrogenase-like; K00131 glyceraldehyde-3-phosphate dehydrogenase (NADP+) [EC:1.2.1.9] (A)	ko00010:Glycolysis / Gluconeogenesis;ko00030:Pentose phosphate pathway;ko01200:Carbon metabolism	[C]	Energy production and conversion	Aldehyde dehydrogenase family	NADP-dependent glyceraldehyde-3-phosphate dehydrogenase GN=GAPN OS=Nicotiana plumbaginifolia (Leadwort-leaved tobacco) PE=2 SV=1	C	Energy production and conversion	PREDICTED: NADP-dependent glyceraldehyde-3-phosphate dehydrogenase-like [Fragaria vesca subsp. vesca]
F01.PB55078	--	--	--	--	--	[K]	Transcription	--	--	S	Function unknown	PREDICTED: uncharacterized protein LOC101311438 [Fragaria vesca subsp. vesca]
F01.PB74877	--	--	Cellular Component: endosome (GO:0005768);; Cellular Component: trans-Golgi network (GO:0005802);;	--	--	--	--	GDP-fucose protein O-fucosyltransferase;; GDP-fucose protein O-fucosyltransferase	Uncharacterized protein At1g04910 GN=At1g04910 OS=Arabidopsis thaliana (Mouse-ear cress) PE=2 SV=1	S	Function unknown	PREDICTED: uncharacterized protein At1g04910-like [Fragaria vesca subsp. vesca]
F01.PB99660	[GEPR]	--	--	K08145|0|fve:101302892|sugar transporter ERD6-like 7-like; K08145 MFS transporter, SP family, solute carrier family 2 (facilitated glucose transporter), member 8 (A)	--	[R]	General function prediction only	Sugar (and other) transporter;; Major Facilitator Superfamily;; Protein of unknown function (DUF3302);; Sugar (and other) transporter	Sugar transporter ERD6-like 7 GN=At2g48020 OS=Arabidopsis thaliana (Mouse-ear cress) PE=2 SV=2	G	Carbohydrate transport and metabolism	PREDICTED: sugar transporter ERD6-like 7-like [Fragaria vesca subsp. vesca]
F01.PB100101	--	--	--	--	--	--	--	Frigida-like protein	FRIGIDA-like protein 4a GN=FRL4A OS=Arabidopsis thaliana (Mouse-ear cress) PE=2 SV=1	S	Function unknown	PREDICTED: uncharacterized protein LOC101305465 isoform 1 [Fragaria vesca subsp. vesca]
F01.PB22076	[J]	Translation, ribosomal structure and biogenesis	Molecular Function: structural constituent of ribosome (GO:0003735);; Biological Process: DNA-templated transcription, elongation (GO:0006354);; Biological Process: translation (GO:0006412);; Biological Process: chloroplast organization (GO:0009658);; Biological Process: embryo development ending in seed dormancy (GO:0009793);; Cellular Component: large ribosomal subunit (GO:0015934);; Biological…	K02935|3.00707e-123|fve:101312255|50S ribosomal protein L7/L12-like isoform 1; K02935 large subunit ribosomal protein L7/L12 (A)	ko03010:Ribosome	[J]	Translation, ribosomal structure and biogenesis	Ribosomal protein L7/L12 C-terminal domain	50S ribosomal protein L12, chloroplastic {ECO:0000255|HAMAP-Rule:MF_00368} OS=Pyropia yezoensis (Red alga) PE=3 SV=1	J	Translation, ribosomal structure and biogenesis	PREDICTED: 50S ribosomal protein L7/L12-like isoform 1 [Fragaria vesca subsp. vesca]
F01.PB10818	--	--	Molecular Function: binding (GO:0005488);;	--	--	[O]	Posttranslational modification, protein turnover, chaperones	Myb-like DNA-binding domain;; Myb-like DNA-binding domain	Transcription factor DIVARICATA GN=DIVARICATA OS=Antirrhinum majus (Garden snapdragon) PE=2 SV=1	K	Transcription	PREDICTED: transcription factor DIVARICATA-like [Fragaria vesca subsp. vesca]
F01.PB49259	--	--	--	--	--	--	--	Vicilin N terminal region;; Vicilin N terminal region	--	--	--	--
F01.PB70143	--	--	Molecular Function: iron ion binding (GO:0005506);; Cellular Component: extracellular region (GO:0005576);; Biological Process: fatty acid biosynthetic process (GO:0006633);; Cellular Component: integral component of membrane (GO:0016021);; Molecular Function: oxidoreductase activity (GO:0016491);; Molecular Function: manganese ion binding (GO:0030145);; Molecular Function: nutrient reservoir act…	--	--	[I]	Lipid transport and metabolism	Fatty acid hydroxylase superfamily	Fatty acid 2-hydroxylase 1 GN=FAH1 OS=Arabidopsis thaliana (Mouse-ear cress) PE=1 SV=1	I	Lipid transport and metabolism	PREDICTED: fatty acid 2-hydroxylase 1-like [Fragaria vesca subsp. vesca]
F01.PB38334	--	--	--	--	--	--	--	--	--	S	Function unknown	PREDICTED: uncharacterized protein LOC101305783 [Fragaria vesca subsp. vesca]
F01.PB38711	--	--	Molecular Function: nutrient reservoir activity (GO:0045735);; Molecular Function: metal ion binding (GO:0046872);;	--	--	--	--	Cupin;; Cupin	Legumin A basic chain (Precursor) GN=LEGA OS=Gossypium hirsutum (Upland cotton) PE=2 SV=2	S	Function unknown	PREDICTED: glycinin G4-like [Fragaria vesca subsp. vesca]
F01.PB49009	--	--	Molecular Function: binding (GO:0005488);; Biological Process: response to stress (GO:0006950);;	--	--	--	--	Basic region leucine zipper;; bZIP transcription factor	--	S	Function unknown	PREDICTED: uncharacterized protein LOC101298723 isoform 1 [Fragaria vesca subsp. vesca]
F01.PB62184	[H]	Coenzyme transport and metabolism	Molecular Function: pantothenate kinase activity (GO:0004594);; Molecular Function: ATP binding (GO:0005524);; Biological Process: acetyl-CoA biosynthetic process (GO:0006085);; Biological Process: coenzyme A biosynthetic process (GO:0015937);;	K09680|6.29097e-142|fve:101307582|pantothenate kinase 2-like; K09680 type II pantothenate kinase [EC:2.7.1.33] (A)	ko00770:Pantothenate and CoA biosynthesis	[H]	Coenzyme transport and metabolism	Fumble;; Fumble	Pantothenate kinase 2 OS=Oryza sativa subsp. japonica (Rice) PE=2 SV=2	H	Coenzyme transport and metabolism	PREDICTED: pantothenate kinase 2-like [Fragaria vesca subsp. vesca]
F01.PB33015	--	--	--	--	--	--	--	GDP-fucose protein O-fucosyltransferase	Uncharacterized protein At1g04910 GN=At1g04910 OS=Arabidopsis thaliana (Mouse-ear cress) PE=2 SV=1	S	Function unknown	PREDICTED: uncharacterized protein At1g04910-like [Fragaria vesca subsp. vesca]
F01.PB95576	[O]	Posttranslational modification, protein turnover, chaperones	Molecular Function: ATP binding (GO:0005524);; Biological Process: protein folding (GO:0006457);; Biological Process: response to stress (GO:0006950);; Molecular Function: unfolded protein binding (GO:0051082);;	K04079|0|fve:101298691|heat shock cognate protein 80-like; K04079 molecular chaperone HtpG (A)	ko04141:Protein processing in endoplasmic reticulum;ko04626:Plant-pathogen interaction	[O]	Posttranslational modification, protein turnover, chaperones	Hsp90 protein;; Histidine kinase-, DNA gyrase B-, and HSP90-like ATPase;; Histidine kinase-, DNA gyrase B-, and HSP90-like ATPase	Heat shock protein 83 GN=HSP83A OS=Ipomoea nil (Japanese morning glory) PE=2 SV=1	O	Posttranslational modification, protein turnover, chaperones	PREDICTED: heat shock cognate protein 80-like [Fragaria vesca subsp. vesca]
F01.PB72004	--	--	Molecular Function: phosphatidylcholine-sterol O-acyltransferase activity (GO:0004607);; Biological Process: leaf senescence (GO:0010150);; Biological Process: sterol catabolic process (GO:0016127);; Biological Process: sterol esterification (GO:0034434);; Cellular Component: intracellular membrane-bounded organelle (GO:0043231);; Molecular Function: phosphatidylethanolamine-sterol O-acyltransfer…	--	--	[I]	Lipid transport and metabolism	Lecithin:cholesterol acyltransferase	Phospholipid--sterol O-acyltransferase GN=F21M11.5 OS=Arabidopsis thaliana (Mouse-ear cress) PE=2 SV=2	S	Function unknown	PREDICTED: phospholipid--sterol O-acyltransferase-like [Fragaria vesca subsp. vesca]
F01.PB33320	[G]	Carbohydrate transport and metabolism	Molecular Function: xylulokinase activity (GO:0004856);; Biological Process: carbohydrate metabolic process (GO:0005975);; Cellular Component: chloroplast (GO:0009507);; Biological Process: phosphorylation (GO:0016310);;	--	--	--	--	FGGY family of carbohydrate kinases, C-terminal domain	--	G	Carbohydrate transport and metabolism	PREDICTED: uncharacterized protein LOC101302040 [Fragaria vesca subsp. vesca]
F01.PB30555	--	--	Molecular Function: sequence-specific DNA binding transcription factor activity (GO:0003700);; Cellular Component: nucleus (GO:0005634);; Biological Process: regulation of transcription, DNA-templated (GO:0006355);; Biological Process: response to wounding (GO:0009611);; Biological Process: response to salicylic acid (GO:0009751);; Biological Process: response to chitin (GO:0010200);; Biological …	--	--	--	--	--	Probable WRKY transcription factor 40 GN=WRKY40 OS=Arabidopsis thaliana (Mouse-ear cress) PE=1 SV=1	K	Transcription	PREDICTED: probable WRKY transcription factor 40-like [Fragaria vesca subsp. vesca]
F01.PB92076	[G]	Carbohydrate transport and metabolism	Biological Process: glycogen biosynthetic process (GO:0005978);; Molecular Function: glucose-1-phosphate adenylyltransferase activity (GO:0008878);; Cellular Component: chloroplast (GO:0009507);; Biological Process: starch biosynthetic process (GO:0019252);;	K00975|0|fve:101295149|glucose-1-phosphate adenylyltransferase small subunit, chloroplastic-like; K00975 glucose-1-phosphate adenylyltransferase [EC:2.7.7.27] (A)	ko00500:Starch and sucrose metabolism;ko00520:Amino sugar and nucleotide sugar metabolism	[M]	Cell wall/membrane/envelope biogenesis	Nucleotidyl transferase	Glucose-1-phosphate adenylyltransferase small subunit, chloroplastic (Precursor) GN=AGPS1 OS=Brassica napus (Rape) PE=2 SV=1	G	Carbohydrate transport and metabolism	PREDICTED: glucose-1-phosphate adenylyltransferase small subunit, chloroplastic-like [Fragaria vesca subsp. vesca]
F01.PB46646	--	--	--	--	--	--	--	Tetratricopeptide repeat;; Tetratricopeptide repeat;; Tetratricopeptide repeat;; TPR repeat;; Tetratricopeptide repeat;; Tetratricopeptide repeat;; Tetratricopeptide repeat;; Tetratricopeptide repeat	Protein SULFUR DEFICIENCY-INDUCED 1 {ECO:0000303|PubMed:19154231} OS=Arabidopsis thaliana (Mouse-ear cress) PE=2 SV=1	S	Function unknown	PREDICTED: uncharacterized protein LOC101299253 [Fragaria vesca subsp. vesca]
F01.PB108021	[RTKL]	--	Molecular Function: protein serine/threonine kinase activity (GO:0004674);; Molecular Function: ATP binding (GO:0005524);; Biological Process: protein phosphorylation (GO:0006468);;	K08819|4.55486e-166|fve:101296763|cyclin-dependent kinase C-2-like; K08819 cyclin-dependent kinase 12/13 [EC:2.7.11.22 2.7.11.23] (A)	--	[D]	Cell cycle control, cell division, chromosome partitioning	Protein kinase domain;; Protein tyrosine kinase	Cyclin-dependent kinase C-1 GN=OJ1562_H01.5 OS=Oryza sativa subsp. japonica (Rice) PE=2 SV=1	T	Signal transduction mechanisms	PREDICTED: cyclin-dependent kinase C-2-like [Fragaria vesca subsp. vesca]
F01.PB98268	--	--	--	--	--	[I]	Lipid transport and metabolism	--	--	S	Function unknown	PREDICTED: uncharacterized protein LOC101311344 [Fragaria vesca subsp. vesca]
F01.PB8567	[CI]	--	Molecular Function: binding (GO:0005488);;	--	--	[C]	Energy production and conversion	Cytochrome b5-like Heme/Steroid binding domain	Cytochrome b5 domain-containing protein RLF {ECO:0000305} OS=Arabidopsis thaliana (Mouse-ear cress) PE=2 SV=1	CI	--	PREDICTED: cytochrome b5 reductase 4-like [Fragaria vesca subsp. vesca]
F01.PB114021	[RTKL]	--	Molecular Function: nucleotide binding (GO:0000166);; Molecular Function: protein kinase activity (GO:0004672);;	K08857|0|fve:101310376|serine/threonine-protein kinase Nek5-like; K08857 NIMA (never in mitosis gene a)-related kinase [EC:2.7.11.1] (A)	--	[R]	General function prediction only	Protein kinase domain;; Protein tyrosine kinase;; Kinase-like	Serine/threonine-protein kinase Nek5 GN=F26G5.150 OS=Arabidopsis thaliana (Mouse-ear cress) PE=1 SV=1	T	Signal transduction mechanisms	PREDICTED: serine/threonine-protein kinase Nek5-like [Fragaria vesca subsp. vesca]
F01.PB12170	--	--	Biological Process: proteolysis (GO:0006508);; Molecular Function: cysteine-type peptidase activity (GO:0008234);;	K11855|0|fve:101312613|ubiquitin carboxyl-terminal hydrolase 25-like; K11855 ubiquitin carboxyl-terminal hydrolase 36/42 [EC:3.4.19.12] (A)	--	[O]	Posttranslational modification, protein turnover, chaperones	Ubiquitin carboxyl-terminal hydrolase;; Ubiquitin carboxyl-terminal hydrolase;; Ubiquitin carboxyl-terminal hydrolase;; Ubiquitin carboxyl-terminal hydrolase	Ubiquitin carboxyl-terminal hydrolase 25 GN=UBP25 OS=Arabidopsis thaliana (Mouse-ear cress) PE=2 SV=1	O	Posttranslational modification, protein turnover, chaperones	PREDICTED: ubiquitin carboxyl-terminal hydrolase 25-like [Fragaria vesca subsp. vesca]
F01.PB8727	--	--	Biological Process: transcription, DNA-templated (GO:0006351);; Biological Process: response to auxin (GO:0009733);; Biological Process: regulation of gene expression (GO:0010468);; Cellular Component: intracellular membrane-bounded organelle (GO:0043231);; Biological Process: regulation of primary metabolic process (GO:0080090);; Biological Process: regulation of cellular macromolecule biosynthe…	K14484|1.48178e-140|fve:101298379|auxin-induced protein AUX28-like; K14484 auxin-responsive protein IAA (A)	ko04075:Plant hormone signal transduction	--	--	AUX/IAA family	Auxin-induced protein AUX28 GN=AUX28 OS=Glycine max (Soybean) PE=2 SV=1	K	Transcription	PREDICTED: auxin-induced protein AUX28-like [Fragaria vesca subsp. vesca]
F01.PB97550	[RTKL]	--	--	--	--	[T]	Signal transduction mechanisms	Protein kinase domain;; Protein tyrosine kinase;; Carbohydrate-binding protein of the ER	Probable receptor-like protein kinase At2g23200 (Precursor) GN=At2g23200 OS=Arabidopsis thaliana (Mouse-ear cress) PE=3 SV=1	T	Signal transduction mechanisms	PREDICTED: probable receptor-like protein kinase At2g23200-like [Fragaria vesca subsp. vesca]
F01.PB101340	[F]	Nucleotide transport and metabolism	Molecular Function: guanylate kinase activity (GO:0004385);; Biological Process: purine nucleotide metabolic process (GO:0006163);; Biological Process: phosphorylation (GO:0016310);;	K00942|0|fve:101296255|uncharacterized protein LOC101296255; K00942 guanylate kinase [EC:2.7.4.8] (A)	ko00230:Purine metabolism	[F]	Nucleotide transport and metabolism	Guanylate kinase	Guanylate kinase 2 GN=T8H10.150 OS=Arabidopsis thaliana (Mouse-ear cress) PE=2 SV=1	F	Nucleotide transport and metabolism	PREDICTED: uncharacterized protein LOC101296255 [Fragaria vesca subsp. vesca]
F01.PB9285	--	--	--	--	--	--	--	F-box domain;; F-box-like	F-box protein At5g07610 GN=At5g07610 OS=Arabidopsis thaliana (Mouse-ear cress) PE=2 SV=1	S	Function unknown	PREDICTED: F-box protein At5g07610-like [Fragaria vesca subsp. vesca]
F01.PB15396	--	--	--	--	--	--	--	Cupin;; Vicilin N terminal region;; Cupin domain;; Vicilin N terminal region	Vicilin GC72-A (Precursor) OS=Gossypium hirsutum (Upland cotton) PE=3 SV=1	S	Function unknown	hypothetical protein PRUPE_ppa001515mg [Prunus persica]
F01.PB104272	[A]	RNA processing and modification	--	K12821|0|fve:101299552|pre-mRNA-processing protein 40A-like; K12821 pre-mRNA-processing factor 40 (A)	ko03040:Spliceosome	[A]	RNA processing and modification	FF domain;; WW domain	Pre-mRNA-processing protein 40A OS=Arabidopsis thaliana (Mouse-ear cress) PE=1 SV=1	A	RNA processing and modification	PREDICTED: pre-mRNA-processing protein 40A-like [Fragaria vesca subsp. vesca]
F01.PB92988	--	--	--	--	--	[YU]	--	--	Nuclear pore complex protein NUP1 OS=Arabidopsis thaliana (Mouse-ear cress) PE=1 SV=1	S	Function unknown	PREDICTED: uncharacterized protein LOC101313072 [Fragaria vesca subsp. vesca]
F01.PB100235	--	--	--	--	--	--	--	Zinc finger C-x8-C-x5-C-x3-H type (and similar)	Protein FRIGIDA-ESSENTIAL 1 GN=FES1 OS=Arabidopsis thaliana (Mouse-ear cress) PE=1 SV=2	S	Function unknown	PREDICTED: zinc finger CCCH domain-containing protein 27-like [Fragaria vesca subsp. vesca]
F01.PB68972	[G]	Carbohydrate transport and metabolism	Molecular Function: hydrolase activity, hydrolyzing O-glycosyl compounds (GO:0004553);; Biological Process: cellular biosynthetic process (GO:0044249);; Biological Process: xylan metabolic process (GO:0045491);;	K12309|0|fve:101299375|beta-galactosidase 17-like; K12309 beta-galactosidase [EC:3.2.1.23] (A)	ko00052:Galactose metabolism;ko00511:Other glycan degradation;ko00531:Glycosaminoglycan degradation;ko00600:Sphingolipid metabolism;ko00604:Glycosphingolipid biosynthesis - ganglio series	[G]	Carbohydrate transport and metabolism	--	Beta-galactosidase 17 (Precursor) GN=BGAL17 OS=Arabidopsis thaliana (Mouse-ear cress) PE=2 SV=1	--	--	PREDICTED: beta-galactosidase 17-like [Fragaria vesca subsp. vesca]
F01.PB50483	--	--	Cellular Component: plasma membrane (GO:0005886);; Cellular Component: integral component of membrane (GO:0016021);;	--	--	--	--	Tetraspanin family	Tetraspanin-3 GN=TET3 OS=Arabidopsis thaliana (Mouse-ear cress) PE=2 SV=1	S	Function unknown	PREDICTED: tetraspanin-3-like [Fragaria vesca subsp. vesca]
F01.PB43733	[R]	General function prediction only	--	--	--	--	--	Alpha/beta hydrolase family;; Alpha/beta hydrolase family;; alpha/beta hydrolase fold	Probable esterase PIR7A OS=Oryza sativa subsp. japonica (Rice) PE=3 SV=2	S	Function unknown	PREDICTED: methylesterase 8-like [Fragaria vesca subsp. vesca]
F01.PB8327	[R]	General function prediction only	Cellular Component: chloroplast stroma (GO:0009570);; Cellular Component: chloroplast envelope (GO:0009941);; Molecular Function: hydrolase activity (GO:0016787);; Biological Process: glucosinolate biosynthetic process (GO:0019761);;	--	--	[R]	General function prediction only	Haloacid dehalogenase-like hydrolase;; haloacid dehalogenase-like hydrolase;; HAD-hyrolase-like	Haloacid dehalogenase-like hydrolase domain-containing protein At4g39970 (Precursor) GN=At4g39970 OS=Arabidopsis thaliana (Mouse-ear cress) PE=2 SV=1	S	Function unknown	PREDICTED: protein CbbY-like [Fragaria vesca subsp. vesca]
F01.PB105875	--	--	--	--	--	--	--	Domain of unknown function (DUF4602)	--	S	Function unknown	PREDICTED: uncharacterized protein LOC101305037 [Fragaria vesca subsp. vesca]
F01.PB29036	--	--	--	K16912|7.96574e-55|fve:101296866|uncharacterized protein LOC101296866; K16912 ribosomal biogenesis protein LAS1 (A)	--	[R]	General function prediction only	--	--	S	Function unknown	PREDICTED: uncharacterized protein LOC101296866 [Fragaria vesca subsp. vesca]
F01.PB71721	--	--	Molecular Function: protein kinase activity (GO:0004672);; Molecular Function: ATP binding (GO:0005524);; Cellular Component: plasma membrane (GO:0005886);; Biological Process: protein phosphorylation (GO:0006468);;	K14500|0|fve:101303802|probable serine/threonine-protein kinase At5g41260-like; K14500 BR-signaling kinase [EC:2.7.11.1] (A)	ko04075:Plant hormone signal transduction	--	--	Protein tyrosine kinase;; Protein kinase domain;; TPR repeat	Probable serine/threonine-protein kinase At5g41260 GN=At5g41260 OS=Arabidopsis thaliana (Mouse-ear cress) PE=1 SV=1	T	Signal transduction mechanisms	PREDICTED: probable serine/threonine-protein kinase At5g41260-like [Fragaria vesca subsp. vesca]
F01.PB95792	[K]	Transcription	--	--	--	[GMW]	--	Exostosin family;; Exostosin family;; POT family	Xyloglucan galactosyltransferase KATAMARI1 GN=F11A3.8 OS=Arabidopsis thaliana (Mouse-ear cress) PE=1 SV=1	S	Function unknown	PREDICTED: xyloglucan galactosyltransferase KATAMARI1-like [Fragaria vesca subsp. vesca]
F01.PB119948	--	--	--	--	--	--	--	--	--	S	Function unknown	PREDICTED: uncharacterized protein LOC101300739 [Fragaria vesca subsp. vesca]
F01.PB7299	--	--	--	--	--	--	--	--	--	S	Function unknown	PREDICTED: uncharacterized protein LOC101293467 [Fragaria vesca subsp. vesca]
F01.PB84763	--	--	Cellular Component: intracellular (GO:0005622);;	--	--	[K]	Transcription	ARID/BRIGHT DNA binding domain	AT-rich interactive domain-containing protein 3 GN=ARID3 OS=Arabidopsis thaliana (Mouse-ear cress) PE=1 SV=1	S	Function unknown	PREDICTED: uncharacterized protein LOC101313865 [Fragaria vesca subsp. vesca]
F01.PB109940	[U]	Intracellular trafficking, secretion, and vesicular transport	Molecular Function: structural molecule activity (GO:0005198);; Biological Process: intracellular protein transport (GO:0006886);; Biological Process: vesicle-mediated transport (GO:0016192);; Cellular Component: COPI vesicle coat (GO:0030126);;	K17267|0|fve:101298124|coatomer subunit gamma-like; K17267 coatomer protein complex, subunit gamma (A)	--	[U]	Intracellular trafficking, secretion, and vesicular transport	Adaptin N terminal region;; Coatomer gamma subunit appendage platform subdomain;; HEAT repeats;; non-SMC mitotic condensation complex subunit 1;; HEAT repeat	Coatomer subunit gamma GN=At4g34450 OS=Arabidopsis thaliana (Mouse-ear cress) PE=1 SV=2	U	Intracellular trafficking, secretion, and vesicular transport	PREDICTED: coatomer subunit gamma-like [Fragaria vesca subsp. vesca]
F01.PB105806	[U]	Intracellular trafficking, secretion, and vesicular transport	Biological Process: intracellular protein transport (GO:0006886);; Biological Process: ER to Golgi vesicle-mediated transport (GO:0006888);; Molecular Function: zinc ion binding (GO:0008270);; Cellular Component: COPII vesicle coat (GO:0030127);;	K14007|0|fve:101303131|protein transport protein Sec24-like At4g32640-like; K14007 protein transport protein SEC24 (A)	ko04141:Protein processing in endoplasmic reticulum	[U]	Intracellular trafficking, secretion, and vesicular transport	Sec23/Sec24 trunk domain;; Sec23/Sec24 beta-sandwich domain;; Sec23/Sec24 helical domain;; Sec23/Sec24 zinc finger;; Gelsolin repeat	Protein transport protein Sec24-like At4g32640 GN=At4g32640 OS=Arabidopsis thaliana (Mouse-ear cress) PE=2 SV=3	U	Intracellular trafficking, secretion, and vesicular transport	PREDICTED: protein transport protein Sec24-like At4g32640-like [Fragaria vesca subsp. vesca]
F01.PB94024	[R]	General function prediction only	Molecular Function: nucleotide binding (GO:0000166);; Molecular Function: nucleic acid binding (GO:0003676);;	K13161|0|fve:101308046|heterogeneous nuclear ribonucleoprotein Q-like; K13161 heterogeneous nuclear ribonucleoprotein R (A)	--	[A]	RNA processing and modification	RNA recognition motif. (a.k.a. RRM, RBD, or RNP domain);; RNA recognition motif (a.k.a. RRM, RBD, or RNP domain);; RNA recognition motif. (a.k.a. RRM, RBD, or RNP domain);; Limkain b1	Polyadenylate-binding protein 7 GN=PAB7 OS=Arabidopsis thaliana (Mouse-ear cress) PE=2 SV=1	S	Function unknown	PREDICTED: heterogeneous nuclear ribonucleoprotein Q-like [Fragaria vesca subsp. vesca]
F01.PB30372	--	--	--	--	--	--	--	--	--	S	Function unknown	PREDICTED: uncharacterized protein LOC101307700 [Fragaria vesca subsp. vesca]
F01.PB20996	[O]	Posttranslational modification, protein turnover, chaperones	Molecular Function: structural molecule activity (GO:0005198);; Molecular Function: iron ion binding (GO:0005506);; Cellular Component: chloroplast stroma (GO:0009570);; Biological Process: chloroplast organization (GO:0009658);; Biological Process: iron-sulfur cluster assembly (GO:0016226);; Molecular Function: iron-sulfur cluster binding (GO:0051536);;	--	--	[O]	Posttranslational modification, protein turnover, chaperones	NifU-like domain	NifU-like protein 2, chloroplastic (Precursor) GN=K9P8.16 OS=Arabidopsis thaliana (Mouse-ear cress) PE=1 SV=1	O	Posttranslational modification, protein turnover, chaperones	PREDICTED: nifU-like protein 2, chloroplastic-like [Fragaria vesca subsp. vesca]
F01.PB108625	--	--	Biological Process: metabolic process (GO:0008152);; Molecular Function: transferase activity, transferring hexosyl groups (GO:0016758);;	--	--	[GC]	--	UDP-glucoronosyl and UDP-glucosyl transferase	UDP-glycosyltransferase 85A3 OS=Arabidopsis thaliana (Mouse-ear cress) PE=2 SV=2	S	Function unknown	PREDICTED: UDP-glycosyltransferase 85A2-like [Malus domestica]
F01.PB104764	[G]	Carbohydrate transport and metabolism	Molecular Function: beta-galactosidase activity (GO:0004565);; Biological Process: carbohydrate metabolic process (GO:0005975);; Molecular Function: carbohydrate binding (GO:0030246);;	--	--	[G]	Carbohydrate transport and metabolism	Glycosyl hydrolases family 35;; Galactose binding lectin domain;; Beta-galactosidase;; Beta-galactosidase jelly roll domain;; Glycosyl hydrolases family 2, sugar binding domain	Beta-galactosidase 1 (Precursor) GN=BGAL1 OS=Arabidopsis thaliana (Mouse-ear cress) PE=1 SV=1	G	Carbohydrate transport and metabolism	beta-galactosidase [Fragaria x ananassa]
F01.PB108737	--	--	Molecular Function: exonuclease activity (GO:0004527);; Cellular Component: intracellular (GO:0005622);; Molecular Function: metal ion binding (GO:0046872);;	K12619|0|fve:101292133|5'-3' exoribonuclease 4-like; K12619 5'-3' exoribonuclease 2 [EC:3.1.13.-] (A)	ko03008:Ribosome biogenesis in eukaryotes;ko03018:RNA degradation	[LA]	--	XRN 5'-3' exonuclease N-terminus;; Zinc knuckle;; XRN 5'-3' exonuclease N-terminus	5&apos;-3&apos; exoribonuclease 4 GN=F20D21.30 OS=Arabidopsis thaliana (Mouse-ear cress) PE=2 SV=1	ADL	--	PREDICTED: 5&apos;-3&apos; exoribonuclease 4-like [Fragaria vesca subsp. vesca]
F01.PB4548	--	--	Biological Process: organ growth (GO:0035265);; Biological Process: protein complex disassembly (GO:0043241);;	K15627|1.15379e-108|fve:101296695|tether containing UBX domain for GLUT4-like; K15627 tether containing UBX domain for GLUT4 (A)	--	[O]	Posttranslational modification, protein turnover, chaperones	UBX domain	--	S	Function unknown	PREDICTED: tether containing UBX domain for GLUT4-like [Fragaria vesca subsp. vesca]
F01.PB98193	--	--	Molecular Function: RNA binding (GO:0003723);;	K14944|2.40256e-104|fve:101298934|RNA-binding protein Nova-2-like; K14944 RNA-binding protein Nova (A)	--	[AR]	--	KH domain;; KH domain;; KH domain;; KH domain;; KH domain;; KH domain	--	S	Function unknown	PREDICTED: RNA-binding protein Nova-2-like [Fragaria vesca subsp. vesca]
F01.PB68561	[T]	Signal transduction mechanisms	Molecular Function: phosphoprotein phosphatase activity (GO:0004721);; Cellular Component: nucleus (GO:0005634);; Cellular Component: cytoplasm (GO:0005737);; Biological Process: negative regulation of flower development (GO:0009910);; Molecular Function: metal ion binding (GO:0046872);;	K15498|0|fve:101305656|phytochrome-associated serine/threonine-protein phosphatase-like; K15498 serine/threonine-protein phosphatase 6 catalytic subunit [EC:3.1.3.16] (A)	--	[DT]	--	Calcineurin-like phosphoesterase	Phytochrome-associated serine/threonine-protein phosphatase GN=FYPP OS=Pisum sativum (Garden pea) PE=1 SV=1	T	Signal transduction mechanisms	PREDICTED: phytochrome-associated serine/threonine-protein phosphatase-like [Fragaria vesca subsp. vesca]
F01.PB27232	--	--	Cellular Component: endoplasmic reticulum membrane (GO:0005789);; Cellular Component: integral component of membrane (GO:0016021);; Molecular Function: heme binding (GO:0020037);; Biological Process: electron transport chain (GO:0022900);; Molecular Function: metal ion binding (GO:0046872);;	--	--	[C]	Energy production and conversion	Cytochrome b5-like Heme/Steroid binding domain	Cytochrome b5 OS=Nicotiana tabacum (Common tobacco) PE=2 SV=1	CI	--	PREDICTED: cytochrome b5-like [Fragaria vesca subsp. vesca]
F01.PB91620	--	--	--	--	--	--	--	TFIIS helical bundle-like domain	Probable mediator of RNA polymerase II transcription subunit 26b GN=K2A11.1 OS=Arabidopsis thaliana (Mouse-ear cress) PE=2 SV=1	S	Function unknown	PREDICTED: probable mediator of RNA polymerase II transcription subunit 26b-like [Fragaria vesca subsp. vesca]
F01.PB30684	--	--	--	--	--	[GC]	--	UDP-glucoronosyl and UDP-glucosyl transferase	UDP-glycosyltransferase 76F1 GN=UGT76F1 OS=Arabidopsis thaliana (Mouse-ear cress) PE=2 SV=1	S	Function unknown	PREDICTED: UDP-glycosyltransferase 76F1-like [Fragaria vesca subsp. vesca]
F01.PB95025	--	--	Molecular Function: cytochrome-c oxidase activity (GO:0004129);; Cellular Component: mitochondrial respiratory chain (GO:0005746);; Molecular Function: electron carrier activity (GO:0009055);;	--	--	--	--	Cytochrome c oxidase subunit VIIa	--	S	Function unknown	PREDICTED: uncharacterized protein LOC101312225 [Fragaria vesca subsp. vesca]
F01.PB88320	[O]	Posttranslational modification, protein turnover, chaperones	Molecular Function: nucleotide binding (GO:0000166);;	K03283|2.31214e-142|eus:EUTSA_v10023343mg|hypothetical protein; K03283 heat shock 70kDa protein 1/8 (A)	ko03040:Spliceosome;ko04141:Protein processing in endoplasmic reticulum;ko04144:Endocytosis	[O]	Posttranslational modification, protein turnover, chaperones	Hsp70 protein;; Hsp70 protein;; Hsp70 protein	Heat shock 70 kDa protein 5 GN=T24D18.14 OS=Arabidopsis thaliana (Mouse-ear cress) PE=2 SV=1	O	Posttranslational modification, protein turnover, chaperones	hypothetical protein EUTSA_v10023343mg [Eutrema salsugineum]
F01.PB34943	[Z]	Cytoskeleton	Molecular Function: GTPase activity (GO:0003924);; Molecular Function: structural constituent of cytoskeleton (GO:0005200);; Molecular Function: GTP binding (GO:0005525);; Cellular Component: cytoplasm (GO:0005737);; Cellular Component: microtubule (GO:0005874);; Biological Process: GTP catabolic process (GO:0006184);; Biological Process: microtubule-based process (GO:0007017);; Biological Proces…	K07374|0|rcu:RCOM_1584620|tubulin alpha chain, putative; K07374 tubulin alpha (A)	ko04145:Phagosome	[Z]	Cytoskeleton	Tubulin/FtsZ family, GTPase domain;; Tubulin C-terminal domain	Tubulin alpha chain GN=TUBA OS=Prunus dulcis (Almond) PE=2 SV=1	Z	Cytoskeleton	hypothetical protein JCGZ_16385 [Jatropha curcas]
F01.PB117677	--	--	--	--	--	--	--	Zinc finger, C3HC4 type (RING finger)	Putative E3 ubiquitin-protein ligase RF298 GN=RF298 OS=Arabidopsis thaliana (Mouse-ear cress) PE=2 SV=1	S	Function unknown	PREDICTED: putative E3 ubiquitin-protein ligase RF298-like [Fragaria vesca subsp. vesca]
F01.PB37842	--	--	--	--	--	--	--	Myb-like DNA-binding domain	Probable transcription factor KAN2 GN=KAN2 OS=Arabidopsis thaliana (Mouse-ear cress) PE=2 SV=1	K	Transcription	PREDICTED: uncharacterized protein LOC101297253 [Fragaria vesca subsp. vesca]
F01.PB75	--	--	--	--	--	[R]	General function prediction only	Uncharacterised protein family (UPF0172)	ER membrane protein complex subunit 8/9 homolog GN=EMB2731 OS=Arabidopsis thaliana (Mouse-ear cress) PE=2 SV=1	S	Function unknown	PREDICTED: ER membrane protein complex subunit 8/9 homolog [Fragaria vesca subsp. vesca]
F01.PB4399	--	--	--	--	--	[O]	Posttranslational modification, protein turnover, chaperones	MATH domain	Ubiquitin carboxyl-terminal hydrolase 12 GN=UBP12 OS=Arabidopsis thaliana (Mouse-ear cress) PE=1 SV=2	O	Posttranslational modification, protein turnover, chaperones	PREDICTED: uncharacterized protein LOC101296030 isoform 1 [Fragaria vesca subsp. vesca]
F01.PB105017	--	--	--	--	--	[R]	General function prediction only	--	--	S	Function unknown	PREDICTED: uncharacterized protein LOC101293525 [Fragaria vesca subsp. vesca]
F01.PB63912	[G]	Carbohydrate transport and metabolism	Molecular Function: copper ion binding (GO:0005507);; Cellular Component: mitochondrion (GO:0005739);; Biological Process: metabolic process (GO:0008152);; Molecular Function: zinc ion binding (GO:0008270);; Molecular Function: hydrolase activity (GO:0016787);;	--	--	[R]	General function prediction only	Haloacid dehalogenase-like hydrolase;; HAD-hyrolase-like	--	G	Carbohydrate transport and metabolism	PREDICTED: uncharacterized protein YKR070W-like [Fragaria vesca subsp. vesca]
F01.PB84443	--	--	Biological Process: telomere maintenance (GO:0000723);; Biological Process: response to radiation (GO:0009314);; Biological Process: response to cold (GO:0009409);; Biological Process: gene expression (GO:0010467);; Biological Process: cell cycle process (GO:0022402);; Biological Process: cell differentiation (GO:0030154);; Biological Process: macromolecule localization (GO:0033036);; Biological …	K06963|0|fve:101312117|THUMP domain-containing protein 1-like; K06963 tRNA acetyltransferase TAN1 (A)	--	[R]	General function prediction only	THUMP domain	--	S	Function unknown	PREDICTED: THUMP domain-containing protein 1-like [Fragaria vesca subsp. vesca]
F01.PB4044	--	--	Cellular Component: plasma membrane (GO:0005886);; Biological Process: carbohydrate transport (GO:0008643);; Cellular Component: chloroplast (GO:0009507);; Cellular Component: integral component of membrane (GO:0016021);;	K15382|3.16564e-167|fve:101312637|bidirectional sugar transporter SWEET7-like; K15382 solute carrier family 50 (sugar transporter) (A)	--	[R]	General function prediction only	Sugar efflux transporter for intercellular exchange	Bidirectional sugar transporter SWEET7 OS=Arabidopsis thaliana (Mouse-ear cress) PE=2 SV=1	U	Intracellular trafficking, secretion, and vesicular transport	PREDICTED: bidirectional sugar transporter SWEET7-like [Fragaria vesca subsp. vesca]
F01.PB19285	--	--	Cellular Component: photosystem II (GO:0009523);; Cellular Component: chloroplast thylakoid membrane (GO:0009535);; Biological Process: photosynthetic electron transport chain (GO:0009767);; Cellular Component: integral component of membrane (GO:0016021);; Molecular Function: chlorophyll binding (GO:0016168);; Biological Process: protein-chromophore linkage (GO:0018298);;	K02704|0|fve:10251547|psbB, FvH4_C0069; photosystem II CP47 chlorophyll apoprotein; K02704 photosystem II CP47 chlorophyll apoprotein (A)	ko00195:Photosynthesis	--	--	Photosystem II protein;; Cytochrome b(N-terminal)/b6/petB;; Cytochrome b(N-terminal)/b6/petB;; Cytochrome b(C-terminal)/b6/petD;; Photosystem II 10 kDa phosphoprotein	Photosystem II CP47 reaction center protein {ECO:0000255|HAMAP-Rule:MF_01495} OS=Glycine max (Soybean) PE=3 SV=1	S	Function unknown	photosystem II CP47 chlorophyll apoprotein (chloroplast) [Fragaria chiloensis]
F01.PB79960	--	--	--	--	--	--	--	F-box associated;; F-box domain;; F-box-like;; F-box associated domain	F-box/kelch-repeat protein At3g23880 GN=At3g23880 OS=Arabidopsis thaliana (Mouse-ear cress) PE=2 SV=1	S	Function unknown	PREDICTED: F-box protein CPR30-like [Fragaria vesca subsp. vesca]
F01.PB71622	--	--	Molecular Function: enzyme inhibitor activity (GO:0004857);; Cellular Component: cell wall (GO:0005618);; Molecular Function: pectinesterase activity (GO:0030599);; Biological Process: cell wall modification (GO:0042545);; Biological Process: negative regulation of catalytic activity (GO:0043086);; Molecular Function: aspartyl esterase activity (GO:0045330);; Biological Process: pectin catabolic …	K01051|0|fve:101309577|probable pectinesterase/pectinesterase inhibitor 54-like; K01051 pectinesterase [EC:3.1.1.11] (A)	ko00040:Pentose and glucuronate interconversions;ko00500:Starch and sucrose metabolism	--	--	Pectinesterase;; Plant invertase/pectin methylesterase inhibitor;; Pectinesterase	Pectinesterase 54 (Precursor) GN=F22D1.30 OS=Arabidopsis thaliana (Mouse-ear cress) PE=2 SV=1	G	Carbohydrate transport and metabolism	PREDICTED: probable pectinesterase/pectinesterase inhibitor 54-like [Fragaria vesca subsp. vesca]
F01.PB6942	[R]	General function prediction only	--	--	--	--	--	RecX family	--	S	Function unknown	PREDICTED: uncharacterized protein LOC101300891 [Fragaria vesca subsp. vesca]
F01.PB10941	--	--	--	--	--	[T]	Signal transduction mechanisms	Conserved mid region of cactin;; Cactus-binding C-terminus of cactin protein	Cactin GN=CTN OS=Arabidopsis thaliana (Mouse-ear cress) PE=1 SV=1	S	Function unknown	PREDICTED: cactin-like [Fragaria vesca subsp. vesca]
F01.PB60266	--	--	Molecular Function: acetylglucosaminyltransferase activity (GO:0008375);; Cellular Component: membrane (GO:0016020);; Molecular Function: protein xylosyltransferase activity (GO:0030158);;	--	--	[G]	Carbohydrate transport and metabolism	Core-2/I-Branching enzyme	--	S	Function unknown	PREDICTED: xylosyltransferase 1-like [Fragaria vesca subsp. vesca]
F01.PB107104	[V]	Defense mechanisms	Molecular Function: ATP binding (GO:0005524);; Biological Process: ATP catabolic process (GO:0006200);; Biological Process: wax biosynthetic process (GO:0010025);; Molecular Function: organic phosphonate transmembrane-transporting ATPase activity (GO:0015416);; Cellular Component: membrane (GO:0016020);; Biological Process: response to karrikin (GO:0080167);;	--	--	[Q]	Secondary metabolites biosynthesis, transport and catabolism	ABC-2 type transporter;; ABC transporter	ABC transporter G family member 15 GN=MSA6.13 OS=Arabidopsis thaliana (Mouse-ear cress) PE=2 SV=2	V	Defense mechanisms	PREDICTED: ABC transporter G family member 15-like [Fragaria vesca subsp. vesca]
F01.PB47174	--	--	Molecular Function: DNA binding (GO:0003677);; Cellular Component: nucleus (GO:0005634);; Cellular Component: cytosol (GO:0005829);;	--	--	[S]	Function unknown	IQ calmodulin-binding motif	Calmodulin-binding transcription activator 4 GN=F1N21.13 OS=Arabidopsis thaliana (Mouse-ear cress) PE=1 SV=1	K	Transcription	PREDICTED: calmodulin-binding transcription activator 4-like [Fragaria vesca subsp. vesca]
F01.PB58732	[R]	General function prediction only	Molecular Function: RNA binding (GO:0003723);;	K13126|3.13758e-34|fve:101291621|polyadenylate-binding protein 1-like; K13126 polyadenylate-binding protein (A)	ko03013:RNA transport;ko03015:mRNA surveillance pathway;ko03018:RNA degradation	[AJ]	--	RNA recognition motif. (a.k.a. RRM, RBD, or RNP domain);; RNA recognition motif (a.k.a. RRM, RBD, or RNP domain);; RNA recognition motif. (a.k.a. RRM, RBD, or RNP domain)	Polyadenylate-binding protein 7 GN=PAB7 OS=Arabidopsis thaliana (Mouse-ear cress) PE=2 SV=1	S	Function unknown	PREDICTED: polyadenylate-binding protein 1-like [Fragaria vesca subsp. vesca]
F01.PB28466	--	--	Molecular Function: serine-type endopeptidase activity (GO:0004252);; Cellular Component: plasma membrane (GO:0005886);; Molecular Function: identical protein binding (GO:0042802);; Biological Process: negative regulation of catalytic activity (GO:0043086);;	--	--	--	--	--	Subtilisin-like protease SBT5.4 {ECO:0000303|PubMed:16193095} (Precursor) GN=At5g59810 OS=Arabidopsis thaliana (Mouse-ear cress) PE=1 SV=1	S	Function unknown	PREDICTED: xylem serine proteinase 1-like isoform 2 [Fragaria vesca subsp. vesca]
F01.PB6880	--	--	Molecular Function: ATP binding (GO:0005524);; Cellular Component: cell wall (GO:0005618);; Cellular Component: nucleus (GO:0005634);; Biological Process: response to cold (GO:0009409);; Biological Process: response to light stimulus (GO:0009416);; Cellular Component: chloroplast thylakoid membrane (GO:0009535);; Cellular Component: chloroplast envelope (GO:0009941);; Cellular Component: plastogl…	--	--	[O]	Posttranslational modification, protein turnover, chaperones	ATPase family associated with various cellular activities (AAA)	Ribulose bisphosphate carboxylase/oxygenase activase, chloroplastic (Precursor) GN=RCA OS=Malus domestica (Apple) PE=2 SV=1	O	Posttranslational modification, protein turnover, chaperones	PREDICTED: ribulose bisphosphate carboxylase/oxygenase activase 1, chloroplastic-like [Fragaria vesca subsp. vesca]
F01.PB33968	[U]	Intracellular trafficking, secretion, and vesicular transport	Molecular Function: transporter activity (GO:0005215);; Biological Process: intracellular protein transport (GO:0006886);; Biological Process: ER to Golgi vesicle-mediated transport (GO:0006888);; Molecular Function: zinc ion binding (GO:0008270);; Cellular Component: COPII vesicle coat (GO:0030127);;	--	--	[U]	Intracellular trafficking, secretion, and vesicular transport	Sec23/Sec24 trunk domain;; Sec23/Sec24 zinc finger	Protein transport protein Sec24-like CEF GN=CEF OS=Arabidopsis thaliana (Mouse-ear cress) PE=2 SV=3	U	Intracellular trafficking, secretion, and vesicular transport	PREDICTED: protein transport protein Sec24-like At3g07100-like [Fragaria vesca subsp. vesca]
F01.PB111656	[O]	Posttranslational modification, protein turnover, chaperones	Molecular Function: ATP binding (GO:0005524);; Cellular Component: plasma membrane (GO:0005886);; Biological Process: response to stress (GO:0006950);; Cellular Component: chloroplast (GO:0009507);; Molecular Function: 2-alkenal reductase [NAD(P)] activity (GO:0032440);; Biological Process: oxidation-reduction process (GO:0055114);;	K09486|0|fve:101309957|heat shock 70 kDa protein 17-like; K09486 hypoxia up-regulated 1 (A)	ko04141:Protein processing in endoplasmic reticulum	[O]	Posttranslational modification, protein turnover, chaperones	Hsp70 protein	Heat shock 70 kDa protein 17 (Precursor) OS=Arabidopsis thaliana (Mouse-ear cress) PE=1 SV=1	O	Posttranslational modification, protein turnover, chaperones	PREDICTED: heat shock 70 kDa protein 17-like [Fragaria vesca subsp. vesca]
F01.PB107525	--	--	Biological Process: transcription, DNA-templated (GO:0006351);;	--	--	--	--	GRAS domain family	Scarecrow-like protein 28 GN=SCL28 OS=Arabidopsis thaliana (Mouse-ear cress) PE=1 SV=1	K	Transcription	PREDICTED: scarecrow-like protein 28-like [Fragaria vesca subsp. vesca]
F01.PB75015	--	--	Biological Process: signal transduction (GO:0007165);; Biological Process: cellular response to light stimulus (GO:0071482);;	--	--	--	--	Stress-induced protein Di19, C-terminal	Protein DEHYDRATION-INDUCED 19 homolog 4 GN=DI19-4 OS=Arabidopsis thaliana (Mouse-ear cress) PE=1 SV=1	S	Function unknown	PREDICTED: protein DEHYDRATION-INDUCED 19 homolog 7-like [Fragaria vesca subsp. vesca]
F01.PB24926	--	--	--	--	--	--	--	Probable lipid transfer;; Protease inhibitor/seed storage/LTP family	--	U	Intracellular trafficking, secretion, and vesicular transport	PREDICTED: non-specific lipid-transfer protein 4-like isoform 2 [Fragaria vesca subsp. vesca]
F01.PB86270	--	--	--	--	--	--	--	Caulimovirus viroplasmin	--	--	--	ORF VI protein [Strawberry vein banding virus]
F01.PB98927	--	--	--	K12822|0|fve:101309725|uncharacterized protein LOC101309725; K12822 RNA-binding protein 25 (A)	ko03040:Spliceosome	[A]	RNA processing and modification	RNA recognition motif. (a.k.a. RRM, RBD, or RNP domain);; RNA recognition motif (a.k.a. RRM, RBD, or RNP domain)	Cleavage stimulating factor 64 {ECO:0000303|PubMed:12379796} OS=Arabidopsis thaliana (Mouse-ear cress) PE=1 SV=1	S	Function unknown	PREDICTED: uncharacterized protein LOC101309725 [Fragaria vesca subsp. vesca]
F01.PB45548	--	--	Cellular Component: extracellular region (GO:0005576);; Biological Process: plant-type cell wall organization (GO:0009664);; Cellular Component: membrane (GO:0016020);;	--	--	--	--	Pollen allergen;; Rare lipoprotein A (RlpA)-like double-psi beta-barrel	Expansin-A8 (Precursor) GN=T2P4.4 OS=Arabidopsis thaliana (Mouse-ear cress) PE=2 SV=1	G	Carbohydrate transport and metabolism	PREDICTED: expansin-A8-like [Fragaria vesca subsp. vesca]
F01.PB53741	[GEPR]	--	Molecular Function: sugar:proton symporter activity (GO:0005351);; Cellular Component: plasma membrane (GO:0005886);; Biological Process: tryptophan catabolic process (GO:0006569);; Biological Process: oligopeptide transport (GO:0006857);; Biological Process: indoleacetic acid biosynthetic process (GO:0009684);;	--	--	[R]	General function prediction only	Sugar (and other) transporter;; Major Facilitator Superfamily;; Sugar (and other) transporter;; Sugar (and other) transporter;; Sugar (and other) transporter	Probable polyol transporter 6 GN=PLT6 OS=Arabidopsis thaliana (Mouse-ear cress) PE=2 SV=2	G	Carbohydrate transport and metabolism	PREDICTED: probable polyol transporter 6-like [Fragaria vesca subsp. vesca]
F01.PB100941	[R]	General function prediction only	--	K06997|1.82271e-40|fve:101293379|proline synthase co-transcribed bacterial homolog protein-like; K06997 (A)	--	[R]	General function prediction only	Alanine racemase, N-terminal domain;; Alanine racemase, N-terminal domain	--	S	Function unknown	PREDICTED: proline synthase co-transcribed bacterial homolog protein-like [Fragaria vesca subsp. vesca]
F01.PB46914	--	--	--	K05391|4.88316e-78|fve:101304818|cyclic nucleotide-gated ion channel 1-like; K05391 cyclic nucleotide gated channel, other eukaryote (A)	ko04626:Plant-pathogen interaction	[PT]	--	--	Cyclic nucleotide-gated ion channel 1 GN=CNGC1 OS=Arabidopsis thaliana (Mouse-ear cress) PE=1 SV=1	U	Intracellular trafficking, secretion, and vesicular transport	PREDICTED: cyclic nucleotide-gated ion channel 1-like [Fragaria vesca subsp. vesca]
F01.PB82876	--	--	--	--	--	[S]	Function unknown	Vitamin B6 photo-protection and homoeostasis;; Vitamin B6 photo-protection and homoeostasis	Protein root UVB sensitive 4 {ECO:0000303|PubMed:19515790} OS=Arabidopsis thaliana (Mouse-ear cress) PE=2 SV=1	S	Function unknown	PREDICTED: uncharacterized protein LOC101304588 [Fragaria vesca subsp. vesca]
F01.PB96283	--	--	Cellular Component: chloroplast (GO:0009507);; Biological Process: carotenoid biosynthetic process (GO:0016117);; Molecular Function: oxidoreductase activity, acting on paired donors, with incorporation or reduction of molecular oxygen (GO:0016705);;	--	--	--	--	--	--	I	Lipid transport and metabolism	PREDICTED: LOW QUALITY PROTEIN: uncharacterized protein LOC103329363 [Prunus mume]
F01.PB76026	--	--	--	--	--	--	--	Agglutinin;; Aerolysin toxin;; Clostridium epsilon toxin ETX/Bacillus mosquitocidal toxin MTX2	--	S	Function unknown	PREDICTED: uncharacterized protein LOC101290690 [Fragaria vesca subsp. vesca]
F01.PB100612	[L]	Replication, recombination and repair	Molecular Function: DNA binding (GO:0003677);; Cellular Component: nucleus (GO:0005634);; Biological Process: DNA replication (GO:0006260);;	K07466|0|fve:101298717|replication protein A 70 kDa DNA-binding subunit-like; K07466 replication factor A1 (A)	ko03030:DNA replication;ko03420:Nucleotide excision repair;ko03430:Mismatch repair;ko03440:Homologous recombination	[L]	Replication, recombination and repair	Replication factor-A C terminal domain;; Replication factor-A protein 1, N-terminal domain;; OB-fold nucleic acid binding domain	Replication protein A 70 kDa DNA-binding subunit B GN=F13G24.220 OS=Arabidopsis thaliana (Mouse-ear cress) PE=3 SV=1	L	Replication, recombination and repair	PREDICTED: replication protein A 70 kDa DNA-binding subunit-like [Fragaria vesca subsp. vesca]
F01.PB103356	--	--	Biological Process: metabolic process (GO:0008152);; Molecular Function: galactinol-raffinose galactosyltransferase activity (GO:0047268);;	--	--	--	--	Raffinose synthase or seed imbibition protein Sip1;; Raffinose synthase or seed imbibition protein Sip1	Probable galactinol--sucrose galactosyltransferase 2 GN=T8H10.120 OS=Arabidopsis thaliana (Mouse-ear cress) PE=2 SV=2	S	Function unknown	PREDICTED: probable galactinol--sucrose galactosyltransferase 2-like [Fragaria vesca subsp. vesca]
F01.PB82384	--	--	Molecular Function: binding (GO:0005488);; Biological Process: single-organism cellular process (GO:0044763);;	K10403|0|fve:101312503|uncharacterized protein LOC101312503; K10403 kinesin family member 22 (A)	--	[Z]	Cytoskeleton	Kinesin motor domain;; Helix-hairpin-helix motif	Kinesin-like calmodulin-binding protein GN=K14B20.10 OS=Arabidopsis thaliana (Mouse-ear cress) PE=1 SV=1	Z	Cytoskeleton	PREDICTED: uncharacterized protein LOC101312503 [Fragaria vesca subsp. vesca]
F01.PB51222	--	--	--	--	--	--	--	Vicilin N terminal region	--	--	--	PREDICTED: uncharacterized protein LOC101298113 [Fragaria vesca subsp. vesca]
F01.PB82242	[J]	Translation, ribosomal structure and biogenesis	Molecular Function: ATP binding (GO:0005524);; Biological Process: tRNA processing (GO:0008033);; Molecular Function: transferase activity (GO:0016740);;	K10760|0|fve:101292691|adenylate isopentenyltransferase 5, chloroplastic-like isoform 1; K10760 adenylate isopentenyltransferase (cytokinin synthase) (A)	ko00908:Zeatin biosynthesis	[J]	Translation, ribosomal structure and biogenesis	IPP transferase;; Isopentenyl transferase	Adenylate isopentenyltransferase 5, chloroplastic (Precursor) GN=IPT5 OS=Arabidopsis thaliana (Mouse-ear cress) PE=1 SV=2	J	Translation, ribosomal structure and biogenesis	PREDICTED: adenylate isopentenyltransferase 5, chloroplastic-like isoform 1 [Fragaria vesca subsp. vesca]
F01.PB42650	--	--	Cellular Component: membrane (GO:0016020);; Biological Process: metal ion transport (GO:0030001);; Molecular Function: 2-alkenal reductase [NAD(P)] activity (GO:0032440);; Molecular Function: metal ion transmembrane transporter activity (GO:0046873);; Biological Process: transmembrane transport (GO:0055085);; Biological Process: oxidation-reduction process (GO:0055114);;	K14709|0|fve:101294137|zinc transporter 11-like; K14709 solute carrier family 39 (zinc transporter), member 1/2/3 (A)	--	[P]	Inorganic ion transport and metabolism	ZIP Zinc transporter	Zinc transporter 11 (Precursor) GN=ZIP11 OS=Arabidopsis thaliana (Mouse-ear cress) PE=2 SV=1	P	Inorganic ion transport and metabolism	PREDICTED: zinc transporter 11-like [Fragaria vesca subsp. vesca]
F01.PB7431	--	--	Molecular Function: calcium ion binding (GO:0005509);; Cellular Component: endoplasmic reticulum (GO:0005783);; Biological Process: protein folding (GO:0006457);; Molecular Function: unfolded protein binding (GO:0051082);;	K08054|0|fve:101313666|calnexin homolog 1-like; K08054 calnexin (A)	ko04141:Protein processing in endoplasmic reticulum;ko04145:Phagosome	[O]	Posttranslational modification, protein turnover, chaperones	Calreticulin family	Calnexin homolog (Precursor) OS=Glycine max (Soybean) PE=2 SV=1	U	Intracellular trafficking, secretion, and vesicular transport	PREDICTED: calnexin homolog 1-like [Fragaria vesca subsp. vesca]
F01.PB9445	--	--	Molecular Function: aspartic-type endopeptidase activity (GO:0004190);; Biological Process: proteolysis (GO:0006508);; Biological Process: lipid metabolic process (GO:0006629);;	K08245|0|fve:101291158|aspartic proteinase-like; K08245 phytepsin [EC:3.4.23.40] (A)	--	[O]	Posttranslational modification, protein turnover, chaperones	Eukaryotic aspartyl protease;; Saposin-like type B, region 2;; Saposin-like type B, region 1;; Xylanase inhibitor N-terminal	Aspartic proteinase (Precursor) GN=OJ1127_B08.13 OS=Oryza sativa subsp. japonica (Rice) PE=2 SV=2	O	Posttranslational modification, protein turnover, chaperones	PREDICTED: aspartic proteinase-like [Fragaria vesca subsp. vesca]
F01.PB23689	--	--	--	--	--	--	--	--	Metallothionein-like protein type 3 OS=Carica papaya (Papaya) PE=3 SV=1	--	--	PREDICTED: metallothionein-like protein 1-like [Fragaria vesca subsp. vesca]
F01.PB84045	--	--	--	K15728|0|fve:101313132|phosphatidate phosphatase LPIN3-like; K15728 phosphatidate phosphatase LPIN [EC:3.1.3.4] (A)	ko00561:Glycerolipid metabolism;ko00564:Glycerophospholipid metabolism	[NI]	--	LNS2 (Lipin/Ned1/Smp2);; lipin, N-terminal conserved region	Phosphatidate phosphatase PAH1 GN=PAH1 OS=Arabidopsis thaliana (Mouse-ear cress) PE=1 SV=1	S	Function unknown	PREDICTED: phosphatidate phosphatase LPIN3-like [Fragaria vesca subsp. vesca]
F01.PB106592	[RTKL]	--	Biological Process: activation of MAPKK activity (GO:0000186);; Molecular Function: MAP kinase kinase kinase activity (GO:0004709);; Molecular Function: ATP binding (GO:0005524);;	--	--	[T]	Signal transduction mechanisms	Protein tyrosine kinase;; Protein kinase domain;; PAS domain;; PAS fold;; PAS fold	Serine/threonine-protein kinase EDR1 GN=F22O13.20 OS=Arabidopsis thaliana (Mouse-ear cress) PE=1 SV=1	T	Signal transduction mechanisms	PREDICTED: uncharacterized protein LOC101305446 [Fragaria vesca subsp. vesca]
F01.PB99750	--	--	Molecular Function: magnesium ion binding (GO:0000287);; Molecular Function: ATP binding (GO:0005524);; Cellular Component: cytoplasm (GO:0005737);; Biological Process: response to fungus (GO:0009620);; Biological Process: jasmonic acid biosynthetic process (GO:0009695);; Biological Process: response to jasmonic acid (GO:0009753);; Biological Process: phosphorylation (GO:0016310);; Biological Pro…	K00913|0|fve:101308465|inositol-tetrakisphosphate 1-kinase 2-like; K00913 inositol-1,3,4-trisphosphate 5/6-kinase / inositol-tetrakisphosphate 1-kinase [EC:2.7.1.159 2.7.1.134] (A)	ko00562:Inositol phosphate metabolism;ko04070:Phosphatidylinositol signaling system	--	--	Inositol 1, 3, 4-trisphosphate 5/6-kinase	Inositol-tetrakisphosphate 1-kinase 2 GN=ITPK2 OS=Arabidopsis thaliana (Mouse-ear cress) PE=2 SV=2	G	Carbohydrate transport and metabolism	PREDICTED: inositol-tetrakisphosphate 1-kinase 2-like [Fragaria vesca subsp. vesca]
F01.PB108533	[C]	Energy production and conversion	Molecular Function: oxoglutarate dehydrogenase (succinyl-transferring) activity (GO:0004591);; Cellular Component: mitochondrion (GO:0005739);; Biological Process: tricarboxylic acid cycle (GO:0006099);; Molecular Function: zinc ion binding (GO:0008270);; Molecular Function: thiamine pyrophosphate binding (GO:0030976);; Biological Process: response to cadmium ion (GO:0046686);; Molecular Function…	K00164|0|fve:101299420|2-oxoglutarate dehydrogenase, mitochondrial-like; K00164 2-oxoglutarate dehydrogenase E1 component [EC:1.2.4.2] (A)	ko00020:Citrate cycle (TCA cycle);ko00310:Lysine degradation;ko00380:Tryptophan metabolism;ko01200:Carbon metabolism	[G]	Carbohydrate transport and metabolism	Transketolase, pyrimidine binding domain;; Dehydrogenase E1 component	--	C	Energy production and conversion	PREDICTED: 2-oxoglutarate dehydrogenase, mitochondrial-like [Fragaria vesca subsp. vesca]
F01.PB78998	[M]	Cell wall/membrane/envelope biogenesis	Biological Process: GPI anchor biosynthetic process (GO:0006506);; Molecular Function: phosphatidylinositol N-acetylglucosaminyltransferase activity (GO:0017176);;	K03857|0|fve:101308555|phosphatidylinositol N-acetylglucosaminyltransferase subunit A-like; K03857 phosphatidylinositol glycan, class A [EC:2.4.1.198] (A)	ko00563:Glycosylphosphatidylinositol(GPI)-anchor biosynthesis	[MOI]	--	PIGA (GPI anchor biosynthesis);; Glycosyl transferases group 1;; Glycosyltransferase Family 4;; Glycosyl transferases group 1;; Glycosyl transferase 4-like domain	--	M	Cell wall/membrane/envelope biogenesis	PREDICTED: phosphatidylinositol N-acetylglucosaminyltransferase subunit A-like [Fragaria vesca subsp. vesca]
F01.PB114078	[V]	Defense mechanisms	Molecular Function: ATP binding (GO:0005524);; Cellular Component: plasma membrane (GO:0005886);; Biological Process: ATP catabolic process (GO:0006200);; Biological Process: drug transmembrane transport (GO:0006855);; Biological Process: cuticle development (GO:0042335);; Molecular Function: ATPase activity, coupled to transmembrane movement of substances (GO:0042626);;	--	--	[Q]	Secondary metabolites biosynthesis, transport and catabolism	ABC-2 type transporter;; Plant PDR ABC transporter associated;; ABC transporter;; AAA domain;; ABC-2 type transporter	ABC transporter G family member 32 GN=F12C20.5 OS=Arabidopsis thaliana (Mouse-ear cress) PE=1 SV=1	V	Defense mechanisms	PREDICTED: ABC transporter G family member 32-like [Fragaria vesca subsp. vesca]
F01.PB48306	--	--	Molecular Function: binding (GO:0005488);;	K11642|0|fve:101294831|uncharacterized protein LOC101294831; K11642 chromodomain-helicase-DNA-binding protein 3 [EC:3.6.4.12] (A)	--	[R]	General function prediction only	--	Protein CHROMATIN REMODELING 4 {ECO:0000303|PubMed:16547115} OS=Arabidopsis thaliana (Mouse-ear cress) PE=2 SV=1	L	Replication, recombination and repair	PREDICTED: uncharacterized protein LOC101294831 [Fragaria vesca subsp. vesca]
F01.PB91540	[O]	Posttranslational modification, protein turnover, chaperones	Molecular Function: serine-type endopeptidase activity (GO:0004252);; Cellular Component: mitochondrion (GO:0005739);; Biological Process: proteolysis (GO:0006508);; Cellular Component: chloroplast stromal thylakoid (GO:0009533);; Cellular Component: chloroplast thylakoid membrane (GO:0009535);; Biological Process: chloroplast organization (GO:0009658);; Cellular Component: chloroplast envelope (…	--	--	[O]	Posttranslational modification, protein turnover, chaperones	Trypsin;; Trypsin-like peptidase domain;; PDZ domain	Protease Do-like 2, chloroplastic (Precursor) GN=DEGP2 OS=Arabidopsis thaliana (Mouse-ear cress) PE=1 SV=2	O	Posttranslational modification, protein turnover, chaperones	PREDICTED: protease Do-like 2, chloroplastic-like [Fragaria vesca subsp. vesca]
F01.PB75747	--	--	--	--	--	--	--	Arabidopsis phospholipase-like protein (PEARLI 4)	--	S	Function unknown	PREDICTED: uncharacterized protein LOC101314427 isoform 1 [Fragaria vesca subsp. vesca]
F01.PB73222	--	--	--	--	--	--	--	Targeting protein for Xklp2 (TPX2)	--	S	Function unknown	PREDICTED: uncharacterized protein LOC101312377 [Fragaria vesca subsp. vesca]
F01.PB4684	--	--	--	--	--	--	--	Tetratricopeptide repeat;; Tetratricopeptide repeat;; Tetratricopeptide repeat;; Tetratricopeptide repeat;; Tetratricopeptide repeat	protein SLOW GREEN 1, chloroplastic {ECO:0000303|PubMed:24420572} (Precursor) OS=Arabidopsis thaliana (Mouse-ear cress) PE=1 SV=1	S	Function unknown	PREDICTED: uncharacterized protein LOC101294595 [Fragaria vesca subsp. vesca]
F01.PB58345	--	--	--	--	--	--	--	GDP-fucose protein O-fucosyltransferase	Uncharacterized protein At1g04910 GN=At1g04910 OS=Arabidopsis thaliana (Mouse-ear cress) PE=2 SV=1	--	--	PREDICTED: uncharacterized protein At1g04910-like [Fragaria vesca subsp. vesca]
F01.PB117012	[P]	Inorganic ion transport and metabolism	Molecular Function: copper-exporting ATPase activity (GO:0004008);; Molecular Function: ATP binding (GO:0005524);; Cellular Component: integral component of membrane (GO:0016021);; Molecular Function: metal ion binding (GO:0046872);; Biological Process: copper ion export (GO:0060003);;	K01533|0|fve:101314424|copper-transporting ATPase PAA1, chloroplastic-like; K01533 Cu2+-exporting ATPase [EC:3.6.3.4] (A)	--	[P]	Inorganic ion transport and metabolism	E1-E2 ATPase;; Heavy-metal-associated domain;; haloacid dehalogenase-like hydrolase	Copper-transporting ATPase PAA1, chloroplastic (Precursor) OS=Arabidopsis thaliana (Mouse-ear cress) PE=2 SV=1	P	Inorganic ion transport and metabolism	PREDICTED: copper-transporting ATPase PAA1, chloroplastic-like [Fragaria vesca subsp. vesca]
F01.PB24576	[GEPR]	--	Cellular Component: plasma membrane (GO:0005886);; Biological Process: response to nematode (GO:0009624);; Cellular Component: plant-type vacuole membrane (GO:0009705);; Cellular Component: integral component of membrane (GO:0016021);; Molecular Function: substrate-specific transmembrane transporter activity (GO:0022891);; Biological Process: transmembrane transport (GO:0055085);;	--	--	[R]	General function prediction only	Sugar (and other) transporter;; Major Facilitator Superfamily;; MFS/sugar transport protein	Monosaccharide-sensing protein 1 OS=Arabidopsis thaliana (Mouse-ear cress) PE=1 SV=2	G	Carbohydrate transport and metabolism	PREDICTED: monosaccharide-sensing protein 2-like [Fragaria vesca subsp. vesca]
F01.PB12047	[L]	Replication, recombination and repair	--	K10706|0|fve:101310894|probable helicase MAGATAMA 3-like; K10706 senataxin [EC:3.6.4.-] (A)	--	[A]	RNA processing and modification	AAA domain;; AAA domain;; AAA domain;; Viral (Superfamily 1) RNA helicase;; Part of AAA domain;; Type III restriction enzyme, res subunit;; FtsK/SpoIIIE family	Probable helicase MAGATAMA 3 GN=MAA3 OS=Arabidopsis thaliana (Mouse-ear cress) PE=2 SV=1	L	Replication, recombination and repair	PREDICTED: probable helicase MAGATAMA 3-like [Fragaria vesca subsp. vesca]
F01.PB105931	--	--	Biological Process: signal transduction (GO:0007165);;	--	--	[K]	Transcription	Myb-like DNA-binding domain;; Response regulator receiver domain	Two-component response regulator-like APRR2 GN=T6K21.200 OS=Arabidopsis thaliana (Mouse-ear cress) PE=2 SV=2	K	Transcription	PREDICTED: two-component response regulator-like APRR2-like [Fragaria vesca subsp. vesca]
F01.PB56444	[O]	Posttranslational modification, protein turnover, chaperones	Biological Process: response to stress (GO:0006950);;	--	--	[O]	Posttranslational modification, protein turnover, chaperones	DnaJ domain	DnaJ protein P58IPK homolog (Precursor) OS=Arabidopsis thaliana (Mouse-ear cress) PE=1 SV=1	O	Posttranslational modification, protein turnover, chaperones	PREDICTED: chaperone protein DnaJ-like [Fragaria vesca subsp. vesca]
F01.PB86843	--	--	--	--	--	--	--	--	Probable WRKY transcription factor 19 GN=WRKY19 OS=Arabidopsis thaliana (Mouse-ear cress) PE=2 SV=1	S	Function unknown	PREDICTED: uncharacterized protein LOC101302269 [Fragaria vesca subsp. vesca]
F01.PB109612	--	--	Molecular Function: zinc ion binding (GO:0008270);;	K16276|0|fve:101308084|uncharacterized protein LOC101308084; K16276 zinc finger protein-like protein (A)	--	[R]	General function prediction only	Zinc-ribbon;; CHY zinc finger;; Ring finger domain;; Hemerythrin HHE cation binding domain;; Hemerythrin HHE cation binding domain	--	S	Function unknown	PREDICTED: uncharacterized protein LOC101308084 [Fragaria vesca subsp. vesca]
F01.PB11510	[P]	Inorganic ion transport and metabolism	Molecular Function: NADPH-hemoprotein reductase activity (GO:0003958);; Molecular Function: iron ion binding (GO:0005506);; Cellular Component: endoplasmic reticulum membrane (GO:0005789);; Cellular Component: chloroplast (GO:0009507);; Biological Process: phenylpropanoid metabolic process (GO:0009698);; Molecular Function: FMN binding (GO:0010181);; Biological Process: oxidation-reduction proces…	K00327|0|fve:101300898|NADPH--cytochrome P450 reductase 2-like; K00327 NADPH-ferrihemoprotein reductase [EC:1.6.2.4] (A)	--	[C]	Energy production and conversion	FAD binding domain;; Oxidoreductase NAD-binding domain	NADPH--cytochrome P450 reductase 2 GN=F9N11.60 OS=Arabidopsis thaliana (Mouse-ear cress) PE=1 SV=1	P	Inorganic ion transport and metabolism	PREDICTED: NADPH--cytochrome P450 reductase 2-like [Fragaria vesca subsp. vesca]
F01.PB14314	--	--	--	--	--	[I]	Lipid transport and metabolism	CRAL/TRIO domain;; CRAL/TRIO, N-terminal domain;; Divergent CRAL/TRIO domain	Phosphatidylinositol/phosphatidylcholine transfer protein SFH9 GN=SFH9 OS=Arabidopsis thaliana (Mouse-ear cress) PE=2 SV=1	S	Function unknown	PREDICTED: uncharacterized protein LOC101294029 [Fragaria vesca subsp. vesca]
F01.PB47027	[E]	Amino acid transport and metabolism	Molecular Function: aminopeptidase activity (GO:0004177);; Biological Process: cellular process (GO:0009987);; Molecular Function: dipeptidase activity (GO:0016805);; Molecular Function: manganese ion binding (GO:0030145);;	K14213|3.03332e-146|fve:101310734|xaa-Pro dipeptidase-like; K14213 Xaa-Pro dipeptidase [EC:3.4.13.9] (A)	--	[R]	General function prediction only	Metallopeptidase family M24	Pectinesterase 31 GN=MXE2.5 OS=Arabidopsis thaliana (Mouse-ear cress) PE=1 SV=1	E	Amino acid transport and metabolism	PREDICTED: xaa-Pro dipeptidase-like [Fragaria vesca subsp. vesca]
F01.PB17222	[R]	General function prediction only	--	K14005|0|fve:101300934|protein transport protein Sec31A-like; K14005 protein transport protein SEC31 (A)	ko04141:Protein processing in endoplasmic reticulum	[U]	Intracellular trafficking, secretion, and vesicular transport	WD domain, G-beta repeat;; Sec23-binding domain of Sec16;; Steroid receptor RNA activator (SRA1)	Protein transport protein SEC31 homolog B {ECO:0000305} OS=Arabidopsis thaliana (Mouse-ear cress) PE=1 SV=1	U	Intracellular trafficking, secretion, and vesicular transport	PREDICTED: protein transport protein Sec31A-like [Fragaria vesca subsp. vesca]
F01.PB104531	[G]	Carbohydrate transport and metabolism	Molecular Function: protein histidine kinase activity (GO:0004673);; Molecular Function: ATP binding (GO:0005524);; Biological Process: phosphorylation (GO:0016310);;	K08244|0|fve:101314659|alpha-glucan water dikinase 1, chloroplastic-like; K08244 alpha-glucan, water dikinase [EC:2.7.9.4] (A)	--	--	--	Pyruvate phosphate dikinase, PEP/pyruvate binding domain	Alpha-glucan water dikinase, chloroplastic (Precursor) GN=R1 OS=Solanum tuberosum (Potato) PE=1 SV=2	S	Function unknown	PREDICTED: alpha-glucan water dikinase 1, chloroplastic-like [Fragaria vesca subsp. vesca]
F01.PB35702	[GER]	--	--	--	--	--	--	EamA-like transporter family;; Multidrug resistance efflux transporter	WAT1-related protein At3g02690, chloroplastic (Precursor) GN=At3g02690 OS=Arabidopsis thaliana (Mouse-ear cress) PE=2 SV=1	EG	--	PREDICTED: uncharacterized transporter sll0355-like [Fragaria vesca subsp. vesca]
F01.PB23899	--	--	--	K03678|2.19623e-92|fve:101302011|exosome complex component rrp45-like; K03678 exosome complex component RRP45 (A)	ko03018:RNA degradation	[J]	Translation, ribosomal structure and biogenesis	--	Protein ECERIFERUM 7 GN=CER7 OS=Arabidopsis thaliana (Mouse-ear cress) PE=2 SV=1	J	Translation, ribosomal structure and biogenesis	PREDICTED: exosome complex component rrp45-like [Fragaria vesca subsp. vesca]
F01.PB59694	--	--	--	--	--	--	--	FAM177 family	--	S	Function unknown	PREDICTED: uncharacterized protein LOC101306219 [Fragaria vesca subsp. vesca]
F01.PB80278	--	--	--	--	--	--	--	Core-2/I-Branching enzyme	--	S	Function unknown	PREDICTED: uncharacterized protein LOC101301269 [Fragaria vesca subsp. vesca]
F01.PB27645	--	--	--	K17435|2.11195e-66|fve:101314863|54S ribosomal protein L37, mitochondrial-like; K17435 large subunit ribosomal protein L54 (A)	--	[J]	Translation, ribosomal structure and biogenesis	Mitochondrial ribosomal protein L37	--	S	Function unknown	PREDICTED: 54S ribosomal protein L37, mitochondrial-like [Fragaria vesca subsp. vesca]
F01.PB93447	[M]	Cell wall/membrane/envelope biogenesis	Molecular Function: transferase activity, transferring glycosyl groups (GO:0016757);;	--	--	[G]	Carbohydrate transport and metabolism	Glycosyl transferase family 8	UDP-glucuronate:xylan alpha-glucuronosyltransferase 1 GN=MVE11.2 OS=Arabidopsis thaliana (Mouse-ear cress) PE=2 SV=1	O	Posttranslational modification, protein turnover, chaperones	PREDICTED: LOW QUALITY PROTEIN: UDP-glucuronate:xylan alpha-glucuronosyltransferase 1-like [Fragaria vesca subsp. vesca]
F01.PB98644	--	--	--	--	--	[L]	Replication, recombination and repair	CRS1 / YhbY (CRM) domain	Chloroplastic group IIA intron splicing facilitator CRS1, chloroplastic (Precursor) GN=OJ1014_E02.14 OS=Oryza sativa subsp. japonica (Rice) PE=2 SV=1	S	Function unknown	PREDICTED: chloroplastic group IIA intron splicing facilitator CRS1, chloroplastic-like [Fragaria vesca subsp. vesca]
F01.PB48330	--	--	Molecular Function: methyltransferase activity (GO:0008168);; Biological Process: methylation (GO:0032259);;	--	--	--	--	Methyltransferase domain;; Methyltransferase domain;; Methyltransferase domain;; Methyltransferase domain;; Methyltransferase domain;; ubiE/COQ5 methyltransferase family;; Methyltransferase small domain	--	S	Function unknown	PREDICTED: demethylmenaquinone methyltransferase-like [Fragaria vesca subsp. vesca]
F01.PB67220	--	--	Molecular Function: nutrient reservoir activity (GO:0045735);; Molecular Function: metal ion binding (GO:0046872);;	--	--	--	--	Cupin;; Cupin domain;; Cupin	Legumin A basic chain (Precursor) GN=LEGA OS=Gossypium hirsutum (Upland cotton) PE=2 SV=2	S	Function unknown	PREDICTED: legumin A-like [Fragaria vesca subsp. vesca]
F01.PB59129	[G]	Carbohydrate transport and metabolism	Molecular Function: hydrolase activity, hydrolyzing O-glycosyl compounds (GO:0004553);; Biological Process: carbohydrate metabolic process (GO:0005975);;	--	--	--	--	Cellulase (glycosyl hydrolase family 5)	Mannan endo-1,4-beta-mannosidase 7 (Precursor) GN=MAN7 OS=Arabidopsis thaliana (Mouse-ear cress) PE=2 SV=1	G	Carbohydrate transport and metabolism	PREDICTED: mannan endo-1,4-beta-mannosidase 7-like [Fragaria vesca subsp. vesca]
F01.PB25127	[R]	General function prediction only	Molecular Function: GTP binding (GO:0005525);; Biological Process: small GTPase mediated signal transduction (GO:0007264);; Biological Process: protein transport (GO:0015031);; Molecular Function: hydrolase activity (GO:0016787);;	K07901|5.16435e-116|fve:101298141|ras-related protein RABE1a-like; K07901 Ras-related protein Rab-8A (A)	--	[TU]	--	Ras family;; Miro-like protein;; ADP-ribosylation factor family;; Gtr1/RagA G protein conserved region;; Elongation factor Tu GTP binding domain;; 50S ribosome-binding GTPase	Ras-related protein RABE1a GN=F4P12.310 OS=Arabidopsis thaliana (Mouse-ear cress) PE=1 SV=1	S	Function unknown	PREDICTED: ras-related protein RABE1a-like [Fragaria vesca subsp. vesca]
F01.PB38171	[RTKL]	--	Biological Process: activation of MAPKK activity (GO:0000186);; Molecular Function: MAP kinase kinase kinase activity (GO:0004709);; Molecular Function: ATP binding (GO:0005524);; Biological Process: glucuronoxylan metabolic process (GO:0010413);; Biological Process: xylan biosynthetic process (GO:0045492);;	--	--	--	--	Protein tyrosine kinase;; Protein kinase domain;; Protein kinase domain	Probable LRR receptor-like serine/threonine-protein kinase At5g48740 (Precursor) GN=At5g48740 OS=Arabidopsis thaliana (Mouse-ear cress) PE=2 SV=1	T	Signal transduction mechanisms	PREDICTED: probable LRR receptor-like serine/threonine-protein kinase At5g48740-like [Fragaria vesca subsp. vesca]
F01.PB61525	[M]	Cell wall/membrane/envelope biogenesis	Molecular Function: UDP-glucose 6-dehydrogenase activity (GO:0003979);; Biological Process: UDP-glucuronate biosynthetic process (GO:0006065);; Molecular Function: NAD binding (GO:0051287);; Biological Process: oxidation-reduction process (GO:0055114);;	K00012|0|fve:101291759|UDP-glucose 6-dehydrogenase-like; K00012 UDPglucose 6-dehydrogenase [EC:1.1.1.22] (A)	ko00040:Pentose and glucuronate interconversions;ko00053:Ascorbate and aldarate metabolism;ko00500:Starch and sucrose metabolism;ko00520:Amino sugar and nucleotide sugar metabolism	[GT]	--	UDP-glucose/GDP-mannose dehydrogenase family, NAD binding domain;; UDP-glucose/GDP-mannose dehydrogenase family, UDP binding domain;; UDP-glucose/GDP-mannose dehydrogenase family, central domain	UDP-glucose 6-dehydrogenase 1 GN=UGD1 OS=Glycine max (Soybean) PE=1 SV=1	M	Cell wall/membrane/envelope biogenesis	PREDICTED: UDP-glucose 6-dehydrogenase-like [Fragaria vesca subsp. vesca]
F01.PB50209	[S]	Function unknown	--	K03434|6.22875e-158|fve:101303516|probable N-acetylglucosaminyl-phosphatidylinositol de-N-acetylase-like; K03434 N-acetylglucosaminylphosphatidylinositol deacetylase [EC:3.5.1.89] (A)	ko00563:Glycosylphosphatidylinositol(GPI)-anchor biosynthesis	[M]	Cell wall/membrane/envelope biogenesis	GlcNAc-PI de-N-acetylase	--	S	Function unknown	PREDICTED: probable N-acetylglucosaminyl-phosphatidylinositol de-N-acetylase-like [Fragaria vesca subsp. vesca]
F01.PB18621	--	--	--	--	--	[T]	Signal transduction mechanisms	NB-ARC domain;; AAA domain;; Leucine Rich Repeat	Disease resistance RPP13-like protein 4 GN=RPP13L4 OS=Arabidopsis thaliana (Mouse-ear cress) PE=2 SV=2	S	Function unknown	PREDICTED: disease resistance RPP13-like protein 4-like [Fragaria vesca subsp. vesca]
F01.PB73365	[G]	Carbohydrate transport and metabolism	Molecular Function: phosphoglycerate mutase activity (GO:0004619);; Cellular Component: cytoplasm (GO:0005737);; Biological Process: glycolytic process (GO:0006096);; Biological Process: response to stress (GO:0006950);; Molecular Function: manganese ion binding (GO:0030145);;	K15633|0|fve:101294379|2,3-bisphosphoglycerate-independent phosphoglycerate mutase-like; K15633 2,3-bisphosphoglycerate-independent phosphoglycerate mutase [EC:5.4.2.12] (A)	ko00010:Glycolysis / Gluconeogenesis;ko00260:Glycine, serine and threonine metabolism;ko01200:Carbon metabolism;ko01230:Biosynthesis of amino acids	[G]	Carbohydrate transport and metabolism	Metalloenzyme superfamily;; BPG-independent PGAM N-terminus (iPGM_N)	2,3-bisphosphoglycerate-independent phosphoglycerate mutase GN=PGM1 OS=Mesembryanthemum crystallinum (Common ice plant) PE=2 SV=1	G	Carbohydrate transport and metabolism	PREDICTED: 2,3-bisphosphoglycerate-independent phosphoglycerate mutase-like [Fragaria vesca subsp. vesca]
F01.PB57210	[R]	General function prediction only	--	--	--	[T]	Signal transduction mechanisms	Rhomboid family	--	S	Function unknown	PREDICTED: inactive rhomboid protein 1-like [Fragaria vesca subsp. vesca]
F01.PB20029	[R]	General function prediction only	Molecular Function: GTP binding (GO:0005525);; Cellular Component: nucleus (GO:0005634);; Cellular Component: vacuolar membrane (GO:0005774);; Cellular Component: Golgi apparatus (GO:0005794);; Cellular Component: cytosol (GO:0005829);; Cellular Component: plasma membrane (GO:0005886);; Biological Process: phosphatidylinositol biosynthetic process (GO:0006661);; Biological Process: small GTPase m…	K07955|8.02649e-122|pper:PRUPE_ppa012077mg|hypothetical protein; K07955 ADP-ribosylation factor-like protein 8 (A)	--	[R]	General function prediction only	ADP-ribosylation factor family;; Ras family;; Miro-like protein;; Signal recognition particle receptor beta subunit;; Gtr1/RagA G protein conserved region;; 50S ribosome-binding GTPase;; Elongation factor Tu GTP binding domain	ADP-ribosylation factor 1 GN=ARF1 OS=Brassica rapa subsp. pekinensis (Chinese cabbage) PE=2 SV=3	S	Function unknown	hypothetical protein PRUPE_ppa012077mg [Prunus persica]
F01.PB66084	--	--	--	--	--	[R]	General function prediction only	Kelch motif;; Kelch motif;; Kelch motif;; Galactose oxidase, central domain;; Galactose oxidase, central domain	F-box protein AFR GN=F25P17.16 OS=Arabidopsis thaliana (Mouse-ear cress) PE=1 SV=2	S	Function unknown	PREDICTED: F-box protein AFR-like [Fragaria vesca subsp. vesca]
F01.PB76226	[G]	Carbohydrate transport and metabolism	Biological Process: maltose metabolic process (GO:0000023);; Biological Process: polysaccharide catabolic process (GO:0000272);; Molecular Function: RNA binding (GO:0003723);; Molecular Function: glucose-6-phosphate isomerase activity (GO:0004347);; Molecular Function: ATP binding (GO:0005524);; Cellular Component: cytosol (GO:0005829);; Biological Process: gluconeogenesis (GO:0006094);; Biologic…	K01810|0|fve:101314663|glucose-6-phosphate isomerase 1, chloroplastic-like; K01810 glucose-6-phosphate isomerase [EC:5.3.1.9] (A)	ko00010:Glycolysis / Gluconeogenesis;ko00030:Pentose phosphate pathway;ko00500:Starch and sucrose metabolism;ko00520:Amino sugar and nucleotide sugar metabolism;ko01200:Carbon metabolism	[G]	Carbohydrate transport and metabolism	Phosphoglucose isomerase;; Phosphoglucose isomerase	Glucose-6-phosphate isomerase 1, chloroplastic (Precursor) GN=F22K18.180 OS=Arabidopsis thaliana (Mouse-ear cress) PE=1 SV=1	G	Carbohydrate transport and metabolism	PREDICTED: glucose-6-phosphate isomerase 1, chloroplastic-like [Fragaria vesca subsp. vesca]
F01.PB71233	[G]	Carbohydrate transport and metabolism	Molecular Function: transporter activity (GO:0005215);; Biological Process: transport (GO:0006810);; Cellular Component: integral component of membrane (GO:0016021);;	K09872|0|fve:101295462|probable aquaporin PIP-type 7a-like; K09872 aquaporin PIP (A)	--	[G]	Carbohydrate transport and metabolism	Pollen allergen;; Rare lipoprotein A (RlpA)-like double-psi beta-barrel	Probable aquaporin PIP-type 7a GN=TRG-31 OS=Pisum sativum (Garden pea) PE=2 SV=2	G	Carbohydrate transport and metabolism	aquaporin [Fragaria x ananassa]
F01.PB114391	--	--	Molecular Function: DNA binding (GO:0003677);; Cellular Component: nucleus (GO:0005634);; Biological Process: regulation of transcription, DNA-templated (GO:0006355);; Biological Process: auxin-activated signaling pathway (GO:0009734);; Molecular Function: protein dimerization activity (GO:0046983);;	--	--	--	--	AUX/IAA family;; Auxin response factor;; B3 DNA binding domain	Auxin response factor 6 GN=ARF6 OS=Arabidopsis thaliana (Mouse-ear cress) PE=1 SV=2	--	--	PREDICTED: auxin response factor 17-like [Fragaria vesca subsp. vesca]
F01.PB97133	--	--	--	--	--	--	--	GDP-fucose protein O-fucosyltransferase;; GDP-fucose protein O-fucosyltransferase	Uncharacterized protein At1g04910 GN=At1g04910 OS=Arabidopsis thaliana (Mouse-ear cress) PE=2 SV=1	S	Function unknown	PREDICTED: uncharacterized protein At1g04910-like [Fragaria vesca subsp. vesca]
F01.PB76119	[GEPR]	--	Cellular Component: integral component of plasma membrane (GO:0005887);; Molecular Function: sucrose transmembrane transporter activity (GO:0008515);; Biological Process: sucrose transport (GO:0015770);; Biological Process: transmembrane transport (GO:0055085);;	K15378|0|fve:101303807|sucrose transport protein SUC4-like isoform 1; K15378 solute carrier family 45, member 1/2/4 (A)	--	[G]	Carbohydrate transport and metabolism	Major Facilitator Superfamily;; Sugar (and other) transporter;; MFS/sugar transport protein	Sucrose transport protein SUC4 GN=F21M12.35 OS=Arabidopsis thaliana (Mouse-ear cress) PE=1 SV=2	U	Intracellular trafficking, secretion, and vesicular transport	PREDICTED: sucrose transport protein SUC4-like isoform 2 [Fragaria vesca subsp. vesca]
F01.PB61931	--	--	Biological Process: anthocyanin-containing compound biosynthetic process (GO:0009718);; Biological Process: response to sucrose (GO:0009744);; Biological Process: response to UV-B (GO:0010224);; Biological Process: cellular modified amino acid biosynthetic process (GO:0042398);; Molecular Function: chalcone isomerase activity (GO:0045430);; Biological Process: response to karrikin (GO:0080167);;	--	--	--	--	Chalcone-flavanone isomerase	Probable chalcone--flavonone isomerase 3 GN=K18I23.7 OS=Arabidopsis thaliana (Mouse-ear cress) PE=1 SV=1	S	Function unknown	PREDICTED: chalcone--flavonone isomerase-like [Fragaria vesca subsp. vesca]
F01.PB111018	[G]	Carbohydrate transport and metabolism	Biological Process: maltose metabolic process (GO:0000023);; Molecular Function: trehalose-phosphatase activity (GO:0004805);; Biological Process: trehalose biosynthetic process (GO:0005992);; Molecular Function: transferase activity, transferring glycosyl groups (GO:0016757);; Biological Process: starch biosynthetic process (GO:0019252);; Biological Process: positive regulation of catalytic acti…	K16055|0|fve:101306138|alpha,alpha-trehalose-phosphate synthase [UDP-forming] 5-like; K16055 trehalose 6-phosphate synthase/phosphatase [EC:2.4.1.15 3.1.3.12] (A)	ko00500:Starch and sucrose metabolism	[G]	Carbohydrate transport and metabolism	Glycosyltransferase family 20;; Trehalose-phosphatase;; haloacid dehalogenase-like hydrolase	Alpha,alpha-trehalose-phosphate synthase [UDP-forming] 5 GN=TPS5 OS=Arabidopsis thaliana (Mouse-ear cress) PE=1 SV=2	G	Carbohydrate transport and metabolism	PREDICTED: alpha,alpha-trehalose-phosphate synthase [UDP-forming] 5-like [Fragaria vesca subsp. vesca]
F01.PB27620	--	--	--	--	--	--	--	--	--	S	Function unknown	PREDICTED: uncharacterized protein LOC101308945 [Fragaria vesca subsp. vesca]
F01.PB51477	[L]	Replication, recombination and repair	Molecular Function: DNA binding (GO:0003677);; Molecular Function: DNA-directed DNA polymerase activity (GO:0003887);; Biological Process: DNA-dependent DNA replication (GO:0006261);; Biological Process: DNA methylation (GO:0006306);; Biological Process: methylation-dependent chromatin silencing (GO:0006346);; Biological Process: microtubule nucleation (GO:0007020);; Biological Process: cell prol…	K02328|0|fve:101314775|DNA polymerase delta small subunit-like; K02328 DNA polymerase delta subunit 2 (A)	ko00230:Purine metabolism;ko00240:Pyrimidine metabolism;ko03030:DNA replication;ko03410:Base excision repair;ko03420:Nucleotide excision repair;ko03430:Mismatch repair;ko03440:Homologous recombination	[L]	Replication, recombination and repair	DNA polymerase alpha/epsilon subunit B	DNA polymerase delta small subunit GN=POLD2 OS=Arabidopsis thaliana (Mouse-ear cress) PE=2 SV=2	L	Replication, recombination and repair	PREDICTED: DNA polymerase delta small subunit-like [Fragaria vesca subsp. vesca]
F01.PB80717	--	--	--	--	--	--	--	--	--	S	Function unknown	PREDICTED: uncharacterized protein LOC103336734 isoform X3 [Prunus mume]
F01.PB53038	[E]	Amino acid transport and metabolism	Molecular Function: 3-dehydroquinate dehydratase activity (GO:0003855);; Molecular Function: shikimate 3-dehydrogenase (NADP+) activity (GO:0004764);; Cellular Component: chloroplast stroma (GO:0009570);; Biological Process: shikimate metabolic process (GO:0019632);; Molecular Function: NADP binding (GO:0050661);; Biological Process: oxidation-reduction process (GO:0055114);;	K13832|0|fve:101311317|bifunctional 3-dehydroquinate dehydratase/shikimate dehydrogenase, chloroplastic-like; K13832 3-dehydroquinate dehydratase / shikimate dehydrogenase [EC:4.2.1.10 1.1.1.25] (A)	ko00400:Phenylalanine, tyrosine and tryptophan biosynthesis;ko01230:Biosynthesis of amino acids	[E]	Amino acid transport and metabolism	Type I 3-dehydroquinase;; Shikimate dehydrogenase substrate binding domain;; Shikimate / quinate 5-dehydrogenase;; Saccharopine dehydrogenase;; NADP oxidoreductase coenzyme F420-dependent	Shikimate dehydrogenase (Precursor) GN=EMB3004 OS=Arabidopsis thaliana (Mouse-ear cress) PE=1 SV=1	E	Amino acid transport and metabolism	PREDICTED: bifunctional 3-dehydroquinate dehydratase/shikimate dehydrogenase, chloroplastic-like [Fragaria vesca subsp. vesca]
F01.PB57055	--	--	Cellular Component: cytosol (GO:0005829);; Molecular Function: protein phosphatase type 2A regulator activity (GO:0008601);; Biological Process: toxin catabolic process (GO:0009407);; Biological Process: regulation of signal transduction (GO:0009966);;	--	--	[T]	Signal transduction mechanisms	TAP42-like family	PP2A regulatory subunit TAP46 GN=TAP46 OS=Arabidopsis thaliana (Mouse-ear cress) PE=1 SV=2	S	Function unknown	PREDICTED: PP2A regulatory subunit TAP46-like [Fragaria vesca subsp. vesca]
F01.PB36849	[G]	Carbohydrate transport and metabolism	Molecular Function: magnesium ion binding (GO:0000287);; Molecular Function: monooxygenase activity (GO:0004497);; Cellular Component: chloroplast (GO:0009507);; Biological Process: photorespiration (GO:0009853);; Molecular Function: ribulose-bisphosphate carboxylase activity (GO:0016984);; Biological Process: reductive pentose-phosphate cycle (GO:0019253);; Biological Process: oxidation-reductio…	K01601|0|pmum:103343922|ribulose bisphosphate carboxylase large chain; K01601 ribulose-bisphosphate carboxylase large chain [EC:4.1.1.39] (A)	ko00630:Glyoxylate and dicarboxylate metabolism;ko00710:Carbon fixation in photosynthetic organisms;ko01200:Carbon metabolism	--	--	Ribulose bisphosphate carboxylase large chain, catalytic domain;; Ribulose bisphosphate carboxylase large chain, N-terminal domain	Ribulose bisphosphate carboxylase large chain {ECO:0000255|HAMAP-Rule:MF_01338} (Precursor) OS=Lotus japonicus (Lotus corniculatus var. japonicus) PE=3 SV=1	G	Carbohydrate transport and metabolism	Ribulose bisphosphate carboxylase large chain [Glycine soja]
F01.PB50998	[I]	Lipid transport and metabolism	Cellular Component: vacuole (GO:0005773);; Biological Process: unsaturated fatty acid biosynthetic process (GO:0006636);; Biological Process: phosphatidylglycerol biosynthetic process (GO:0006655);; Biological Process: pollen development (GO:0009555);; Biological Process: thylakoid membrane organization (GO:0010027);; Biological Process: chlorophyll biosynthetic process (GO:0015995);; Biological …	K01853|0|fve:101303328|cycloartenol synthase-like; K01853 cycloartenol synthase [EC:5.4.99.8] (A)	ko00100:Steroid biosynthesis	[I]	Lipid transport and metabolism	Prenyltransferase and squalene oxidase repeat;; Prenyltransferase-like;; Prenyltransferase-like;; Pectic acid lyase	Cycloartenol Synthase GN=OSCPNX1 OS=Panax ginseng (Korean ginseng) PE=1 SV=1	I	Lipid transport and metabolism	PREDICTED: cycloartenol synthase-like [Fragaria vesca subsp. vesca]
F01.PB91659	[R]	General function prediction only	--	K12837|0|fve:101309425|splicing factor U2af large subunit B-like; K12837 splicing factor U2AF 65 kDa subunit (A)	ko03040:Spliceosome	[A]	RNA processing and modification	RNA recognition motif. (a.k.a. RRM, RBD, or RNP domain);; RNA recognition motif (a.k.a. RRM, RBD, or RNP domain);; RNA recognition motif. (a.k.a. RRM, RBD, or RNP domain)	Splicing factor U2af large subunit B GN=U2AF65B OS=Arabidopsis thaliana (Mouse-ear cress) PE=2 SV=2	S	Function unknown	PREDICTED: splicing factor U2af large subunit B-like [Fragaria vesca subsp. vesca]
F01.PB33839	--	--	--	--	--	--	--	NLI interacting factor-like phosphatase	--	S	Function unknown	PREDICTED: uncharacterized FCP1 homology domain-containing protein C1271.03c-like [Fragaria vesca subsp. vesca]
F01.PB43528	--	--	--	--	--	--	--	--	--	--	--	PREDICTED: uncharacterized protein LOC101292912 [Fragaria vesca subsp. vesca]
F01.PB86322	--	--	--	--	--	--	--	Nodulin-like;; Major Facilitator Superfamily	--	S	Function unknown	PREDICTED: uncharacterized protein LOC101308077 [Fragaria vesca subsp. vesca]
F01.PB62860	[OJ]	--	Molecular Function: nucleic acid binding (GO:0003676);; Cellular Component: intracellular part (GO:0044424);;	K15191|0|fve:101304608|uncharacterized protein LOC101304608; K15191 La-related protein 7 (A)	--	[R]	General function prediction only	La domain	La-related protein 6B GN=F6E13.10 OS=Arabidopsis thaliana (Mouse-ear cress) PE=2 SV=2	S	Function unknown	PREDICTED: uncharacterized protein LOC101304608 [Fragaria vesca subsp. vesca]
F01.PB93955	[RTKL]	--	Molecular Function: calmodulin-dependent protein kinase activity (GO:0004683);; Molecular Function: ATP binding (GO:0005524);; Biological Process: protein phosphorylation (GO:0006468);;	K07359|0|fve:101314259|serine/threonine-protein kinase GRIK2-like; K07359 calcium/calmodulin-dependent protein kinase kinase [EC:2.7.11.17] (A)	--	[T]	Signal transduction mechanisms	Protein kinase domain;; Protein tyrosine kinase;; Kinase-like	Serine/threonine-protein kinase GRIK2 GN=MUF9.18 OS=Arabidopsis thaliana (Mouse-ear cress) PE=1 SV=1	T	Signal transduction mechanisms	PREDICTED: serine/threonine-protein kinase GRIK2-like [Fragaria vesca subsp. vesca]
F01.PB63414	[OU]	--	Molecular Function: serine-type endopeptidase activity (GO:0004252);; Biological Process: proteolysis (GO:0006508);; Cellular Component: chloroplast thylakoid (GO:0009534);; Cellular Component: chloroplastic endopeptidase Clp complex (GO:0009840);; Cellular Component: chloroplast envelope (GO:0009941);;	K01358|0|fve:101312482|ATP-dependent Clp protease proteolytic subunit 3, chloroplastic-like; K01358 ATP-dependent Clp protease, protease subunit [EC:3.4.21.92] (A)	--	[O]	Posttranslational modification, protein turnover, chaperones	Clp protease	ATP-dependent Clp protease proteolytic subunit 3, chloroplastic (Precursor) OS=Arabidopsis thaliana (Mouse-ear cress) PE=1 SV=1	O	Posttranslational modification, protein turnover, chaperones	PREDICTED: ATP-dependent Clp protease proteolytic subunit 3, chloroplastic-like [Fragaria vesca subsp. vesca]
F01.PB22023	[O]	Posttranslational modification, protein turnover, chaperones	Molecular Function: ubiquitin-protein transferase activity (GO:0004842);; Biological Process: protein ubiquitination (GO:0016567);;	K10573|8.0972e-108|pmum:103321620|ubiquitin-conjugating enzyme E2 2-like; K10573 ubiquitin-conjugating enzyme E2 A [EC:6.3.2.19] (A)	ko04120:Ubiquitin mediated proteolysis	[O]	Posttranslational modification, protein turnover, chaperones	Ubiquitin-conjugating enzyme;; Prokaryotic E2 family B	Ubiquitin-conjugating enzyme E2 2 GN=UBC2 OS=Medicago sativa (Alfalfa) PE=2 SV=1	O	Posttranslational modification, protein turnover, chaperones	unnamed protein product [Vitis vinifera]
F01.PB94892	[RTKL]	--	--	--	--	--	--	S-locus glycoprotein family;; D-mannose binding lectin;; Protein tyrosine kinase;; Protein kinase domain	Receptor-like serine/threonine-protein kinase SD1-8 (Precursor) GN=T6K22.110 OS=Arabidopsis thaliana (Mouse-ear cress) PE=1 SV=1	T	Signal transduction mechanisms	PREDICTED: G-type lectin S-receptor-like serine/threonine-protein kinase At1g61550-like [Fragaria vesca subsp. vesca]
F01.PB116089	--	--	--	K13171|0|fve:101297226|uncharacterized protein LOC101297226; K13171 serine/arginine repetitive matrix protein 1 (A)	ko03013:RNA transport;ko03015:mRNA surveillance pathway	[AR]	--	PWI domain	--	S	Function unknown	PREDICTED: uncharacterized protein LOC101297226 [Fragaria vesca subsp. vesca]
F01.PB98457	--	--	Biological Process: regulation of transcription, DNA-templated (GO:0006355);; Biological Process: regulation of nitrogen utilization (GO:0006808);; Biological Process: response to ethylene (GO:0009723);; Biological Process: response to abscisic acid (GO:0009737);; Biological Process: salicylic acid mediated signaling pathway (GO:0009863);; Biological Process: jasmonic acid mediated signaling path…	K14494|0|fve:101307885|DELLA protein GAIP-like; K14494 DELLA protein (A)	ko04075:Plant hormone signal transduction	--	--	GRAS domain family;; Transcriptional regulator DELLA protein N terminal	DELLA protein GAIP GN=GAIP OS=Cucurbita maxima (Pumpkin) PE=2 SV=1	K	Transcription	PREDICTED: DELLA protein GAIP-like [Fragaria vesca subsp. vesca]
F01.PB45596	[O]	Posttranslational modification, protein turnover, chaperones	Biological Process: protein peptidyl-prolyl isomerization (GO:0000413);; Molecular Function: peptidyl-prolyl cis-trans isomerase activity (GO:0003755);; Molecular Function: calmodulin binding (GO:0005516);; Cellular Component: plasma membrane (GO:0005886);; Biological Process: protein folding (GO:0006457);; Biological Process: cellulose biosynthetic process (GO:0030244);; Biological Process: Golg…	--	--	[O]	Posttranslational modification, protein turnover, chaperones	FKBP-type peptidyl-prolyl cis-trans isomerase;; TPR repeat;; Tetratricopeptide repeat;; Tetratricopeptide repeat;; Tetratricopeptide repeat	Peptidyl-prolyl cis-trans isomerase FKBP42 GN=MIL23.21 OS=Arabidopsis thaliana (Mouse-ear cress) PE=1 SV=1	O	Posttranslational modification, protein turnover, chaperones	PREDICTED: peptidyl-prolyl cis-trans isomerase FKBP42 [Prunus mume]
F01.PB34317	--	--	Molecular Function: zinc ion binding (GO:0008270);; Molecular Function: ligase activity (GO:0016874);;	K16280|0|fve:101312273|E3 ubiquitin-protein ligase RGLG2-like; K16280 E3 ubiquitin-protein ligase RGLG [EC:6.3.2.19] (A)	--	[T]	Signal transduction mechanisms	Copine;; Zinc finger, C3HC4 type (RING finger)	E3 ubiquitin-protein ligase RGLG2 GN=RGLG2 OS=Arabidopsis thaliana (Mouse-ear cress) PE=1 SV=1	S	Function unknown	PREDICTED: E3 ubiquitin-protein ligase RGLG2-like [Fragaria vesca subsp. vesca]
F01.PB97555	--	--	Molecular Function: RNA binding (GO:0003723);;	K13162|0|fve:101308979|poly(rC)-binding protein 1-like; K13162 poly(rC)-binding protein 2/3/4 (A)	--	[AR]	--	KH domain;; KH domain;; KH domain;; KH domain	KH domain-containing protein At4g18375 GN=At4g18375 OS=Arabidopsis thaliana (Mouse-ear cress) PE=2 SV=1	S	Function unknown	PREDICTED: poly(rC)-binding protein 1-like [Fragaria vesca subsp. vesca]
F01.PB963	--	--	--	--	--	--	--	--	--	S	Function unknown	PREDICTED: uncharacterized protein LOC101303875 [Fragaria vesca subsp. vesca]
F01.PB82185	--	--	Molecular Function: transferase activity, transferring acyl groups other than amino-acyl groups (GO:0016747);;	--	--	--	--	Transferase family;; Transferase family	Methanol O-anthraniloyltransferase GN=AMAT OS=Vitis labrusca (Concord grape) PE=1 SV=1	--	--	alcohol acyl transferase [Fragaria x ananassa]
F01.PB71322	[O]	Posttranslational modification, protein turnover, chaperones	Molecular Function: ATP binding (GO:0005524);; Cellular Component: mitochondrion (GO:0005739);; Cellular Component: chloroplast stroma (GO:0009570);; Cellular Component: thylakoid (GO:0009579);; Biological Process: chloroplast organization (GO:0009658);; Biological Process: embryo development (GO:0009790);; Cellular Component: chloroplast envelope (GO:0009941);; Cellular Component: membrane (GO:0…	--	--	[O]	Posttranslational modification, protein turnover, chaperones	TCP-1/cpn60 chaperonin family	RuBisCO large subunit-binding protein subunit alpha, chloroplastic (Precursor) OS=Pisum sativum (Garden pea) PE=1 SV=2	O	Posttranslational modification, protein turnover, chaperones	PREDICTED: ruBisCO large subunit-binding protein subunit alpha, chloroplastic-like [Fragaria vesca subsp. vesca]
F01.PB36594	--	--	--	K01051|0|fve:101296228|probable pectinesterase 48-like; K01051 pectinesterase [EC:3.1.1.11] (A)	ko00040:Pentose and glucuronate interconversions;ko00500:Starch and sucrose metabolism	--	--	Pectinesterase;; Pectinesterase	Pectinesterase PPME1 (Precursor) GN=T17F3.3 OS=Arabidopsis thaliana (Mouse-ear cress) PE=1 SV=1	G	Carbohydrate transport and metabolism	PREDICTED: probable pectinesterase 48-like [Fragaria vesca subsp. vesca]
F01.PB43042	--	--	--	--	--	[U]	Intracellular trafficking, secretion, and vesicular transport	Reticulon	Reticulon-like protein B3 GN=RTNLB3 OS=Arabidopsis thaliana (Mouse-ear cress) PE=2 SV=1	U	Intracellular trafficking, secretion, and vesicular transport	PREDICTED: reticulon-like protein B2-like isoform 1 [Fragaria vesca subsp. vesca]
F01.PB27903	--	--	--	--	--	--	--	--	Transcription factor IBH1 GN=MFL8.8 OS=Arabidopsis thaliana (Mouse-ear cress) PE=1 SV=1	K	Transcription	PREDICTED: uncharacterized protein LOC101292086 [Fragaria vesca subsp. vesca]
F01.PB52510	--	--	--	--	--	[R]	General function prediction only	PPR repeat family;; PPR repeat;; PPR repeat;; Pentatricopeptide repeat domain;; Mitochondrial 28S ribosomal protein S27;; Evolutionarily conserved signalling intermediate in Toll pathway;; Tetratricopeptide repeat;; Tetratricopeptide repeat	Putative pentatricopeptide repeat-containing protein At1g12700, mitochondrial (Precursor) GN=At1g12700 OS=Arabidopsis thaliana (Mouse-ear cress) PE=3 SV=1	S	Function unknown	PREDICTED: pentatricopeptide repeat-containing protein At1g12300, mitochondrial-like [Fragaria vesca subsp. vesca]
F01.PB61182	[H]	Coenzyme transport and metabolism	Molecular Function: methionine adenosyltransferase activity (GO:0004478);; Molecular Function: ATP binding (GO:0005524);; Cellular Component: cell wall (GO:0005618);; Cellular Component: nucleolus (GO:0005730);; Cellular Component: cytoplasm (GO:0005737);; Cellular Component: plasma membrane (GO:0005886);; Biological Process: methionine metabolic process (GO:0006555);; Biological Process: S-adeno…	K00789|0|fve:101313011|S-adenosylmethionine synthase 3-like isoform 1; K00789 S-adenosylmethionine synthetase [EC:2.5.1.6] (A)	ko00270:Cysteine and methionine metabolism;ko01230:Biosynthesis of amino acids	[H]	Coenzyme transport and metabolism	S-adenosylmethionine synthetase, C-terminal domain;; S-adenosylmethionine synthetase, central domain;; S-adenosylmethionine synthetase, N-terminal domain	S-adenosylmethionine synthase 2 GN=MSAMS2 OS=Brassica juncea (Indian mustard) PE=2 SV=1	H	Coenzyme transport and metabolism	PREDICTED: S-adenosylmethionine synthase 3-like isoform 1 [Fragaria vesca subsp. vesca]
F01.PB19333	--	--	--	K14827|0|fve:101296122|uncharacterized protein LOC101296122; K14827 pre-rRNA-processing protein IPI1 (A)	--	[S]	Function unknown	Rix1 complex component involved in 60S ribosome maturation	--	S	Function unknown	PREDICTED: uncharacterized protein LOC101296122 [Fragaria vesca subsp. vesca]
F01.PB72516	--	--	Biological Process: microtubule cytoskeleton organization (GO:0000226);; Biological Process: cytokinesis (GO:0000910);; Cellular Component: spindle (GO:0005819);; Cellular Component: microtubule (GO:0005874);; Molecular Function: microtubule binding (GO:0008017);; Cellular Component: phragmoplast (GO:0009524);;	K16732|0|fve:101307750|65-kDa microtubule-associated protein 8-like; K16732 protein regulator of cytokinesis 1 (A)	--	[DZ]	--	Microtubule associated protein (MAP65/ASE1 family);; Microtubule associated protein (MAP65/ASE1 family)	65-kDa microtubule-associated protein 8 GN=MAP65-8 OS=Arabidopsis thaliana (Mouse-ear cress) PE=1 SV=2	S	Function unknown	PREDICTED: 65-kDa microtubule-associated protein 8-like [Fragaria vesca subsp. vesca]
F01.PB58331	--	--	Biological Process: cellulose microfibril organization (GO:0010215);; Biological Process: cell growth (GO:0016049);; Cellular Component: anchored component of membrane (GO:0031225);;	--	--	--	--	COBRA-like protein	Protein COBRA (Precursor) GN=COB OS=Arabidopsis thaliana (Mouse-ear cress) PE=2 SV=1	S	Function unknown	PREDICTED: protein COBRA-like [Fragaria vesca subsp. vesca]
F01.PB49964	[G]	Carbohydrate transport and metabolism	Molecular Function: magnesium ion binding (GO:0000287);; Molecular Function: monooxygenase activity (GO:0004497);; Cellular Component: chloroplast (GO:0009507);; Biological Process: photorespiration (GO:0009853);; Molecular Function: ribulose-bisphosphate carboxylase activity (GO:0016984);; Biological Process: reductive pentose-phosphate cycle (GO:0019253);; Biological Process: oxidation-reductio…	K01601|0|fve:10251527|rbcL, FvH4_C0049; ribulose 1,5-bisphosphate carboxylase/oxygenase large subunit; K01601 ribulose-bisphosphate carboxylase large chain [EC:4.1.1.39] (A)	ko00630:Glyoxylate and dicarboxylate metabolism;ko00710:Carbon fixation in photosynthetic organisms;ko01200:Carbon metabolism	--	--	Ribulose bisphosphate carboxylase large chain, catalytic domain;; Ribulose bisphosphate carboxylase large chain, N-terminal domain	Ribulose bisphosphate carboxylase large chain {ECO:0000255|HAMAP-Rule:MF_01338} (Precursor) OS=Phaseolus vulgaris (Kidney bean) PE=3 SV=1	G	Carbohydrate transport and metabolism	ribulose-1,5-bisphosphate carboxylase/oxygenase large subunit (chloroplast) [Fragaria chiloensis]
F01.PB118124	--	--	--	--	--	--	--	--	--	S	Function unknown	PREDICTED: uncharacterized protein LOC101293190 [Fragaria vesca subsp. vesca]
F01.PB8109	[J]	Translation, ribosomal structure and biogenesis	Molecular Function: translation elongation factor activity (GO:0003746);; Molecular Function: GTPase activity (GO:0003924);; Molecular Function: GTP binding (GO:0005525);; Cellular Component: cytoplasm (GO:0005737);; Biological Process: GTP catabolic process (GO:0006184);; Biological Process: translational elongation (GO:0006414);;	K03231|0|fve:101312223|elongation factor 1-alpha 1-like; K03231 elongation factor 1-alpha (A)	ko03013:RNA transport	[J]	Translation, ribosomal structure and biogenesis	Elongation factor Tu C-terminal domain;; Elongation factor Tu domain 2;; Elongation factor Tu GTP binding domain;; 50S ribosome-binding GTPase	Elongation factor 1-alpha GN=REFA4 OS=Oryza sativa subsp. japonica (Rice) PE=2 SV=2	J	Translation, ribosomal structure and biogenesis	PREDICTED: elongation factor 1-alpha 1-like [Fragaria vesca subsp. vesca]
F01.PB14577	--	--	Molecular Function: iron ion transmembrane transporter activity (GO:0005381);; Cellular Component: integral component of membrane (GO:0016021);; Biological Process: iron ion transmembrane transport (GO:0034755);;	--	--	[P]	Inorganic ion transport and metabolism	Ferroportin1 (FPN1)	Solute carrier family 40 member 3, chloroplastic (Precursor) GN=F2P16.6 OS=Arabidopsis thaliana (Mouse-ear cress) PE=1 SV=1	U	Intracellular trafficking, secretion, and vesicular transport	PREDICTED: solute carrier family 40 member 3, chloroplastic-like [Fragaria vesca subsp. vesca]
F01.PB85606	[O]	Posttranslational modification, protein turnover, chaperones	--	K08596|0|fve:101296177|probable ubiquitin-like-specific protease 2B-like; K08596 sentrin-specific protease 7 [EC:3.4.22.68] (A)	--	[O]	Posttranslational modification, protein turnover, chaperones	Ulp1 protease family, C-terminal catalytic domain	Probable ubiquitin-like-specific protease 2B OS=Arabidopsis thaliana (Mouse-ear cress) PE=1 SV=3	O	Posttranslational modification, protein turnover, chaperones	PREDICTED: probable ubiquitin-like-specific protease 2B-like [Fragaria vesca subsp. vesca]
F01.PB32870	--	--	--	--	--	--	--	--	Phylloplanin (Precursor) OS=Nicotiana tabacum (Common tobacco) PE=1 SV=1	S	Function unknown	PREDICTED: phylloplanin-like [Fragaria vesca subsp. vesca]
F01.PB53560	--	--	--	K15440|0|fve:101298753|tRNA-specific adenosine deaminase 1-like; K15440 tRNA-specific adenosine deaminase 1 [EC:3.5.4.34] (A)	--	[A]	RNA processing and modification	Adenosine-deaminase (editase) domain	--	S	Function unknown	PREDICTED: tRNA-specific adenosine deaminase 1-like [Fragaria vesca subsp. vesca]
F01.PB71465	[J]	Translation, ribosomal structure and biogenesis	Molecular Function: tRNA binding (GO:0000049);; Molecular Function: methionine-tRNA ligase activity (GO:0004825);; Molecular Function: ATP binding (GO:0005524);; Cellular Component: cytoplasm (GO:0005737);; Biological Process: methionyl-tRNA aminoacylation (GO:0006431);;	K01874|0|fve:101297342|probable methionine--tRNA ligase-like; K01874 methionyl-tRNA synthetase [EC:6.1.1.10] (A)	ko00450:Selenocompound metabolism;ko00970:Aminoacyl-tRNA biosynthesis	[J]	Translation, ribosomal structure and biogenesis	tRNA synthetases class I (M);; Putative tRNA binding domain;; tRNA synthetases class I (I, L, M and V)	Probable methionine--tRNA ligase OS=Oryza sativa subsp. japonica (Rice) PE=2 SV=2	J	Translation, ribosomal structure and biogenesis	PREDICTED: probable methionine--tRNA ligase-like [Fragaria vesca subsp. vesca]
F01.PB9054	[I]	Lipid transport and metabolism	Molecular Function: 1-acylglycerol-3-phosphate O-acyltransferase activity (GO:0003841);; Cellular Component: endoplasmic reticulum (GO:0005783);; Biological Process: phosphatidylglycerol biosynthetic process (GO:0006655);;	K13523|0|fve:101305217|1-acyl-sn-glycerol-3-phosphate acyltransferase 2-like; K13523 lysophosphatidic acid acyltransferase / lysophosphatidylinositol acyltransferase [EC:2.3.1.51 2.3.1.-] (A)	ko00561:Glycerolipid metabolism;ko00564:Glycerophospholipid metabolism	[I]	Lipid transport and metabolism	Acyltransferase	1-acyl-sn-glycerol-3-phosphate acyltransferase 2 GN=LPAT2 OS=Brassica napus (Rape) PE=2 SV=1	I	Lipid transport and metabolism	PREDICTED: 1-acyl-sn-glycerol-3-phosphate acyltransferase 2-like [Fragaria vesca subsp. vesca]
F01.PB39516	[M]	Cell wall/membrane/envelope biogenesis	Molecular Function: choline kinase activity (GO:0004103);; Biological Process: CDP-choline pathway (GO:0006657);; Biological Process: phosphorylation (GO:0016310);;	K14156|3.4956e-134|fve:101307745|choline/ethanolamine kinase-like; K14156 choline/ethanolamine kinase [EC:2.7.1.32 2.7.1.82] (A)	ko00564:Glycerophospholipid metabolism	[M]	Cell wall/membrane/envelope biogenesis	Choline/ethanolamine kinase;; Phosphotransferase enzyme family;; Ecdysteroid kinase	Probable choline kinase 1 OS=Arabidopsis thaliana (Mouse-ear cress) PE=2 SV=1	M	Cell wall/membrane/envelope biogenesis	PREDICTED: choline/ethanolamine kinase-like [Fragaria vesca subsp. vesca]
F01.PB47938	[KLB]	--	Biological Process: RNA splicing, via endonucleolytic cleavage and ligation (GO:0000394);; Molecular Function: DNA binding (GO:0003677);; Molecular Function: sequence-specific DNA binding transcription factor activity (GO:0003700);; Cellular Component: nuclear euchromatin (GO:0005719);; Biological Process: DNA methylation (GO:0006306);; Biological Process: methylation-dependent chromatin silencin…	K09272|0|fve:101298035|FACT complex subunit SSRP1-like; K09272 structure-specific recognition protein 1 (A)	--	[KLB]	--	Structure-specific recognition protein (SSRP1);; Histone chaperone Rttp106-like;; HMG (high mobility group) box;; HMG-box domain	FACT complex subunit SSRP1 GN=SSRP1 OS=Vicia faba (Broad bean) PE=2 SV=1	B	Chromatin structure and dynamics	PREDICTED: FACT complex subunit SSRP1-like [Fragaria vesca subsp. vesca]
F01.PB66415	--	--	Molecular Function: ATP binding (GO:0005524);; Cellular Component: chloroplast stroma (GO:0009570);;	--	--	[O]	Posttranslational modification, protein turnover, chaperones	ATPase family associated with various cellular activities (AAA)	Ribulose bisphosphate carboxylase/oxygenase activase, chloroplastic (Precursor) GN=RCA OS=Malus domestica (Apple) PE=2 SV=1	O	Posttranslational modification, protein turnover, chaperones	PREDICTED: ribulose bisphosphate carboxylase/oxygenase activase 1, chloroplastic-like [Fragaria vesca subsp. vesca]
F01.PB45499	[R]	General function prediction only	--	K14298|0|pxb:103968057|rae1-like protein At1g80670; K14298 mRNA export factor (A)	ko03013:RNA transport	[A]	RNA processing and modification	WD domain, G-beta repeat	Protein RAE1 {ECO:0000303|PubMed:21189294} OS=Arabidopsis thaliana (Mouse-ear cress) PE=1 SV=2	S	Function unknown	PREDICTED: rae1-like protein At1g80670 [Pyrus x bretschneideri]
F01.PB94900	[G]	Carbohydrate transport and metabolism	Molecular Function: hydrolase activity, hydrolyzing O-glycosyl compounds (GO:0004553);; Biological Process: carbohydrate metabolic process (GO:0005975);;	--	--	--	--	Cellulase (glycosyl hydrolase family 5);; Sugar-binding cellulase-like	Mannan endo-1,4-beta-mannosidase 2 (Precursor) GN=MAN2 OS=Arabidopsis thaliana (Mouse-ear cress) PE=2 SV=1	G	Carbohydrate transport and metabolism	PREDICTED: mannan endo-1,4-beta-mannosidase 2-like [Fragaria vesca subsp. vesca]
F01.PB4269	--	--	Molecular Function: binding (GO:0005488);;	--	--	[K]	Transcription	CCT motif;; GATA zinc finger;; tify domain;; Divergent CCT motif	GATA transcription factor 24 GN=MXL8.2 OS=Arabidopsis thaliana (Mouse-ear cress) PE=2 SV=2	K	Transcription	PREDICTED: GATA transcription factor 24-like isoform 1 [Fragaria vesca subsp. vesca]
F01.PB28939	--	--	Molecular Function: metal ion binding (GO:0046872);;	--	--	--	--	--	Metallothionein-like protein type 3 GN=MT2 OS=Malus domestica (Apple) PE=3 SV=1	--	--	PREDICTED: metallothionein-like protein 1-like [Fragaria vesca subsp. vesca]
F01.PB105246	[L]	Replication, recombination and repair	Molecular Function: nucleic acid binding (GO:0003676);; Molecular Function: electron carrier activity (GO:0009055);; Cellular Component: plastid (GO:0009536);; Biological Process: electron transport chain (GO:0022900);;	--	--	[R]	General function prediction only	Reverse transcriptase (RNA-dependent DNA polymerase);; MCM2/3/5 family	Endonuclease OS=Nicotiana tabacum (Common tobacco) PE=2 SV=1	S	Function unknown	hypothetical protein VITISV_032383 [Vitis vinifera]
F01.PB65611	--	--	--	--	--	--	--	--	Transcription factor bHLH112 GN=T13M11.1 OS=Arabidopsis thaliana (Mouse-ear cress) PE=2 SV=1	S	Function unknown	PREDICTED: transcription factor bHLH113-like [Fragaria vesca subsp. vesca]
F01.PB114227	[RTKL]	--	--	--	--	[T]	Signal transduction mechanisms	Protein tyrosine kinase;; Protein kinase domain;; Leucine rich repeat N-terminal domain;; Leucine Rich Repeat;; Protein tyrosine kinase;; Protein kinase domain	Probable inactive receptor-like protein kinase At3g56050 (Precursor) GN=At3g56050 OS=Arabidopsis thaliana (Mouse-ear cress) PE=2 SV=1	T	Signal transduction mechanisms	PREDICTED: probable LRR receptor-like serine/threonine-protein kinase At5g45840-like [Fragaria vesca subsp. vesca]
F01.PB94874	[RTKL]	--	Molecular Function: nucleotide binding (GO:0000166);; Molecular Function: protein kinase activity (GO:0004672);; Biological Process: phosphorylation (GO:0016310);;	--	--	--	--	Legume lectin domain;; Protein kinase domain;; Protein tyrosine kinase	Lectin-domain containing receptor kinase VI.3 (Precursor) GN=F7A7.70 OS=Arabidopsis thaliana (Mouse-ear cress) PE=2 SV=1	T	Signal transduction mechanisms	hypothetical protein PRUPE_ppa020322mg, partial [Prunus persica]
F01.PB21328	--	--	Biological Process: lipid transport (GO:0006869);; Molecular Function: lipid binding (GO:0008289);;	--	--	--	--	Protease inhibitor/seed storage/LTP family;; Probable lipid transfer	Non-specific lipid-transfer protein (Precursor) GN=MALD3 OS=Malus domestica (Apple) PE=1 SV=1	U	Intracellular trafficking, secretion, and vesicular transport	PREDICTED: non-specific lipid-transfer protein-like isoform 1 [Fragaria vesca subsp. vesca]
F01.PB113830	--	--	--	--	--	[R]	General function prediction only	C2 domain	C2 domain-containing protein At1g53590 OS=Arabidopsis thaliana (Mouse-ear cress) PE=1 SV=2	S	Function unknown	PREDICTED: C2 domain-containing protein At1g53590-like [Fragaria vesca subsp. vesca]
F01.PB115343	--	--	Cellular Component: ubiquitin ligase complex (GO:0000151);; Biological Process: ubiquitin-dependent protein catabolic process (GO:0006511);; Molecular Function: zinc ion binding (GO:0008270);; Biological Process: protein ubiquitination (GO:0016567);; Molecular Function: ubiquitin-ubiquitin ligase activity (GO:0034450);; Biological Process: cellular process regulating host cell cycle in response t…	K12169|0|fve:101308189|E3 ubiquitin-protein ligase RKP-like; K12169 Kip1 ubiquitination-promoting complex protein 1 [EC:6.3.2.19] (A)	--	[A]	RNA processing and modification	SPRY domain;; Ubiquitin elongating factor core	E3 ubiquitin-protein ligase RKP GN=F7D8.33 OS=Arabidopsis thaliana (Mouse-ear cress) PE=2 SV=2	S	Function unknown	PREDICTED: E3 ubiquitin-protein ligase RKP-like [Fragaria vesca subsp. vesca]
F01.PB24322	--	--	--	--	--	[O]	Posttranslational modification, protein turnover, chaperones	MATH domain	Ubiquitin carboxyl-terminal hydrolase 13 GN=UBP13 OS=Arabidopsis thaliana (Mouse-ear cress) PE=1 SV=1	O	Posttranslational modification, protein turnover, chaperones	PREDICTED: uncharacterized protein LOC101296030 isoform 1 [Fragaria vesca subsp. vesca]
F01.PB73581	--	--	--	--	--	[R]	General function prediction only	C2 domain	Synaptotagmin-4 GN=T5K6.90 OS=Arabidopsis thaliana (Mouse-ear cress) PE=2 SV=1	S	Function unknown	PREDICTED: synaptotagmin-5-like [Fragaria vesca subsp. vesca]
F01.PB6049	[CHR]	--	Cellular Component: peroxisome (GO:0005777);; Biological Process: rRNA processing (GO:0006364);; Molecular Function: poly(U) RNA binding (GO:0008266);; Molecular Function: glycerate dehydrogenase activity (GO:0008465);; Cellular Component: chloroplast (GO:0009507);; Biological Process: response to blue light (GO:0009637);; Biological Process: plastid organization (GO:0009657);; Biological Process…	K15893|0|fve:101293623|glycerate dehydrogenase-like; K15893 hydroxypyruvate reductase 1 (A)	ko00260:Glycine, serine and threonine metabolism;ko00630:Glyoxylate and dicarboxylate metabolism	[C]	Energy production and conversion	D-isomer specific 2-hydroxyacid dehydrogenase, NAD binding domain;; D-isomer specific 2-hydroxyacid dehydrogenase, catalytic domain;; NAD binding domain of 6-phosphogluconate dehydrogenase	Glycerate dehydrogenase HPR, peroxisomal GN=HPR OS=Arabidopsis thaliana (Mouse-ear cress) PE=1 SV=1	C	Energy production and conversion	PREDICTED: glycerate dehydrogenase-like [Fragaria vesca subsp. vesca]
F01.PB35185	[G]	Carbohydrate transport and metabolism	Molecular Function: transporter activity (GO:0005215);; Biological Process: transport (GO:0006810);; Cellular Component: integral component of membrane (GO:0016021);;	K09872|0|fve:101300022|aquaporin PIP2-2-like; K09872 aquaporin PIP (A)	--	[G]	Carbohydrate transport and metabolism	Major intrinsic protein	Aquaporin PIP2-2, N-terminally processed GN=T2N18.7 OS=Arabidopsis thaliana (Mouse-ear cress) PE=1 SV=2	G	Carbohydrate transport and metabolism	PREDICTED: aquaporin PIP2-2-like [Fragaria vesca subsp. vesca]
F01.PB118113	--	--	Molecular Function: organic cyclic compound binding (GO:0097159);; Molecular Function: heterocyclic compound binding (GO:1901363);;	--	--	--	--	RNA recognition motif (a.k.a. RRM, RBD, or RNP domain);; RNA recognition motif. (a.k.a. RRM, RBD, or RNP domain);; Zinc finger C-x8-C-x5-C-x3-H type (and similar)	Zinc finger CCCH domain-containing protein 53 GN=OSJNBa0008J01.35 OS=Oryza sativa subsp. japonica (Rice) PE=2 SV=1	S	Function unknown	PREDICTED: zinc finger CCCH domain-containing protein 22-like [Fragaria vesca subsp. vesca]
F01.PB88569	--	--	--	--	--	--	--	Vicilin N terminal region	--	--	--	PREDICTED: uncharacterized protein LOC101298113 [Fragaria vesca subsp. vesca]
F01.PB67425	--	--	--	K01051|0|fve:101297929|probable pectinesterase/pectinesterase inhibitor 21-like; K01051 pectinesterase [EC:3.1.1.11] (A)	ko00040:Pentose and glucuronate interconversions;ko00500:Starch and sucrose metabolism	--	--	Pectinesterase;; Plant invertase/pectin methylesterase inhibitor	Pectinesterase 21 GN=F18C1.12 OS=Arabidopsis thaliana (Mouse-ear cress) PE=2 SV=2	G	Carbohydrate transport and metabolism	PREDICTED: probable pectinesterase/pectinesterase inhibitor 21-like [Fragaria vesca subsp. vesca]
F01.PB953	[O]	Posttranslational modification, protein turnover, chaperones	Molecular Function: peroxidase activity (GO:0004601);; Cellular Component: plasma membrane (GO:0005886);; Cellular Component: chloroplast (GO:0009507);; Biological Process: response to cadmium ion (GO:0046686);; Molecular Function: peroxiredoxin activity (GO:0051920);; Biological Process: oxidation-reduction process (GO:0055114);;	--	--	[O]	Posttranslational modification, protein turnover, chaperones	Redoxin;; AhpC/TSA family	Peroxiredoxin-2B GN=F12P19.14 OS=Arabidopsis thaliana (Mouse-ear cress) PE=1 SV=1	O	Posttranslational modification, protein turnover, chaperones	PREDICTED: peroxiredoxin-2B-like [Fragaria vesca subsp. vesca]
F01.PB83170	[IQ]	--	Biological Process: very long-chain fatty acid metabolic process (GO:0000038);; Molecular Function: 3-oxoacyl-[acyl-carrier-protein] synthase activity (GO:0004315);; Biological Process: fatty acid biosynthetic process (GO:0006633);; Biological Process: response to cold (GO:0009409);; Biological Process: cuticle development (GO:0042335);;	K09458|0|fve:101293992|3-oxoacyl-[acyl-carrier-protein] synthase, mitochondrial-like; K09458 3-oxoacyl-[acyl-carrier-protein] synthase II [EC:2.3.1.179] (A)	ko00061:Fatty acid biosynthesis;ko00780:Biotin metabolism;ko01212:Fatty acid metabolism	[IQ]	--	Beta-ketoacyl synthase, N-terminal domain;; Beta-ketoacyl synthase, C-terminal domain;; Thiolase, N-terminal domain	3-oxoacyl-[acyl-carrier-protein] synthase, mitochondrial (Precursor) GN=KAS OS=Arabidopsis thaliana (Mouse-ear cress) PE=1 SV=1	I	Lipid transport and metabolism	PREDICTED: 3-oxoacyl-[acyl-carrier-protein] synthase, mitochondrial-like [Fragaria vesca subsp. vesca]
F01.PB115830	--	--	--	--	--	--	--	--	Protein SCAR2 GN=T19C21.7 OS=Arabidopsis thaliana (Mouse-ear cress) PE=1 SV=1	S	Function unknown	PREDICTED: uncharacterized protein LOC101302575 [Fragaria vesca subsp. vesca]
F01.PB87507	--	--	Molecular Function: nucleic acid binding (GO:0003676);; Molecular Function: zinc ion binding (GO:0008270);;	--	--	[O]	Posttranslational modification, protein turnover, chaperones	IBR domain;; Reverse transcriptase-like	Probable E3 ubiquitin-protein ligase ARI10 GN=ARI10 OS=Arabidopsis thaliana (Mouse-ear cress) PE=2 SV=1	S	Function unknown	PREDICTED: uncharacterized protein LOC101308263 [Fragaria vesca subsp. vesca]
F01.PB36504	--	--	--	--	--	--	--	AP2 domain	Dehydration-responsive element-binding protein 2C OS=Arabidopsis thaliana (Mouse-ear cress) PE=2 SV=2	K	Transcription	PREDICTED: dehydration-responsive element-binding protein 2C-like [Fragaria vesca subsp. vesca]
F01.PB115941	--	--	--	--	--	--	--	Domain of unknown function (DUF3527)	--	S	Function unknown	PREDICTED: uncharacterized protein LOC101313884 [Fragaria vesca subsp. vesca]
F01.PB101190	--	--	--	--	--	[R]	General function prediction only	Optic atrophy 3 protein (OPA3);; Optic atrophy 3 protein (OPA3)	--	S	Function unknown	PREDICTED: OPA3-like protein [Prunus mume]
F01.PB106016	--	--	--	--	--	--	--	WW domain	--	S	Function unknown	PREDICTED: uncharacterized protein LOC101298981 [Fragaria vesca subsp. vesca]
F01.PB58301	--	--	Biological Process: response to stress (GO:0006950);; Biological Process: response to water (GO:0009415);;	--	--	--	--	Dehydrin	Dehydrin Xero 1 GN=F24M12.20 OS=Arabidopsis thaliana (Mouse-ear cress) PE=2 SV=2	S	Function unknown	PREDICTED: dehydrin Xero 2-like [Fragaria vesca subsp. vesca]
F01.PB94577	--	--	--	K05391|0|fve:101313465|cyclic nucleotide-gated ion channel 1-like; K05391 cyclic nucleotide gated channel, other eukaryote (A)	ko04626:Plant-pathogen interaction	[PT]	--	Cyclic nucleotide-binding domain	Cyclic nucleotide-gated ion channel 1 GN=CNGC1 OS=Arabidopsis thaliana (Mouse-ear cress) PE=1 SV=1	U	Intracellular trafficking, secretion, and vesicular transport	PREDICTED: cyclic nucleotide-gated ion channel 1-like [Fragaria vesca subsp. vesca]
F01.PB8183	--	--	Cellular Component: exocyst (GO:0000145);; Cellular Component: cytosol (GO:0005829);; Cellular Component: plasma membrane (GO:0005886);; Biological Process: vesicle docking involved in exocytosis (GO:0006904);; Biological Process: pollen germination (GO:0009846);; Biological Process: pollen tube growth (GO:0009860);; Biological Process: protein transport (GO:0015031);; Biological Process: mucilag…	K06111|0|fve:101312000|probable exocyst complex component 4-like; K06111 exocyst complex component 4 (A)	--	--	--	Sec8 exocyst complex component specific domain;; Protein of unknown function N-terminal domain (DUF2450);; Centromere/kinetochore Zw10	Exocyst complex component SEC8 GN=SEC8 OS=Arabidopsis thaliana (Mouse-ear cress) PE=1 SV=1	U	Intracellular trafficking, secretion, and vesicular transport	PREDICTED: probable exocyst complex component 4-like [Fragaria vesca subsp. vesca]
F01.PB83682	--	--	Biological Process: signal transduction (GO:0007165);; Biological Process: response to hormone (GO:0009725);; Biological Process: response to oxygen-containing compound (GO:1901700);;	--	--	--	--	--	Uncharacterized protein At1g76660 GN=At1g76660 OS=Arabidopsis thaliana (Mouse-ear cress) PE=2 SV=1	S	Function unknown	PREDICTED: uncharacterized protein LOC101309729 isoform 1 [Fragaria vesca subsp. vesca]
F01.PB36617	--	--	Molecular Function: serine-type carboxypeptidase activity (GO:0004185);; Cellular Component: vacuole (GO:0005773);; Biological Process: proteolysis (GO:0006508);;	K16296|0|fve:101295473|serine carboxypeptidase-like 20-like; K16296 serine carboxypeptidase-like clade I [EC:3.4.16.-] (A)	--	[OE]	--	Serine carboxypeptidase	Serine carboxypeptidase 1 chain B (Precursor) GN=CBP1 OS=Oryza sativa subsp. japonica (Rice) PE=2 SV=1	E	Amino acid transport and metabolism	PREDICTED: serine carboxypeptidase-like 20-like [Fragaria vesca subsp. vesca]
F01.PB96710	[G]	Carbohydrate transport and metabolism	Cellular Component: membrane (GO:0016020);; Molecular Function: lyase activity (GO:0016829);;	K01728|0|fve:101291580|probable pectate lyase 15-like; K01728 pectate lyase [EC:4.2.2.2] (A)	ko00040:Pentose and glucuronate interconversions	--	--	Pectate lyase;; Right handed beta helix region	Probable pectate lyase 15 (Precursor) GN=At4g13710 OS=Arabidopsis thaliana (Mouse-ear cress) PE=2 SV=1	G	Carbohydrate transport and metabolism	PREDICTED: probable pectate lyase 15-like [Fragaria vesca subsp. vesca]
F01.PB97717	--	--	--	--	--	--	--	Protein of unknown function, DUF547;; Leucine-zipper of ternary complex factor MIP1	--	S	Function unknown	PREDICTED: uncharacterized protein LOC101295278 [Fragaria vesca subsp. vesca]
F01.PB45490	[G]	Carbohydrate transport and metabolism	Molecular Function: adenosine kinase activity (GO:0004001);; Molecular Function: copper ion binding (GO:0005507);; Cellular Component: plasma membrane (GO:0005886);; Biological Process: purine ribonucleoside salvage (GO:0006166);; Biological Process: AMP biosynthetic process (GO:0006167);; Cellular Component: chloroplast (GO:0009507);; Biological Process: phosphorylation (GO:0016310);; Molecular …	K00856|0|fve:101291263|adenosine kinase 2-like; K00856 adenosine kinase [EC:2.7.1.20] (A)	ko00230:Purine metabolism	[G]	Carbohydrate transport and metabolism	pfkB family carbohydrate kinase	Adenosine kinase 2 GN=ADK2 OS=Arabidopsis thaliana (Mouse-ear cress) PE=1 SV=1	G	Carbohydrate transport and metabolism	PREDICTED: adenosine kinase 2-like [Fragaria vesca subsp. vesca]
F01.PB70981	[C]	Energy production and conversion	Molecular Function: cytochrome-c oxidase activity (GO:0004129);; Cellular Component: mitochondrial inner membrane (GO:0005743);; Cellular Component: integral component of membrane (GO:0016021);; Biological Process: aerobic electron transport chain (GO:0019646);;	K02262|1.32091e-165|rcu:RCOM_Mp29|cox3; cytochrome c oxidase subunit 3; K02262 cytochrome c oxidase subunit 3 (A)	ko00190:Oxidative phosphorylation	[C]	Energy production and conversion	Cytochrome c oxidase subunit III;; Mitochondrial domain of unknown function (DUF1082);; Plant ATP synthase F0	Cytochrome c oxidase subunit 3 GN=COX3 OS=Arabidopsis thaliana (Mouse-ear cress) PE=2 SV=2	C	Energy production and conversion	cytochrome oxidase subunit 3 [Magnolia grandiflora]
F01.PB95783	[E]	Amino acid transport and metabolism	--	--	--	[E]	Amino acid transport and metabolism	POT family	Protein NRT1/ PTR FAMILY 4.3 GN=F23H11.6 OS=Arabidopsis thaliana (Mouse-ear cress) PE=2 SV=1	E	Amino acid transport and metabolism	PREDICTED: probable peptide/nitrate transporter At1g59740-like [Fragaria vesca subsp. vesca]
F01.PB11488	[RTKL]	--	Biological Process: MAPK cascade (GO:0000165);; Molecular Function: MAP kinase activity (GO:0004707);; Molecular Function: protein tyrosine kinase activity (GO:0004713);; Molecular Function: ATP binding (GO:0005524);; Biological Process: protein autophosphorylation (GO:0046777);;	K04371|0|fve:101300335|mitogen-activated protein kinase 12-like; K04371 mitogen-activated protein kinase 1/3 [EC:2.7.11.24] (A)	--	[T]	Signal transduction mechanisms	Protein kinase domain;; Protein tyrosine kinase	Mitogen-activated protein kinase 12 OS=Oryza sativa subsp. japonica (Rice) PE=1 SV=2	T	Signal transduction mechanisms	PREDICTED: mitogen-activated protein kinase 12-like [Fragaria vesca subsp. vesca]
F01.PB27182	--	--	Biological Process: primary metabolic process (GO:0044238);; Biological Process: cellular macromolecule metabolic process (GO:0044260);;	--	--	[C]	Energy production and conversion	FAD binding domain	NADPH-dependent diflavin oxidoreductase 1 {ECO:0000255|HAMAP-Rule:MF_03178} GN=ATR3 OS=Arabidopsis thaliana (Mouse-ear cress) PE=1 SV=1	P	Inorganic ion transport and metabolism	PREDICTED: NADPH-dependent diflavin oxidoreductase ATR3-like [Fragaria vesca subsp. vesca]
F01.PB100470	[T]	Signal transduction mechanisms	Biological Process: response to light stimulus (GO:0009416);; Biological Process: primary metabolic process (GO:0044238);; Biological Process: cellular macromolecule metabolic process (GO:0044260);; Biological Process: single-organism cellular process (GO:0044763);; Biological Process: regulation of cellular process (GO:0050794);;	K12130|0|fve:101305309|two-component response regulator-like APRR5-like; K12130 pseudo-response regulator 5 (A)	ko04712:Circadian rhythm - plant	[K]	Transcription	Response regulator receiver domain;; CCT motif	Two-component response regulator-like PRR95 OS=Oryza sativa subsp. japonica (Rice) PE=2 SV=1	K	Transcription	PREDICTED: two-component response regulator-like APRR5-like [Fragaria vesca subsp. vesca]
F01.PB117334	[KLB]	--	Biological Process: cellular process (GO:0009987);;	--	--	[E]	Amino acid transport and metabolism	FACT complex subunit (SPT16/CDC68);; FACT complex subunit SPT16 N-terminal lobe domain;; Metallopeptidase family M24;; Histone chaperone Rttp106-like	FACT complex subunit SPT16 GN=SPT16 OS=Arabidopsis thaliana (Mouse-ear cress) PE=1 SV=1	K	Transcription	PREDICTED: FACT complex subunit SPT16-like [Fragaria vesca subsp. vesca]
F01.PB47448	--	--	--	--	--	--	--	Vicilin N terminal region	--	--	--	PREDICTED: uncharacterized protein LOC101298113 [Fragaria vesca subsp. vesca]
F01.PB56405	[A]	RNA processing and modification	Molecular Function: nucleic acid binding (GO:0003676);; Molecular Function: exonuclease activity (GO:0004527);; Cellular Component: intracellular (GO:0005622);;	K13288|3.97312e-147|fve:101299262|oligoribonuclease-like; K13288 oligoribonuclease [EC:3.1.-.-] (A)	ko03008:Ribosome biogenesis in eukaryotes	[A]	RNA processing and modification	Exonuclease	Oligoribonuclease GN=At2g26970 OS=Arabidopsis thaliana (Mouse-ear cress) PE=2 SV=2	A	RNA processing and modification	PREDICTED: oligoribonuclease-like [Fragaria vesca subsp. vesca]
F01.PB50849	--	--	--	--	--	--	--	Vicilin N terminal region	--	--	--	--
F01.PB33584	--	--	--	--	--	--	--	Vicilin N terminal region	--	--	--	PREDICTED: uncharacterized protein LOC101298113 [Fragaria vesca subsp. vesca]
F01.PB95477	[RTKL]	--	Molecular Function: phosphorylase kinase activity (GO:0004689);; Molecular Function: ATP binding (GO:0005524);; Biological Process: protein phosphorylation (GO:0006468);; Biological Process: response to stress (GO:0006950);;	--	--	--	--	Protein kinase domain;; Protein tyrosine kinase	Proline-rich receptor-like protein kinase PERK1 GN=PERK1 OS=Arabidopsis thaliana (Mouse-ear cress) PE=2 SV=1	T	Signal transduction mechanisms	PREDICTED: uncharacterized protein LOC101296735 [Fragaria vesca subsp. vesca]
F01.PB48895	--	--	--	--	--	--	--	Sieve element occlusion N-terminus;; Grap2 and cyclin-D-interacting	Probable nucleoredoxin 2 OS=Oryza sativa subsp. japonica (Rice) PE=2 SV=1	--	--	PREDICTED: uncharacterized protein LOC101298064 [Fragaria vesca subsp. vesca]
F01.PB112760	--	--	--	--	--	--	--	Phloem protein 2;; Arabidopsis broad-spectrum mildew resistance protein RPW8;; F-box domain;; Arabidopsis broad-spectrum mildew resistance protein RPW8	F-box protein PP2-B10 GN=PP2B10 OS=Arabidopsis thaliana (Mouse-ear cress) PE=1 SV=1	S	Function unknown	PREDICTED: uncharacterized protein LOC101303670 [Fragaria vesca subsp. vesca]
F01.PB19724	--	--	Molecular Function: nucleic acid binding (GO:0003676);; Cellular Component: nucleus (GO:0005634);; Biological Process: embryo development ending in seed dormancy (GO:0009793);; Biological Process: negative regulation of photomorphogenesis (GO:0010100);; Cellular Component: Cul4-RING E3 ubiquitin ligase complex (GO:0080008);;	K10610|0|fve:101298151|DNA damage-binding protein 1-like; K10610 DNA damage-binding protein 1 (A)	ko03420:Nucleotide excision repair;ko04120:Ubiquitin mediated proteolysis	[L]	Replication, recombination and repair	Mono-functional DNA-alkylating methyl methanesulfonate N-term;; CPSF A subunit region	DNA damage-binding protein 1 GN=DDB1 OS=Solanum lycopersicum (Tomato) PE=1 SV=1	L	Replication, recombination and repair	PREDICTED: DNA damage-binding protein 1-like [Fragaria vesca subsp. vesca]
F01.PB43720	[C]	Energy production and conversion	Molecular Function: D-lactate dehydrogenase (cytochrome) activity (GO:0004458);; Molecular Function: UDP-N-acetylmuramate dehydrogenase activity (GO:0008762);; Molecular Function: flavin adenine dinucleotide binding (GO:0050660);; Biological Process: oxidation-reduction process (GO:0055114);;	K18204|0|fve:101309000|d-2-hydroxyglutarate dehydrogenase, mitochondrial-like; K18204 D-2-hydroxyglutarate dehydrogenase [EC:1.1.99.39] (A)	--	[C]	Energy production and conversion	FAD linked oxidases, C-terminal domain;; FAD binding domain;; FAD binding domain	D-2-hydroxyglutarate dehydrogenase, mitochondrial (Precursor) GN=D2HGDH OS=Arabidopsis thaliana (Mouse-ear cress) PE=1 SV=3	C	Energy production and conversion	PREDICTED: d-2-hydroxyglutarate dehydrogenase, mitochondrial-like [Fragaria vesca subsp. vesca]
F01.PB79278	--	--	--	--	--	--	--	Protein of unknown function (DUF1336)	--	S	Function unknown	PREDICTED: uncharacterized protein LOC101306446 [Fragaria vesca subsp. vesca]
F01.PB45272	--	--	--	--	--	--	--	Vicilin N terminal region	--	--	--	--
F01.PB99528	--	--	Molecular Function: mannosyl-oligosaccharide 1,2-alpha-mannosidase activity (GO:0004571);; Molecular Function: calcium ion binding (GO:0005509);; Cellular Component: endosome (GO:0005768);; Cellular Component: trans-Golgi network (GO:0005802);; Biological Process: N-glycan processing (GO:0006491);; Biological Process: ER to Golgi vesicle-mediated transport (GO:0006888);; Cellular Component: membr…	K01230|0|fve:101313190|mannosyl-oligosaccharide 1,2-alpha-mannosidase MNS3-like; K01230 mannosyl-oligosaccharide alpha-1,2-mannosidase [EC:3.2.1.113] (A)	ko00510:N-Glycan biosynthesis;ko04141:Protein processing in endoplasmic reticulum	[G]	Carbohydrate transport and metabolism	Glycosyl hydrolase family 47	Mannosyl-oligosaccharide 1,2-alpha-mannosidase MNS3 GN=MNS3 OS=Arabidopsis thaliana (Mouse-ear cress) PE=2 SV=1	S	Function unknown	PREDICTED: mannosyl-oligosaccharide 1,2-alpha-mannosidase MNS3-like [Fragaria vesca subsp. vesca]
F01.PB11041	[G]	Carbohydrate transport and metabolism	Molecular Function: sucrose alpha-glucosidase activity (GO:0004575);; Biological Process: carbohydrate metabolic process (GO:0005975);;	K01193|0|fve:101301803|beta-fructofuranosidase, insoluble isoenzyme 1-like; K01193 beta-fructofuranosidase [EC:3.2.1.26] (A)	ko00052:Galactose metabolism;ko00500:Starch and sucrose metabolism	[G]	Carbohydrate transport and metabolism	Glycosyl hydrolases family 32 N-terminal domain;; Glycosyl hydrolases family 32 C terminal	Beta-fructofuranosidase, insoluble isoenzyme 1 (Precursor) GN=INV1 OS=Daucus carota (Wild carrot) PE=1 SV=1	G	Carbohydrate transport and metabolism	PREDICTED: beta-fructofuranosidase, insoluble isoenzyme 1-like [Fragaria vesca subsp. vesca]
F01.PB109485	[J]	Translation, ribosomal structure and biogenesis	Molecular Function: aminopeptidase activity (GO:0004177);; Cellular Component: cytoplasm (GO:0005737);; Biological Process: proteolysis (GO:0006508);; Molecular Function: metalloexopeptidase activity (GO:0008235);; Biological Process: cellular process (GO:0009987);; Molecular Function: metal ion binding (GO:0046872);;	K01265|1.62098e-123|pop:POPTR_0004s08320g|POPTRDRAFT_1075814; METHIONINE AMINOPEPTIDASE 2A family protein; K01265 methionyl aminopeptidase [EC:3.4.11.18] (A)	--	[R]	General function prediction only	Metallopeptidase family M24;; Metallopeptidase family M24	Methionine aminopeptidase 2B {ECO:0000255|HAMAP-Rule:MF_03175} GN=At3g59990 OS=Arabidopsis thaliana (Mouse-ear cress) PE=2 SV=2	J	Translation, ribosomal structure and biogenesis	PREDICTED: methionine aminopeptidase 2B-like [Populus euphratica]
F01.PB65409	--	--	--	--	--	--	--	Pollen proteins Ole e I like	Major pollen allergen Lig v 1 OS=Ligustrum vulgare (Common privet) PE=1 SV=2	S	Function unknown	PREDICTED: collagen alpha-2(IV) chain-like [Fragaria vesca subsp. vesca]
F01.PB39709	[R]	General function prediction only	Molecular Function: transporter activity (GO:0005215);; Molecular Function: copper ion binding (GO:0005507);; Molecular Function: GTP binding (GO:0005525);; Cellular Component: vacuole (GO:0005773);; Cellular Component: Golgi apparatus (GO:0005794);; Cellular Component: plasma membrane (GO:0005886);; Biological Process: intracellular protein transport (GO:0006886);; Biological Process: small GTPa…	K07937|2.64809e-130|mtr:MTR_6g005820|ADP-ribosylation factor; K07937 ADP-ribosylation factor 1 (A)	ko04144:Endocytosis	[U]	Intracellular trafficking, secretion, and vesicular transport	ADP-ribosylation factor family;; Signal recognition particle receptor beta subunit;; Ras family;; Gtr1/RagA G protein conserved region;; Miro-like protein;; 50S ribosome-binding GTPase	ADP-ribosylation factor 1 OS=Oryza sativa subsp. japonica (Rice) PE=2 SV=3	S	Function unknown	ADP-ribosylation factor [Medicago truncatula]
F01.PB6701	[J]	Translation, ribosomal structure and biogenesis	Molecular Function: RNA binding (GO:0003723);; Molecular Function: structural constituent of ribosome (GO:0003735);; Biological Process: translation (GO:0006412);; Cellular Component: large ribosomal subunit (GO:0015934);;	--	--	[J]	Translation, ribosomal structure and biogenesis	Ribosomal protein L1p/L10e family	50S ribosomal protein L1, chloroplastic (Precursor) GN=RPL1 OS=Spinacia oleracea (Spinach) PE=1 SV=1	J	Translation, ribosomal structure and biogenesis	PREDICTED: 50S ribosomal protein L1-like [Fragaria vesca subsp. vesca]
F01.PB119594	--	--	--	--	--	[TO]	--	OTU-like cysteine protease	--	O	Posttranslational modification, protein turnover, chaperones	PREDICTED: uncharacterized protein LOC101293026 [Fragaria vesca subsp. vesca]
F01.PB62259	--	--	--	--	--	--	--	Cupin;; Cupin domain	Legumin A basic chain (Precursor) GN=LEGA OS=Gossypium hirsutum (Upland cotton) PE=2 SV=2	S	Function unknown	PREDICTED: legumin A-like [Fragaria vesca subsp. vesca]
F01.PB83098	[R]	General function prediction only	Molecular Function: adenyl nucleotide binding (GO:0030554);;	--	--	--	--	CBS domain;; PB1 domain	CBS domain-containing protein CBSCBSPB5 GN=CBSCBSPB5 OS=Arabidopsis thaliana (Mouse-ear cress) PE=1 SV=1	S	Function unknown	PREDICTED: CBS domain-containing protein CBSCBSPB4-like [Fragaria vesca subsp. vesca]
F01.PB24424	--	--	Cellular Component: integral component of membrane (GO:0016021);;	--	--	[S]	Function unknown	TLC domain	--	U	Intracellular trafficking, secretion, and vesicular transport	PREDICTED: uncharacterized protein LOC101307266 [Fragaria vesca subsp. vesca]
F01.PB17723	--	--	--	K10592|6.56703e-17|fve:101291412|E3 ubiquitin-protein ligase UPL1-like; K10592 E3 ubiquitin-protein ligase HUWE1 [EC:6.3.2.19] (A)	ko04120:Ubiquitin mediated proteolysis	[OK]	--	Domain of Unknown Function (DUF913)	E3 ubiquitin-protein ligase UPL1 GN=UPL1 OS=Arabidopsis thaliana (Mouse-ear cress) PE=1 SV=3	O	Posttranslational modification, protein turnover, chaperones	PREDICTED: E3 ubiquitin-protein ligase UPL1-like [Fragaria vesca subsp. vesca]
F01.PB93060	--	--	--	--	--	--	--	Domain of unknown function (DUF3527)	--	S	Function unknown	PREDICTED: uncharacterized protein LOC103338565 [Prunus mume]
F01.PB22411	--	--	Molecular Function: phospholipid binding (GO:0005543);;	--	--	--	--	PH domain;; Pleckstrin homology domain	Pleckstrin homology domain-containing protein 1 GN=PH1 OS=Arabidopsis thaliana (Mouse-ear cress) PE=2 SV=2	S	Function unknown	PREDICTED: pleckstrin homology domain-containing protein 1-like [Fragaria vesca subsp. vesca]
F01.PB119820	--	--	--	--	--	--	--	--	Putative nuclear matrix constituent protein 1-like protein GN=At5g65770 OS=Arabidopsis thaliana (Mouse-ear cress) PE=2 SV=1	S	Function unknown	PREDICTED: putative nuclear matrix constituent protein 1-like protein-like [Fragaria vesca subsp. vesca]
F01.PB54069	--	--	Cellular Component: cell wall (GO:0005618);; Biological Process: cellular glucan metabolic process (GO:0006073);; Biological Process: response to water deprivation (GO:0009414);; Molecular Function: xyloglucan:xyloglucosyl transferase activity (GO:0016762);; Molecular Function: xyloglucan-specific endo-beta-1,4-glucanase activity (GO:0033946);; Cellular Component: apoplast (GO:0048046);;	K08235|0|fve:101299522|probable xyloglucan endotransglucosylase/hydrolase protein 6-like; K08235 xyloglucan:xyloglucosyl transferase [EC:2.4.1.207] (A)	--	--	--	Glycosyl hydrolases family 16;; Xyloglucan endo-transglycosylase (XET) C-terminus	Probable xyloglucan endotransglucosylase/hydrolase protein 6 (Precursor) GN=MPA24.8 OS=Arabidopsis thaliana (Mouse-ear cress) PE=2 SV=2	G	Carbohydrate transport and metabolism	PREDICTED: probable xyloglucan endotransglucosylase/hydrolase protein 6-like [Fragaria vesca subsp. vesca]
F01.PB41467	--	--	--	--	--	--	--	Protein of unknown function, DUF538	--	S	Function unknown	PREDICTED: uncharacterized protein LOC101294829 [Fragaria vesca subsp. vesca]
F01.PB114419	--	--	Molecular Function: phosphoric ester hydrolase activity (GO:0042578);;	--	--	[I]	Lipid transport and metabolism	SacI homology domain	Phosphoinositide phosphatase SAC3 GN=SAC3 OS=Arabidopsis thaliana (Mouse-ear cress) PE=2 SV=1	T	Signal transduction mechanisms	PREDICTED: polyphosphoinositide phosphatase-like [Fragaria vesca subsp. vesca]
F01.PB91889	[R]	General function prediction only	Molecular Function: hydrolase activity (GO:0016787);;	--	--	[R]	General function prediction only	--	Pheophytinase, chloroplastic (Precursor) GN=MAC12.25 OS=Arabidopsis thaliana (Mouse-ear cress) PE=1 SV=1	S	Function unknown	PREDICTED: dihydrolipoyllysine-residue acetyltransferase component of acetoin cleaving system-like [Fragaria vesca subsp. vesca]
F01.PB88718	--	--	--	--	--	--	--	Protein of unknown function (DUF760)	--	S	Function unknown	PREDICTED: uncharacterized protein LOC101305809 [Fragaria vesca subsp. vesca]
F01.PB90757	[O]	Posttranslational modification, protein turnover, chaperones	Molecular Function: zinc ion binding (GO:0008270);;	K15692|0|fve:101306239|E3 ubiquitin-protein ligase RNF167-like; K15692 E3 ubiquitin-protein ligase RNF13 [EC:6.3.2.19] (A)	--	[O]	Posttranslational modification, protein turnover, chaperones	Ring finger domain;; PA domain;; Zinc finger, C3HC4 type (RING finger)	Receptor homology region, transmembrane domain- and RING domain-containing protein 2 (Precursor) GN=F17M19.13 OS=Arabidopsis thaliana (Mouse-ear cress) PE=2 SV=1	O	Posttranslational modification, protein turnover, chaperones	PREDICTED: E3 ubiquitin-protein ligase RNF167-like [Fragaria vesca subsp. vesca]
F01.PB111731	[P]	Inorganic ion transport and metabolism	Biological Process: cation transport (GO:0006812);; Molecular Function: solute:proton antiporter activity (GO:0015299);; Cellular Component: integral component of membrane (GO:0016021);; Biological Process: transmembrane transport (GO:0055085);;	--	--	[P]	Inorganic ion transport and metabolism	Universal stress protein family;; Sodium/hydrogen exchanger family	Cation/H(+) antiporter 20 GN=CHX20 OS=Arabidopsis thaliana (Mouse-ear cress) PE=2 SV=1	P	Inorganic ion transport and metabolism	PREDICTED: cation/H(+) antiporter 20-like [Fragaria vesca subsp. vesca]
F01.PB14503	--	--	Molecular Function: calcium ion binding (GO:0005509);; Cellular Component: integral component of membrane (GO:0016021);; Biological Process: transmembrane transport (GO:0055085);;	--	--	--	--	Sodium/calcium exchanger protein;; EF-hand domain pair;; EF hand;; EF-hand domain	--	P	Inorganic ion transport and metabolism	PREDICTED: uncharacterized protein LOC101313777 [Fragaria vesca subsp. vesca]
F01.PB88329	[P]	Inorganic ion transport and metabolism	Molecular Function: sulfate transmembrane transporter activity (GO:0015116);; Cellular Component: membrane (GO:0016020);; Biological Process: single-organism transport (GO:0044765);;	K17471|0|pvu:PHAVU_007G174100g|hypothetical protein; K17471 sulfate transporter 3 (A)	--	[P]	Inorganic ion transport and metabolism	Sulfate transporter N-terminal domain with GLY motif;; Sulfate transporter family;; Sulfate transporter family;; STAS domain;; Sulfate transporter family;; STAS domain	Low affinity sulfate transporter 3 GN=ST3 OS=Stylosanthes hamata (Caribbean stylo) PE=2 SV=1	P	Inorganic ion transport and metabolism	hypothetical protein PHAVU_007G174100g [Phaseolus vulgaris]
F01.PB84973	--	--	--	--	--	--	--	--	--	S	Function unknown	PREDICTED: uncharacterized protein LOC101308219 [Fragaria vesca subsp. vesca]
F01.PB43370	--	--	--	--	--	--	--	Collagen triple helix repeat (20 copies)	Major pollen allergen Lig v 1 OS=Ligustrum vulgare (Common privet) PE=1 SV=2	S	Function unknown	PREDICTED: collagen alpha-2(IV) chain-like [Fragaria vesca subsp. vesca]
F01.PB115013	[R]	General function prediction only	Biological Process: proteolysis (GO:0006508);; Molecular Function: peptidase activity (GO:0008233);; Molecular Function: hydrolase activity, acting on glycosyl bonds (GO:0016798);;	K18881|9.60455e-133|fve:101313350|uncharacterized protein LOC101313350; K18881 D-lactate dehydratase [EC:4.2.1.130] (A)	ko00620:Pyruvate metabolism	[RV]	--	DJ-1/PfpI family;; Putative amidotransferase;; DJ-1/PfpI family;; Putative amidotransferase;; Glutamine amidotransferase class-I	Protein DJ-1 homolog D GN=DJ1D OS=Arabidopsis thaliana (Mouse-ear cress) PE=1 SV=1	S	Function unknown	PREDICTED: uncharacterized protein LOC101313350 [Fragaria vesca subsp. vesca]
F01.PB86501	--	--	--	--	--	--	--	--	--	S	Function unknown	PREDICTED: uncharacterized protein LOC101312934 [Fragaria vesca subsp. vesca]
F01.PB7126	[G]	Carbohydrate transport and metabolism	Biological Process: carbohydrate metabolic process (GO:0005975);; Molecular Function: isomerase activity (GO:0016853);; Molecular Function: carbohydrate binding (GO:0030246);;	K01792|0|fve:101303703|putative glucose-6-phosphate 1-epimerase-like isoform 1; K01792 glucose-6-phosphate 1-epimerase [EC:5.1.3.15] (A)	ko00010:Glycolysis / Gluconeogenesis	[G]	Carbohydrate transport and metabolism	Aldose 1-epimerase	Putative glucose-6-phosphate 1-epimerase OS=Cenchrus ciliaris (Buffelgrass) PE=2 SV=1	G	Carbohydrate transport and metabolism	PREDICTED: putative glucose-6-phosphate 1-epimerase-like isoform 2 [Fragaria vesca subsp. vesca]
F01.PB7164	[J]	Translation, ribosomal structure and biogenesis	Molecular Function: nucleic acid binding (GO:0003676);; Molecular Function: aspartate-tRNA ligase activity (GO:0004815);; Molecular Function: ATP binding (GO:0005524);; Cellular Component: cytoplasm (GO:0005737);; Biological Process: aspartyl-tRNA aminoacylation (GO:0006422);;	K01876|0|fve:101292913|aspartate--tRNA ligase, cytoplasmic-like; K01876 aspartyl-tRNA synthetase [EC:6.1.1.12] (A)	ko00970:Aminoacyl-tRNA biosynthesis	[J]	Translation, ribosomal structure and biogenesis	tRNA synthetases class II (D, K and N);; OB-fold nucleic acid binding domain;; tRNA synthetases class II (D, K and N)	Asparagine--tRNA ligase, cytoplasmic 1 GN=MIK19.13 OS=Arabidopsis thaliana (Mouse-ear cress) PE=1 SV=1	J	Translation, ribosomal structure and biogenesis	PREDICTED: aspartate--tRNA ligase, cytoplasmic-like [Fragaria vesca subsp. vesca]
F01.PB97841	--	--	Molecular Function: ATP binding (GO:0005524);; Biological Process: metal ion transport (GO:0030001);; Molecular Function: inositol pentakisphosphate 2-kinase activity (GO:0035299);; Molecular Function: metal ion binding (GO:0046872);;	K10572|1.04155e-176|fve:101291401|inositol-pentakisphosphate 2-kinase-like; K10572 inositol-pentakisphosphate 2-kinase [EC:2.7.1.158] (A)	ko00562:Inositol phosphate metabolism;ko04070:Phosphatidylinositol signaling system	[T]	Signal transduction mechanisms	Inositol-pentakisphosphate 2-kinase;; Inositol-pentakisphosphate 2-kinase	Inositol-pentakisphosphate 2-kinase GN=IPK1 OS=Arabidopsis thaliana (Mouse-ear cress) PE=1 SV=1	S	Function unknown	PREDICTED: inositol-pentakisphosphate 2-kinase-like [Fragaria vesca subsp. vesca]
F01.PB6047	--	--	Biological Process: positive regulation of flower development (GO:0009911);; Biological Process: vegetative to reproductive phase transition of meristem (GO:0010228);; Biological Process: histone H3-K4 methylation (GO:0051568);; Cellular Component: RNA polymerase I core factor complex (GO:0070860);;	K15175|0|fve:101295799|parafibromin-like; K15175 parafibromin (A)	--	[K]	Transcription	RNA pol II accessory factor, Cdc73 family	--	K	Transcription	PREDICTED: parafibromin-like [Fragaria vesca subsp. vesca]
F01.PB83404	[RTKL]	--	Molecular Function: kinase activity (GO:0016301);;	--	--	--	--	Protein kinase domain;; Protein tyrosine kinase;; Leucine Rich repeats (2 copies);; Leucine rich repeat;; Leucine Rich Repeat;; Leucine rich repeat;; Protein tyrosine kinase;; Protein kinase domain	Probable LRR receptor-like serine/threonine-protein kinase At3g47570 (Precursor) GN=At3g47570 OS=Arabidopsis thaliana (Mouse-ear cress) PE=2 SV=1	S	Function unknown	PREDICTED: probable LRR receptor-like serine/threonine-protein kinase At3g47570-like [Fragaria vesca subsp. vesca]
F01.PB42795	--	--	Cellular Component: plasma membrane (GO:0005886);; Molecular Function: protein transporter activity (GO:0008565);; Biological Process: protein transport (GO:0015031);; Cellular Component: integral component of membrane (GO:0016021);;	K12275|6.38438e-147|fve:101294236|translocation protein sec62-like; K12275 translocation protein SEC62 (A)	ko03060:Protein export;ko04141:Protein processing in endoplasmic reticulum	[U]	Intracellular trafficking, secretion, and vesicular transport	Translocation protein Sec62	--	U	Intracellular trafficking, secretion, and vesicular transport	PREDICTED: translocation protein sec62-like [Fragaria vesca subsp. vesca]
F01.PB34983	--	--	Molecular Function: kinase activity (GO:0016301);; Molecular Function: phosphotransferase activity, alcohol group as acceptor (GO:0016773);; Molecular Function: ion binding (GO:0043167);;	K00913|0|fve:101292561|inositol-tetrakisphosphate 1-kinase 1-like; K00913 inositol-1,3,4-trisphosphate 5/6-kinase / inositol-tetrakisphosphate 1-kinase [EC:2.7.1.159 2.7.1.134] (A)	ko00562:Inositol phosphate metabolism;ko04070:Phosphatidylinositol signaling system	--	--	Inositol 1, 3, 4-trisphosphate 5/6-kinase	Inositol-tetrakisphosphate 1-kinase 1 GN=ITPK1 OS=Arabidopsis thaliana (Mouse-ear cress) PE=1 SV=1	G	Carbohydrate transport and metabolism	PREDICTED: inositol-tetrakisphosphate 1-kinase 1-like [Fragaria vesca subsp. vesca]
F01.PB88271	--	--	Molecular Function: DNA binding (GO:0003677);; Biological Process: DNA methylation (GO:0006306);; Molecular Function: methyltransferase activity (GO:0008168);;	--	--	--	--	C-5 cytosine-specific DNA methylase	DNA (cytosine-5)-methyltransferase DRM2 GN=T15N1.110/T15N1.120 OS=Arabidopsis thaliana (Mouse-ear cress) PE=1 SV=1	L	Replication, recombination and repair	DRM-type cytosine DNA-methyltransferase [Fragaria x ananassa]
F01.PB27404	[U]	Intracellular trafficking, secretion, and vesicular transport	Biological Process: intracellular protein transport (GO:0006886);; Molecular Function: protein transporter activity (GO:0008565);; Biological Process: vesicle-mediated transport (GO:0016192);; Cellular Component: membrane coat (GO:0030117);;	K12394|1.54038e-109|rcu:RCOM_1563770|clathrin coat assembly protein ap19, putative; K12394 AP-1 complex subunit sigma 1/2 (A)	--	[U]	Intracellular trafficking, secretion, and vesicular transport	Clathrin adaptor complex small chain	AP-1 complex subunit sigma-1 GN=AAP19-1 OS=Arabidopsis thaliana (Mouse-ear cress) PE=1 SV=1	U	Intracellular trafficking, secretion, and vesicular transport	unnamed protein product [Vitis vinifera]
F01.PB85700	--	--	--	--	--	--	--	--	Transcription factor VOZ1 GN=VOZ1 OS=Arabidopsis thaliana (Mouse-ear cress) PE=1 SV=1	S	Function unknown	PREDICTED: transcription factor VOZ1-like [Fragaria vesca subsp. vesca]
F01.PB42172	--	--	Molecular Function: zinc ion binding (GO:0008270);; Molecular Function: methylated histone binding (GO:0035064);;	K11346|2.21635e-156|fve:101297267|PHD finger protein ING2-like; K11346 inhibitor of growth protein 4 (A)	--	[B]	Chromatin structure and dynamics	Inhibitor of growth proteins N-terminal histone-binding;; PHD-finger	PHD finger protein ING2 GN=ING2 OS=Arabidopsis thaliana (Mouse-ear cress) PE=1 SV=1	B	Chromatin structure and dynamics	PREDICTED: PHD finger protein ING2-like [Fragaria vesca subsp. vesca]
F01.PB116802	--	--	--	--	--	--	--	--	--	S	Function unknown	PREDICTED: uncharacterized protein LOC101294123 [Fragaria vesca subsp. vesca]
F01.PB33761	--	--	--	--	--	--	--	Plant protein of unknown function	UPF0481 protein At3g47200 GN=At3g47200 OS=Arabidopsis thaliana (Mouse-ear cress) PE=2 SV=1	--	--	PREDICTED: UPF0481 protein At3g47200-like [Fragaria vesca subsp. vesca]
F01.PB14113	--	--	Molecular Function: transferase activity, transferring acyl groups other than amino-acyl groups (GO:0016747);;	--	--	--	--	Transferase family;; Transferase family	Methanol O-anthraniloyltransferase GN=AMAT OS=Vitis labrusca (Concord grape) PE=1 SV=1	--	--	alcohol acyl transferase [Fragaria x ananassa]
F01.PB39289	[A]	RNA processing and modification	Molecular Function: ATP binding (GO:0005524);;	K14399|0|fve:101299204|protein CLP1 homolog; K14399 polyribonucleotide 5'-hydroxyl-kinase [EC:2.7.1.78] (A)	ko03015:mRNA surveillance pathway	[A]	RNA processing and modification	Molybdopterin guanine dinucleotide synthesis protein B;; Pre-mRNA cleavage complex II protein Clp1;; Pre-mRNA cleavage complex II protein Clp1	Protein CLP1 homolog {ECO:0000255|HAMAP-Rule:MF_03035} GN=CLPS3 OS=Arabidopsis thaliana (Mouse-ear cress) PE=1 SV=1	A	RNA processing and modification	PREDICTED: protein CLP1 homolog [Fragaria vesca subsp. vesca]
F01.PB96379	--	--	Molecular Function: sequence-specific DNA binding transcription factor activity (GO:0003700);; Cellular Component: nucleus (GO:0005634);; Biological Process: regulation of transcription, DNA-templated (GO:0006355);; Molecular Function: sequence-specific DNA binding (GO:0043565);;	K09060|4.76574e-120|fve:101299194|G-box-binding factor 1-like; K09060 plant G-box-binding factor (A)	--	--	--	G-box binding protein MFMR	G-box-binding factor 1 GN=C7A10_630 OS=Arabidopsis thaliana (Mouse-ear cress) PE=2 SV=2	K	Transcription	PREDICTED: G-box-binding factor 1-like [Fragaria vesca subsp. vesca]
F01.PB117119	--	--	--	K13103|0|fve:101296385|tuftelin-interacting protein 11-like; K13103 tuftelin-interacting protein 11 (A)	--	[A]	RNA processing and modification	GC-rich sequence DNA-binding factor-like protein;; Tuftelin interacting protein N terminal;; G-patch domain;; DExH-box splicing factor binding site	Septin and tuftelin-interacting protein 1 homolog 1 GN=STIPL1 OS=Arabidopsis thaliana (Mouse-ear cress) PE=2 SV=1	S	Function unknown	PREDICTED: tuftelin-interacting protein 11-like [Fragaria vesca subsp. vesca]
F01.PB41314	--	--	--	--	--	--	--	Vicilin N terminal region	--	--	--	PREDICTED: uncharacterized protein LOC101298113 [Fragaria vesca subsp. vesca]
F01.PB18241	[O]	Posttranslational modification, protein turnover, chaperones	--	--	--	[O]	Posttranslational modification, protein turnover, chaperones	AAA domain (Cdc48 subfamily)	--	O	Posttranslational modification, protein turnover, chaperones	PREDICTED: uncharacterized protein LOC101305150 [Fragaria vesca subsp. vesca]
F01.PB90039	[R]	General function prediction only	--	--	--	[R]	General function prediction only	Ankyrin repeats (3 copies);; Ankyrin repeat;; Ankyrin repeat;; Ankyrin repeats (many copies);; Ankyrin repeats (many copies);; Domain of unknown function	Ankyrin repeat-containing protein At5g02620 GN=At5g02620 OS=Arabidopsis thaliana (Mouse-ear cress) PE=1 SV=1	S	Function unknown	PREDICTED: ankyrin repeat-containing protein At5g02620-like [Fragaria vesca subsp. vesca]
F01.PB14858	[GEPR]	--	Cellular Component: plant-type vacuole (GO:0000325);; Cellular Component: vacuolar membrane (GO:0005774);; Cellular Component: integral component of membrane (GO:0016021);; Biological Process: transmembrane transport (GO:0055085);;	--	--	[R]	General function prediction only	Major Facilitator Superfamily;; SPX domain	SPX domain-containing membrane protein At4g22990 GN=At4g22990 OS=Arabidopsis thaliana (Mouse-ear cress) PE=2 SV=2	T	Signal transduction mechanisms	PREDICTED: SPX domain-containing membrane protein At4g22990-like [Fragaria vesca subsp. vesca]
F01.PB85094	[C]	Energy production and conversion	Molecular Function: nucleotide binding (GO:0000166);; Biological Process: ATP biosynthetic process (GO:0006754);; Biological Process: proton transport (GO:0015992);; Molecular Function: hydrolase activity, acting on acid anhydrides, catalyzing transmembrane movement of substances (GO:0016820);; Molecular Function: ATPase activity (GO:0016887);; Biological Process: ion transmembrane transport (GO:…	K02133|8.99257e-106|fve:101315146|ATP synthase subunit beta, mitochondrial-like; K02133 F-type H+-transporting ATPase subunit beta [EC:3.6.3.14] (A)	ko00190:Oxidative phosphorylation	[C]	Energy production and conversion	ATP synthase alpha/beta family, beta-barrel domain	ATP synthase subunit beta, mitochondrial (Precursor) GN=ATPB OS=Nicotiana plumbaginifolia (Leadwort-leaved tobacco) PE=1 SV=1	C	Energy production and conversion	PREDICTED: ATP synthase subunit beta, mitochondrial-like [Fragaria vesca subsp. vesca]
F01.PB57725	--	--	--	--	--	[R]	General function prediction only	PPR repeat family;; PPR repeat;; PPR repeat;; Pentatricopeptide repeat domain;; Tetratricopeptide repeat;; Replication factor C C-terminal domain;; PPR repeat family;; PPR repeat;; PPR repeat;; Pentatricopeptide repeat domain	Pentatricopeptide repeat-containing protein At1g22960, mitochondrial (Precursor) GN=At1g22960 OS=Arabidopsis thaliana (Mouse-ear cress) PE=2 SV=1	S	Function unknown	PREDICTED: pentatricopeptide repeat-containing protein At1g22960, mitochondrial-like [Fragaria vesca subsp. vesca]
F01.PB5584	--	--	Molecular Function: glutathione synthase activity (GO:0004363);; Molecular Function: ATP binding (GO:0005524);; Cellular Component: cytosol (GO:0005829);; Biological Process: glutathione biosynthetic process (GO:0006750);; Biological Process: toxin catabolic process (GO:0009407);; Biological Process: response to ethylene (GO:0009723);;	K01920|0|fve:101305956|glutathione synthetase, chloroplastic-like; K01920 glutathione synthase [EC:6.3.2.3] (A)	ko00480:Glutathione metabolism	[Q]	Secondary metabolites biosynthesis, transport and catabolism	Eukaryotic glutathione synthase, ATP binding domain;; Eukaryotic glutathione synthase, ATP binding domain;; Eukaryotic glutathione synthase;; Eukaryotic glutathione synthase	Glutathione synthetase, chloroplastic (Precursor) GN=GSH2 OS=Brassica juncea (Indian mustard) PE=2 SV=1	I	Lipid transport and metabolism	PREDICTED: glutathione synthetase, chloroplastic-like [Fragaria vesca subsp. vesca]
F01.PB70819	--	--	Cellular Component: integral component of membrane (GO:0016021);;	--	--	[E]	Amino acid transport and metabolism	Transmembrane amino acid transporter protein	Lysine histidine transporter-like 8 GN=AATL1 OS=Arabidopsis thaliana (Mouse-ear cress) PE=1 SV=1	E	Amino acid transport and metabolism	PREDICTED: lysine histidine transporter-like 8-like [Fragaria vesca subsp. vesca]
F01.PB43705	[OU]	--	--	--	--	[O]	Posttranslational modification, protein turnover, chaperones	Zinc knuckle	Cold shock protein 1 GN=T19K4.150 OS=Arabidopsis thaliana (Mouse-ear cress) PE=1 SV=1	OU	--	PREDICTED: uncharacterized protein LOC101311495 [Fragaria vesca subsp. vesca]
F01.PB116662	--	--	--	--	--	--	--	Putative methyltransferase;; Methyltransferase small domain	--	S	Function unknown	PREDICTED: protein-lysine methyltransferase METTL21A-like [Fragaria vesca subsp. vesca]
F01.PB14706	[RTKL]	--	Molecular Function: protein serine/threonine kinase activity (GO:0004674);; Molecular Function: ATP binding (GO:0005524);; Biological Process: protein phosphorylation (GO:0006468);; Biological Process: systemic acquired resistance (GO:0009627);; Biological Process: salicylic acid biosynthetic process (GO:0009697);; Biological Process: salicylic acid mediated signaling pathway (GO:0009863);; Biolo…	--	--	[T]	Signal transduction mechanisms	Protein tyrosine kinase;; Protein kinase domain	Calmodulin-binding receptor-like cytoplasmic kinase 3 (Precursor) GN=CRCK3 OS=Arabidopsis thaliana (Mouse-ear cress) PE=2 SV=1	T	Signal transduction mechanisms	PREDICTED: calmodulin-binding receptor-like cytoplasmic kinase 3-like [Fragaria vesca subsp. vesca]
F01.PB84394	--	--	--	--	--	--	--	Protein tyrosine kinase;; Protein kinase domain;; Protein kinase domain	Probable inactive leucine-rich repeat receptor-like protein kinase At5g20690 (Precursor) GN=At5g20690 OS=Arabidopsis thaliana (Mouse-ear cress) PE=2 SV=4	T	Signal transduction mechanisms	PREDICTED: probable inactive leucine-rich repeat receptor-like protein kinase At5g20690-like [Fragaria vesca subsp. vesca]
F01.PB100110	[R]	General function prediction only	Molecular Function: GTP binding (GO:0005525);; Cellular Component: chloroplast (GO:0009507);; Biological Process: brassinosteroid mediated signaling pathway (GO:0009742);; Biological Process: developmental process (GO:0032502);;	--	--	[R]	General function prediction only	50S ribosome-binding GTPase;; Dynamin family;; Protein of unknown function, DUF258	Putative nitric oxide synthase OS=Oryza sativa subsp. japonica (Rice) PE=3 SV=1	S	Function unknown	PREDICTED: uncharacterized protein YqeH-like [Fragaria vesca subsp. vesca]
F01.PB5268	[Q]	Secondary metabolites biosynthesis, transport and catabolism	Molecular Function: copper ion binding (GO:0005507);; Molecular Function: oxidoreductase activity (GO:0016491);; Biological Process: oxidation-reduction process (GO:0055114);;	K00423|0|fve:101298449|L-ascorbate oxidase homolog; K00423 L-ascorbate oxidase [EC:1.10.3.3] (A)	ko00053:Ascorbate and aldarate metabolism	[Q]	Secondary metabolites biosynthesis, transport and catabolism	Multicopper oxidase;; Multicopper oxidase	L-ascorbate oxidase homolog (Precursor) GN=Bp10 OS=Brassica napus (Rape) PE=2 SV=1	Q	Secondary metabolites biosynthesis, transport and catabolism	PREDICTED: L-ascorbate oxidase homolog [Fragaria vesca subsp. vesca]
F01.PB50296	--	--	--	--	--	--	--	Vicilin N terminal region	--	--	--	PREDICTED: uncharacterized protein LOC101298113 [Fragaria vesca subsp. vesca]
F01.PB104034	[G]	Carbohydrate transport and metabolism	Molecular Function: magnesium ion binding (GO:0000287);; Molecular Function: pyruvate kinase activity (GO:0004743);; Biological Process: glycolytic process (GO:0006096);; Biological Process: phosphorylation (GO:0016310);; Molecular Function: potassium ion binding (GO:0030955);;	K00873|0|fve:101300952|pyruvate kinase, cytosolic isozyme-like; K00873 pyruvate kinase [EC:2.7.1.40] (A)	ko00010:Glycolysis / Gluconeogenesis;ko00230:Purine metabolism;ko00620:Pyruvate metabolism;ko01200:Carbon metabolism;ko01230:Biosynthesis of amino acids	[G]	Carbohydrate transport and metabolism	Pyruvate kinase, barrel domain;; Pyruvate kinase, alpha/beta domain;; Pyruvate kinase, barrel domain	Pyruvate kinase, cytosolic isozyme OS=Solanum tuberosum (Potato) PE=2 SV=1	G	Carbohydrate transport and metabolism	PREDICTED: pyruvate kinase, cytosolic isozyme-like [Fragaria vesca subsp. vesca]
F01.PB2803	--	--	--	--	--	--	--	Targeting protein for Xklp2 (TPX2)	Protein WVD2-like 1 GN=WDL1 OS=Arabidopsis thaliana (Mouse-ear cress) PE=1 SV=1	S	Function unknown	PREDICTED: protein WVD2-like 1-like [Fragaria vesca subsp. vesca]
F01.PB7226	--	--	Molecular Function: DNA binding (GO:0003677);; Biological Process: regulation of transcription, DNA-templated (GO:0006355);;	--	--	--	--	Dof domain, zinc finger	Dof zinc finger protein DOF5.4 GN=MAE1.9 OS=Arabidopsis thaliana (Mouse-ear cress) PE=2 SV=2	S	Function unknown	PREDICTED: dof zinc finger protein DOF5.4-like [Fragaria vesca subsp. vesca]
F01.PB28104	--	--	Molecular Function: sequence-specific DNA binding transcription factor activity (GO:0003700);; Cellular Component: nucleus (GO:0005634);; Biological Process: regulation of transcription, DNA-templated (GO:0006355);; Biological Process: regulation of translation (GO:0006417);; Biological Process: response to osmotic stress (GO:0006970);; Biological Process: response to light stimulus (GO:0009416);…	K14484|8.91699e-105|fve:101305767|auxin-responsive protein IAA16-like; K14484 auxin-responsive protein IAA (A)	ko04075:Plant hormone signal transduction	--	--	AUX/IAA family	Auxin-responsive protein IAA16 GN=IAA16 OS=Arabidopsis thaliana (Mouse-ear cress) PE=1 SV=1	K	Transcription	PREDICTED: auxin-responsive protein IAA16-like [Fragaria vesca subsp. vesca]
F01.PB45579	[R]	General function prediction only	Molecular Function: auxin:proton symporter activity (GO:0009672);; Biological Process: auxin polar transport (GO:0009926);; Biological Process: proton transport (GO:0015992);; Cellular Component: integral component of membrane (GO:0016021);; Biological Process: transmembrane transport (GO:0055085);;	--	--	[S]	Function unknown	Membrane transport protein	--	S	Function unknown	PREDICTED: uncharacterized transporter C5D6.04-like [Fragaria vesca subsp. vesca]
F01.PB101297	--	--	Molecular Function: ubiquitin-protein transferase activity (GO:0004842);; Biological Process: protein glycosylation (GO:0006486);; Biological Process: ubiquitin-dependent protein catabolic process (GO:0006511);; Biological Process: protein ubiquitination (GO:0016567);;	--	--	[R]	General function prediction only	Leucine Rich repeats (2 copies);; F-box domain	F-box/LRR-repeat protein 10 GN=FBL10 OS=Arabidopsis thaliana (Mouse-ear cress) PE=2 SV=1	S	Function unknown	PREDICTED: F-box/LRR-repeat protein 10-like [Fragaria vesca subsp. vesca]
F01.PB93615	--	--	--	--	--	--	--	Vicilin N terminal region	--	--	--	PREDICTED: uncharacterized protein LOC101298113 [Fragaria vesca subsp. vesca]
F01.PB69285	--	--	--	--	--	--	--	--	Uncharacterized membrane protein At1g16860 GN=At1g16860 OS=Arabidopsis thaliana (Mouse-ear cress) PE=1 SV=1	S	Function unknown	PREDICTED: uncharacterized membrane protein At1g16860-like [Fragaria vesca subsp. vesca]
F01.PB6772	[G]	Carbohydrate transport and metabolism	Cellular Component: cytosol (GO:0005829);; Molecular Function: beta-glucosidase activity (GO:0008422);; Biological Process: cellulose catabolic process (GO:0030245);; Molecular Function: cation binding (GO:0043169);;	K01188|0|fve:101310768|beta-glucosidase 42-like; K01188 beta-glucosidase [EC:3.2.1.21] (A)	ko00460:Cyanoamino acid metabolism;ko00500:Starch and sucrose metabolism;ko00940:Phenylpropanoid biosynthesis	[G]	Carbohydrate transport and metabolism	Glycosyl hydrolase family 1	Beta-glucosidase 42 GN=BGLU42 OS=Arabidopsis thaliana (Mouse-ear cress) PE=2 SV=1	G	Carbohydrate transport and metabolism	PREDICTED: beta-glucosidase 42-like [Fragaria vesca subsp. vesca]
F01.PB91225	--	--	Molecular Function: aspartic-type endopeptidase activity (GO:0004190);; Cellular Component: integral component of membrane (GO:0016021);;	--	--	[R]	General function prediction only	Signal peptide peptidase;; PA domain	Signal peptide peptidase-like 4 (Precursor) GN=SPPL4 OS=Arabidopsis thaliana (Mouse-ear cress) PE=2 SV=1	U	Intracellular trafficking, secretion, and vesicular transport	PREDICTED: signal peptide peptidase-like 4-like [Fragaria vesca subsp. vesca]
F01.PB25066	--	--	Biological Process: autophagy (GO:0006914);; Biological Process: CVT pathway (GO:0032258);;	K08341|3.84786e-75|fve:101298746|autophagy-related protein 8i-like; K08341 GABA(A) receptor-associated protein (A)	ko04140:Regulation of autophagy	[Z]	Cytoskeleton	Autophagy protein Atg8 ubiquitin like;; Ubiquitin-like autophagy protein Apg12	Autophagy-related protein 8i GN=MQD17.3 OS=Arabidopsis thaliana (Mouse-ear cress) PE=2 SV=1	U	Intracellular trafficking, secretion, and vesicular transport	PREDICTED: autophagy-related protein 8i-like [Fragaria vesca subsp. vesca]
F01.PB114133	[RTKL]	--	--	--	--	--	--	Protein kinase domain;; Protein tyrosine kinase;; Leucine Rich repeats (2 copies);; Leucine rich repeat;; Leucine Rich Repeat;; Leucine Rich repeat;; Leucine rich repeat;; Phosphotransferase enzyme family	Probable LRR receptor-like serine/threonine-protein kinase At4g08850 (Precursor) GN=At4g08850 OS=Arabidopsis thaliana (Mouse-ear cress) PE=2 SV=3	S	Function unknown	PREDICTED: probable LRR receptor-like serine/threonine-protein kinase At4g08850-like [Fragaria vesca subsp. vesca]
F01.PB110047	--	--	Biological Process: mRNA processing (GO:0006397);; Biological Process: RNA splicing (GO:0008380);; Biological Process: DNA mediated transformation (GO:0009294);;	K13171|4.96296e-160|fve:101297226|uncharacterized protein LOC101297226; K13171 serine/arginine repetitive matrix protein 1 (A)	ko03013:RNA transport;ko03015:mRNA surveillance pathway	[AR]	--	PWI domain	--	S	Function unknown	PREDICTED: uncharacterized protein LOC101297226 [Fragaria vesca subsp. vesca]
F01.PB80213	--	--	--	--	--	--	--	--	--	S	Function unknown	PREDICTED: uncharacterized protein LOC101298068 [Fragaria vesca subsp. vesca]
F01.PB50943	--	--	--	K03456|3.0573e-53|fve:101299481|serine/threonine-protein phosphatase 2A 65 kDa regulatory subunit A beta isoform-like; K03456 serine/threonine-protein phosphatase 2A regulatory subunit A (A)	ko03015:mRNA surveillance pathway	[T]	Signal transduction mechanisms	HEAT repeat;; HEAT-like repeat	Serine/threonine-protein phosphatase 2A 65 kDa regulatory subunit A gamma isoform GN=T6J4.8 OS=Arabidopsis thaliana (Mouse-ear cress) PE=1 SV=2	T	Signal transduction mechanisms	PREDICTED: serine/threonine-protein phosphatase 2A 65 kDa regulatory subunit A beta isoform-like [Fragaria vesca subsp. vesca]
F01.PB46503	[S]	Function unknown	Biological Process: karyogamy (GO:0000741);; Biological Process: rRNA processing (GO:0006364);; Biological Process: embryo sac egg cell differentiation (GO:0009560);; Cellular Component: small-subunit processome (GO:0032040);;	K14769|1.72878e-151|fve:101292975|probable U3 small nucleolar RNA-associated protein 11-like; K14769 U3 small nucleolar RNA-associated protein 11 (A)	--	[S]	Function unknown	Utp11 protein	Probable U3 small nucleolar RNA-associated protein 11 OS=Oryza sativa subsp. japonica (Rice) PE=2 SV=2	S	Function unknown	PREDICTED: probable U3 small nucleolar RNA-associated protein 11-like [Fragaria vesca subsp. vesca]
F01.PB56998	[ER]	--	Molecular Function: nucleotide binding (GO:0000166);; Cellular Component: mitochondrial matrix (GO:0005759);; Cellular Component: plasma membrane (GO:0005886);; Molecular Function: electron carrier activity (GO:0009055);; Molecular Function: oxidoreductase activity (GO:0016491);; Biological Process: hydrogen peroxide catabolic process (GO:0042744);; Biological Process: oxidation-reduction process…	K18914|0|fve:101302840|NADPH:adrenodoxin oxidoreductase, mitochondrial-like; K18914 adrenodoxin-NADP+ reductase [EC:1.18.1.6] (A)	--	[F]	Nucleotide transport and metabolism	Pyridine nucleotide-disulphide oxidoreductase	NADPH:adrenodoxin oxidoreductase, mitochondrial (Precursor) OS=Arabidopsis thaliana (Mouse-ear cress) PE=1 SV=1	E	Amino acid transport and metabolism	PREDICTED: NADPH:adrenodoxin oxidoreductase, mitochondrial-like [Fragaria vesca subsp. vesca]
F01.PB15533	[Q]	Secondary metabolites biosynthesis, transport and catabolism	Molecular Function: oxidoreductase activity (GO:0016491);; Molecular Function: metal ion binding (GO:0046872);;	--	--	[Q]	Secondary metabolites biosynthesis, transport and catabolism	Cytochrome P450;; Cytochrome P450	Cytochrome P450 71A1 GN=CYP71A1 OS=Persea americana (Avocado) PE=1 SV=2	Q	Secondary metabolites biosynthesis, transport and catabolism	PREDICTED: cytochrome P450 71A1-like [Fragaria vesca subsp. vesca]
F01.PB81947	--	--	Molecular Function: calcium ion binding (GO:0005509);;	K11583|0|fve:101293736|serine/threonine-protein phosphatase 2A regulatory subunit B'' subunit alpha-like; K11583 serine/threonine-protein phosphatase 2A regulatory subunit B'' (A)	ko03015:mRNA surveillance pathway	[A]	RNA processing and modification	EF-hand domain pair;; EF-hand domain;; EF hand	Serine/threonine protein phosphatase 2A regulatory subunit B&apos;&apos;alpha GN=B&apos;&apos;ALPHA OS=Arabidopsis thaliana (Mouse-ear cress) PE=1 SV=1	T	Signal transduction mechanisms	PREDICTED: serine/threonine-protein phosphatase 2A regulatory subunit B&apos;&apos; subunit alpha-like [Fragaria vesca subsp. vesca]
F01.PB83622	--	--	--	K15440|0|fve:101298753|tRNA-specific adenosine deaminase 1-like; K15440 tRNA-specific adenosine deaminase 1 [EC:3.5.4.34] (A)	--	[A]	RNA processing and modification	Adenosine-deaminase (editase) domain;; Adenosine-deaminase (editase) domain	--	S	Function unknown	PREDICTED: tRNA-specific adenosine deaminase 1-like [Fragaria vesca subsp. vesca]
F01.PB41052	[R]	General function prediction only	Molecular Function: nucleotide binding (GO:0000166);; Cellular Component: nucleus (GO:0005634);; Molecular Function: poly(A) binding (GO:0008143);; Biological Process: vernalization response (GO:0010048);;	--	--	[R]	General function prediction only	RNA recognition motif. (a.k.a. RRM, RBD, or RNP domain);; RNA recognition motif (a.k.a. RRM, RBD, or RNP domain);; RNA recognition motif. (a.k.a. RRM, RBD, or RNP domain);; RNA binding motif;; RNA recognition motif. (a.k.a. RRM, RBD, or RNP domain);; RNA recognition motif (a.k.a. RRM, RBD, or RNP domain);; RNA recognition motif. (a.k.a. RRM, RBD, or RNP domain)	Polyadenylate-binding protein RBP47B&apos; GN=RBP47B&apos; OS=Arabidopsis thaliana (Mouse-ear cress) PE=2 SV=1	S	Function unknown	PREDICTED: polyadenylate-binding protein RBP47B&apos;-like [Fragaria vesca subsp. vesca]
F01.PB94091	--	--	Cellular Component: integral component of membrane (GO:0016021);;	--	--	[R]	General function prediction only	Cleft lip and palate transmembrane protein 1 (CLPTM1);; PQ loop repeat	--	S	Function unknown	PREDICTED: cleft lip and palate transmembrane protein 1-like [Fragaria vesca subsp. vesca]
F01.PB79713	--	--	Biological Process: transport (GO:0006810);; Cellular Component: integral component of membrane (GO:0016021);;	--	--	[I]	Lipid transport and metabolism	CRAL/TRIO domain;; CRAL/TRIO, N-terminal domain	Patellin-3 GN=PATL3 OS=Arabidopsis thaliana (Mouse-ear cress) PE=1 SV=2	S	Function unknown	PREDICTED: patellin-3-like [Fragaria vesca subsp. vesca]
F01.PB79060	[J]	Translation, ribosomal structure and biogenesis	Molecular Function: nucleotide binding (GO:0000166);; Molecular Function: aminoacyl-tRNA ligase activity (GO:0004812);; Cellular Component: cytoplasm (GO:0005737);; Biological Process: tRNA aminoacylation for protein translation (GO:0006418);;	K01889|0|fve:101301440|probable phenylalanine--tRNA ligase alpha subunit-like; K01889 phenylalanyl-tRNA synthetase alpha chain [EC:6.1.1.20] (A)	ko00970:Aminoacyl-tRNA biosynthesis	[J]	Translation, ribosomal structure and biogenesis	tRNA synthetases class II core domain (F);; tRNA synthetases class II (D, K and N);; tRNA synthetases class II core domain (F);; tRNA synthetases class II core domain (F)	Probable phenylalanine--tRNA ligase alpha subunit GN=At4g39280 OS=Arabidopsis thaliana (Mouse-ear cress) PE=2 SV=3	J	Translation, ribosomal structure and biogenesis	PREDICTED: probable phenylalanine--tRNA ligase alpha subunit-like [Fragaria vesca subsp. vesca]
F01.PB41978	[G]	Carbohydrate transport and metabolism	Molecular Function: magnesium ion binding (GO:0000287);; Molecular Function: monooxygenase activity (GO:0004497);; Cellular Component: mitochondrion (GO:0005739);; Cellular Component: chloroplast (GO:0009507);; Biological Process: photorespiration (GO:0009853);; Molecular Function: ribulose-bisphosphate carboxylase activity (GO:0016984);; Biological Process: reductive pentose-phosphate cycle (GO:…	K01601|0|pmum:18668039|rbcL, CP95_p059; ribulose 1,5-bisphosphate carboxylase/oxygenase large subunit; K01601 ribulose-bisphosphate carboxylase large chain [EC:4.1.1.39] (A)	ko00630:Glyoxylate and dicarboxylate metabolism;ko00710:Carbon fixation in photosynthetic organisms;ko01200:Carbon metabolism	--	--	Ribulose bisphosphate carboxylase large chain, catalytic domain;; Ribulose bisphosphate carboxylase large chain, N-terminal domain;; Ribulose bisphosphate carboxylase large chain, catalytic domain	Ribulose bisphosphate carboxylase large chain {ECO:0000255|HAMAP-Rule:MF_01338} (Precursor) OS=Lotus japonicus (Lotus corniculatus var. japonicus) PE=3 SV=1	G	Carbohydrate transport and metabolism	hypothetical protein (mitochondrion) [Oryza sativa Indica Group]
F01.PB16756	[RTKL]	--	Molecular Function: protein serine/threonine kinase activity (GO:0004674);; Molecular Function: ATP binding (GO:0005524);; Biological Process: protein phosphorylation (GO:0006468);;	--	--	[T]	Signal transduction mechanisms	Protein kinase domain;; Protein tyrosine kinase	Receptor-like serine/threonine-protein kinase ALE2 (Precursor) GN=ALE2 OS=Arabidopsis thaliana (Mouse-ear cress) PE=1 SV=1	T	Signal transduction mechanisms	PREDICTED: receptor-like serine/threonine-protein kinase ALE2-like [Fragaria vesca subsp. vesca]
F01.PB78719	[RTKL]	--	--	--	--	--	--	Protein tyrosine kinase;; Protein kinase domain;; D-mannose binding lectin;; S-locus glycoprotein family;; PAN-like domain	G-type lectin S-receptor-like serine/threonine-protein kinase SD1-29 (Precursor) GN=SD129 OS=Arabidopsis thaliana (Mouse-ear cress) PE=1 SV=1	T	Signal transduction mechanisms	PREDICTED: uncharacterized protein LOC101311743 [Fragaria vesca subsp. vesca]
F01.PB83877	--	--	--	K04706|0|fve:101293006|uncharacterized protein LOC101293006; K04706 E3 SUMO-protein ligase PIAS1 [EC:6.3.2.-] (A)	ko04120:Ubiquitin mediated proteolysis	[K]	Transcription	MIZ/SP-RING zinc finger;; Zinc-finger of the MIZ type in Nse subunit	E3 SUMO-protein ligase SIZ2 OS=Oryza sativa subsp. japonica (Rice) PE=2 SV=1	S	Function unknown	PREDICTED: uncharacterized protein LOC101293006 [Fragaria vesca subsp. vesca]
F01.PB106337	--	--	Molecular Function: purine ribonucleoside binding (GO:0032550);; Molecular Function: adenyl ribonucleotide binding (GO:0032559);; Molecular Function: anion binding (GO:0043168);;	--	--	--	--	Arabidopsis broad-spectrum mildew resistance protein RPW8	Probable disease resistance protein At5g04720 GN=At5g04720 OS=Arabidopsis thaliana (Mouse-ear cress) PE=2 SV=1	S	Function unknown	hypothetical protein PRUPE_ppa016036mg, partial [Prunus persica]
F01.PB86858	--	--	--	--	--	--	--	--	--	S	Function unknown	PREDICTED: uncharacterized protein LOC101296120 [Fragaria vesca subsp. vesca]
F01.PB81625	[R]	General function prediction only	Molecular Function: ATP binding (GO:0005524);; Cellular Component: mitochondrion (GO:0005739);; Molecular Function: electron carrier activity (GO:0009055);; Biological Process: response to cold (GO:0009409);; Cellular Component: chloroplast stroma (GO:0009570);; Cellular Component: stromule (GO:0010319);; Molecular Function: oxidoreductase activity (GO:0016491);; Biological Process: hydrogen pero…	K08232|0|fve:101291334|monodehydroascorbate reductase, chloroplastic-like; K08232 monodehydroascorbate reductase (NADH) [EC:1.6.5.4] (A)	ko00053:Ascorbate and aldarate metabolism	[R]	General function prediction only	Pyridine nucleotide-disulphide oxidoreductase;; Pyridine nucleotide-disulphide oxidoreductase;; FAD dependent oxidoreductase;; Pyridine nucleotide-disulphide oxidoreductase	Monodehydroascorbate reductase, chloroplastic (Precursor) GN=At1g63940 OS=Arabidopsis thaliana (Mouse-ear cress) PE=2 SV=3	S	Function unknown	PREDICTED: monodehydroascorbate reductase, chloroplastic-like [Fragaria vesca subsp. vesca]
F01.PB21982	--	--	--	--	--	--	--	--	--	S	Function unknown	PREDICTED: uncharacterized protein LOC101315123 [Fragaria vesca subsp. vesca]
F01.PB16138	[R]	General function prediction only	Molecular Function: adenyl nucleotide binding (GO:0030554);;	--	--	--	--	CBS domain;; PB1 domain	CBS domain-containing protein CBSCBSPB5 GN=CBSCBSPB5 OS=Arabidopsis thaliana (Mouse-ear cress) PE=1 SV=1	S	Function unknown	PREDICTED: CBS domain-containing protein CBSCBSPB4-like [Fragaria vesca subsp. vesca]
F01.PB88621	--	--	--	--	--	[U]	Intracellular trafficking, secretion, and vesicular transport	MSP (Major sperm protein) domain	Vesicle-associated protein 1-2, N-terminally processed GN=T14P1.5 OS=Arabidopsis thaliana (Mouse-ear cress) PE=1 SV=1	U	Intracellular trafficking, secretion, and vesicular transport	PREDICTED: vesicle-associated protein 1-2-like [Fragaria vesca subsp. vesca]
F01.PB11273	--	--	--	--	--	[S]	Function unknown	N-terminal domain of CBF1 interacting co-repressor CIR	--	S	Function unknown	PREDICTED: uncharacterized protein LOC101301670 [Fragaria vesca subsp. vesca]
F01.PB71213	[O]	Posttranslational modification, protein turnover, chaperones	Biological Process: cellular process (GO:0009987);; Biological Process: primary metabolic process (GO:0044238);; Biological Process: organic substance metabolic process (GO:0071704);;	K03695|0|fve:101293864|chaperone protein ClpB1-like; K03695 ATP-dependent Clp protease ATP-binding subunit ClpB (A)	--	[O]	Posttranslational modification, protein turnover, chaperones	AAA domain (Cdc48 subfamily)	Chaperone protein ClpB1 GN=F1O17.2 OS=Arabidopsis thaliana (Mouse-ear cress) PE=1 SV=2	O	Posttranslational modification, protein turnover, chaperones	PREDICTED: chaperone protein ClpB1-like [Fragaria vesca subsp. vesca]
F01.PB115376	--	--	--	K16189|0|fve:101293112|transcription factor PIF5-like; K16189 phytochrome-interacting factor 4 (A)	ko04075:Plant hormone signal transduction	--	--	Helix-loop-helix DNA-binding domain	Transcription factor PIF4 GN=MFL8.13 OS=Arabidopsis thaliana (Mouse-ear cress) PE=1 SV=1	K	Transcription	PREDICTED: transcription factor PIF5-like [Fragaria vesca subsp. vesca]
F01.PB102545	[P]	Inorganic ion transport and metabolism	Molecular Function: potassium channel activity (GO:0005267);; Molecular Function: calcium ion binding (GO:0005509);; Cellular Component: integral component of membrane (GO:0016021);; Biological Process: potassium ion transmembrane transport (GO:0071805);;	--	--	[P]	Inorganic ion transport and metabolism	Ion channel	Two-pore potassium channel 1 GN=MDF20.7 OS=Arabidopsis thaliana (Mouse-ear cress) PE=1 SV=2	P	Inorganic ion transport and metabolism	PREDICTED: zinc finger protein NUTCRACKER-like [Fragaria vesca subsp. vesca]
F01.PB109192	--	--	--	--	--	--	--	B3 DNA binding domain;; CW-type Zinc Finger	B3 domain-containing protein Os07g0563300 GN=OJ1720_F04.105 OS=Oryza sativa subsp. japonica (Rice) PE=3 SV=2	K	Transcription	PREDICTED: B3 domain-containing protein Os07g0563300-like [Fragaria vesca subsp. vesca]
F01.PB1961	--	--	Cellular Component: proteasome complex (GO:0000502);;	K10881|5.21792e-20|fve:101315072|probable 26S proteasome complex subunit sem1-2-like; K10881 26 proteasome complex subunit DSS1 (A)	ko03050:Proteasome;ko03440:Homologous recombination	--	--	DSS1/SEM1 family	Probable 26S proteasome complex subunit sem1-2 GN=At5g45010 OS=Arabidopsis thaliana (Mouse-ear cress) PE=1 SV=1	--	--	PREDICTED: probable 26S proteasome complex subunit sem1-2-like [Fragaria vesca subsp. vesca]
F01.PB77329	--	--	--	--	--	--	--	--	--	S	Function unknown	PREDICTED: uncharacterized protein LOC101312961 [Fragaria vesca subsp. vesca]
F01.PB28769	--	--	--	--	--	--	--	Late embryogenesis abundant protein	--	S	Function unknown	PREDICTED: uncharacterized protein LOC101295333 [Fragaria vesca subsp. vesca]
F01.PB52638	--	--	--	--	--	--	--	Vicilin N terminal region	--	--	--	PREDICTED: uncharacterized protein LOC101298113 [Fragaria vesca subsp. vesca]
F01.PB95421	--	--	--	--	--	--	--	Protein tyrosine kinase;; Leucine Rich Repeat;; Leucine Rich repeats (2 copies);; Protein kinase domain;; Leucine rich repeat;; Leucine rich repeat N-terminal domain;; Leucine Rich repeat;; Protein tyrosine kinase;; Protein kinase domain	Probable LRR receptor-like serine/threonine-protein kinase RLK (Precursor) GN=RLK OS=Arabidopsis thaliana (Mouse-ear cress) PE=2 SV=1	T	Signal transduction mechanisms	PREDICTED: probable LRR receptor-like serine/threonine-protein kinase RLK-like [Fragaria vesca subsp. vesca]
F01.PB115899	[U]	Intracellular trafficking, secretion, and vesicular transport	Molecular Function: ATP binding (GO:0005524);; Biological Process: protein targeting (GO:0006605);; Cellular Component: chloroplast stroma (GO:0009570);; Biological Process: response to absence of light (GO:0009646);; Biological Process: chloroplast organization (GO:0009658);; Cellular Component: chloroplast envelope (GO:0009941);; Biological Process: thylakoid membrane organization (GO:0010027);…	K03070|0|fve:101300766|protein translocase subunit SECA1, chloroplastic-like; K03070 preprotein translocase subunit SecA (A)	ko03060:Protein export	--	--	SecA DEAD-like domain;; SecA Wing and Scaffold domain;; SecA preprotein cross-linking domain;; DEAD/DEAH box helicase	Protein translocase subunit SECA1, chloroplastic (Precursor) GN=T7B11.6 OS=Arabidopsis thaliana (Mouse-ear cress) PE=2 SV=2	U	Intracellular trafficking, secretion, and vesicular transport	PREDICTED: protein translocase subunit SECA1, chloroplastic-like [Fragaria vesca subsp. vesca]
F01.PB101460	[RTKL]	--	Molecular Function: protein serine/threonine kinase activity (GO:0004674);; Molecular Function: ATP binding (GO:0005524);; Biological Process: protein phosphorylation (GO:0006468);;	K03097|2.72902e-69|fve:101308338|casein kinase II subunit alpha-2-like; K03097 casein kinase II subunit alpha [EC:2.7.11.1] (A)	ko03008:Ribosome biogenesis in eukaryotes;ko04712:Circadian rhythm - plant	[TDK]	--	Protein kinase domain;; Protein tyrosine kinase;; Protein kinase domain	Casein kinase II subunit alpha-1 (Precursor) GN=CKA1 OS=Arabidopsis thaliana (Mouse-ear cress) PE=1 SV=3	T	Signal transduction mechanisms	PREDICTED: casein kinase II subunit alpha-2-like [Fragaria vesca subsp. vesca]
F01.PB603	[J]	Translation, ribosomal structure and biogenesis	Molecular Function: structural constituent of ribosome (GO:0003735);; Biological Process: pentose-phosphate shunt (GO:0006098);; Biological Process: DNA-templated transcription, elongation (GO:0006354);; Biological Process: rRNA processing (GO:0006364);; Biological Process: translation (GO:0006412);; Cellular Component: chloroplast stroma (GO:0009570);; Biological Process: plastid organization (G…	K02933|6.84848e-159|fve:101315274|50S ribosomal protein L6, chloroplastic-like; K02933 large subunit ribosomal protein L6 (A)	ko03010:Ribosome	[J]	Translation, ribosomal structure and biogenesis	Ribosomal protein L6	50S ribosomal protein L6, chloroplastic (Precursor) GN=YUP8H12.20 OS=Arabidopsis thaliana (Mouse-ear cress) PE=2 SV=1	J	Translation, ribosomal structure and biogenesis	PREDICTED: 50S ribosomal protein L6, chloroplastic-like [Fragaria vesca subsp. vesca]
F01.PB104748	--	--	--	--	--	--	--	--	Methyl-CpG-binding domain-containing protein 13 GN=MBD13 OS=Arabidopsis thaliana (Mouse-ear cress) PE=2 SV=1	S	Function unknown	PREDICTED: uncharacterized protein LOC101312827 [Fragaria vesca subsp. vesca]
F01.PB111137	--	--	Cellular Component: Golgi apparatus (GO:0005794);; Cellular Component: plasma membrane (GO:0005886);; Cellular Component: plant-type cell wall (GO:0009505);; Cellular Component: integral component of membrane (GO:0016021);;	K17086|0|fve:101299548|transmembrane 9 superfamily member 4-like; K17086 transmembrane 9 superfamily member 2/4 (A)	--	[U]	Intracellular trafficking, secretion, and vesicular transport	Endomembrane protein 70;; Plastocyanin-like domain	Transmembrane 9 superfamily member 8 {ECO:0000305} (Precursor) OS=Arabidopsis thaliana (Mouse-ear cress) PE=2 SV=1	S	Function unknown	PREDICTED: transmembrane 9 superfamily member 4-like [Fragaria vesca subsp. vesca]
F01.PB79206	--	--	Cellular Component: intracellular part (GO:0044424);;	K12471|0|fve:101300589|clathrin interactor EPSIN 1-like; K12471 epsin (A)	ko04144:Endocytosis	[F]	Nucleotide transport and metabolism	ENTH domain	Clathrin interactor EPSIN 1 GN=T22P22.100 OS=Arabidopsis thaliana (Mouse-ear cress) PE=1 SV=1	U	Intracellular trafficking, secretion, and vesicular transport	PREDICTED: clathrin interactor EPSIN 1-like [Fragaria vesca subsp. vesca]
F01.PB36922	--	--	Molecular Function: RNA binding (GO:0003723);;	K14945|0|fve:101298232|KH domain-containing protein At2g38610-like; K14945 protein quaking (A)	--	[A]	RNA processing and modification	KH domain	KH domain-containing protein At2g38610 GN=At2g38610 OS=Arabidopsis thaliana (Mouse-ear cress) PE=1 SV=1	A	RNA processing and modification	PREDICTED: KH domain-containing protein At2g38610-like [Fragaria vesca subsp. vesca]
F01.PB24159	--	--	--	--	--	--	--	Probable lipid transfer;; Protease inhibitor/seed storage/LTP family	--	U	Intracellular trafficking, secretion, and vesicular transport	PREDICTED: non-specific lipid-transfer protein 4-like isoform 2 [Fragaria vesca subsp. vesca]
F01.PB69376	[G]	Carbohydrate transport and metabolism	Molecular Function: sedoheptulose-7-phosphate:D-glyceraldehyde-3-phosphate glyceronetransferase activity (GO:0004801);; Cellular Component: mitochondrion (GO:0005739);; Biological Process: glycolytic process (GO:0006096);; Biological Process: pentose-phosphate shunt (GO:0006098);; Biological Process: aerobic respiration (GO:0009060);; Cellular Component: chloroplast stroma (GO:0009570);; Biologic…	K00616|0|fve:101305036|transaldolase-like; K00616 transaldolase [EC:2.2.1.2] (A)	ko00030:Pentose phosphate pathway;ko01200:Carbon metabolism;ko01230:Biosynthesis of amino acids	[G]	Carbohydrate transport and metabolism	Transaldolase	--	G	Carbohydrate transport and metabolism	PREDICTED: transaldolase-like [Fragaria vesca subsp. vesca]
F01.PB61982	--	--	--	--	--	--	--	Vicilin N terminal region	--	--	--	PREDICTED: uncharacterized protein LOC101298113 [Fragaria vesca subsp. vesca]
F01.PB25793	--	--	--	--	--	--	--	Protein kinase domain	--	--	--	--
F01.PB117277	[J]	Translation, ribosomal structure and biogenesis	Molecular Function: aminoacyl-tRNA editing activity (GO:0002161);; Molecular Function: isoleucine-tRNA ligase activity (GO:0004822);; Molecular Function: ATP binding (GO:0005524);; Cellular Component: cytosol (GO:0005829);; Biological Process: gluconeogenesis (GO:0006094);; Biological Process: glycolytic process (GO:0006096);; Biological Process: isoleucyl-tRNA aminoacylation (GO:0006428);; Biolo…	K01870|0|fve:101295034|LOW QUALITY PROTEIN: isoleucine--tRNA ligase, cytoplasmic-like; K01870 isoleucyl-tRNA synthetase [EC:6.1.1.5] (A)	ko00970:Aminoacyl-tRNA biosynthesis	[J]	Translation, ribosomal structure and biogenesis	tRNA synthetases class I (I, L, M and V);; tRNA synthetases class I (M);; Anticodon-binding domain of tRNA;; tRNA synthetases class I (I, L, M and V);; tRNA synthetases class I (C) catalytic domain	Valine--tRNA ligase GN=VALRS OS=Arabidopsis thaliana (Mouse-ear cress) PE=2 SV=2	J	Translation, ribosomal structure and biogenesis	PREDICTED: LOW QUALITY PROTEIN: isoleucine--tRNA ligase, cytoplasmic-like [Fragaria vesca subsp. vesca]
F01.PB34019	--	--	--	--	--	--	--	NB-ARC domain;; NACHT domain;; ATPase family associated with various cellular activities (AAA);; TIR domain;; TIR domain	TMV resistance protein N GN=N OS=Nicotiana glutinosa (Tobacco) PE=1 SV=1	S	Function unknown	PREDICTED: TMV resistance protein N-like [Fragaria vesca subsp. vesca]
F01.PB32599	[T]	Signal transduction mechanisms	Molecular Function: phosphoprotein phosphatase activity (GO:0004721);; Cellular Component: plasma membrane (GO:0005886);; Biological Process: metabolic process (GO:0008152);;	K17506|2.01964e-176|fve:101311288|probable protein phosphatase 2C 10-like; K17506 protein phosphatase 1L [EC:3.1.3.16] (A)	--	[T]	Signal transduction mechanisms	Protein phosphatase 2C;; Stage II sporulation protein E (SpoIIE);; Protein phosphatase 2C	Probable protein phosphatase 2C 10 GN=At1g34750 OS=Arabidopsis thaliana (Mouse-ear cress) PE=2 SV=1	T	Signal transduction mechanisms	PREDICTED: probable protein phosphatase 2C 10-like [Fragaria vesca subsp. vesca]
F01.PB109376	[OJ]	--	Molecular Function: nucleic acid binding (GO:0003676);; Biological Process: cellular process (GO:0009987);; Cellular Component: intracellular part (GO:0044424);;	K15191|0|fve:101292485|la-related protein 6-like (A)	--	[R]	General function prediction only	--	La-related protein 6A GN=LARP6A OS=Arabidopsis thaliana (Mouse-ear cress) PE=2 SV=1	S	Function unknown	PREDICTED: la-related protein 6-like [Fragaria vesca subsp. vesca]
F01.PB15761	[O]	Posttranslational modification, protein turnover, chaperones	Biological Process: protein polyubiquitination (GO:0000209);; Biological Process: mitotic cell cycle (GO:0000278);; Cellular Component: cytosol (GO:0005829);; Biological Process: DNA repair (GO:0006281);; Biological Process: RNA processing (GO:0006396);; Biological Process: ubiquitin-dependent protein catabolic process (GO:0006511);; Biological Process: sister chromatid cohesion (GO:0007062);; Bi…	K10609|0|pper:PRUPE_ppa001433mg|hypothetical protein; K10609 cullin 4 (A)	ko03420:Nucleotide excision repair;ko04120:Ubiquitin mediated proteolysis	[D]	Cell cycle control, cell division, chromosome partitioning	Cullin family;; Cullin protein neddylation domain;; Cullin family;; HbrB-like	Cullin-4 GN=CUL4 OS=Arabidopsis thaliana (Mouse-ear cress) PE=1 SV=1	O	Posttranslational modification, protein turnover, chaperones	hypothetical protein PRUPE_ppa001433mg [Prunus persica]
F01.PB109473	[R]	General function prediction only	--	K08869|0|fve:101312131|ABC1 family protein YPL109C, mitochondrial-like; K08869 aarF domain-containing kinase (A)	--	[R]	General function prediction only	ABC1 family	Uncharacterized aarF domain-containing protein kinase At1g79600, chloroplastic (Precursor) GN=At1g79600 OS=Arabidopsis thaliana (Mouse-ear cress) PE=2 SV=1	S	Function unknown	PREDICTED: ABC1 family protein YPL109C, mitochondrial-like [Fragaria vesca subsp. vesca]
F01.PB52126	[OD]	--	Molecular Function: ubiquitin-protein transferase activity (GO:0004842);; Cellular Component: anaphase-promoting complex (GO:0005680);; Molecular Function: zinc ion binding (GO:0008270);; Biological Process: protein ubiquitination (GO:0016567);;	K03358|3.83381e-64|fve:101315159|anaphase-promoting complex subunit 11-like isoform 1; K03358 anaphase-promoting complex subunit 11 (A)	ko04120:Ubiquitin mediated proteolysis	[DO]	--	Anaphase-promoting complex subunit 11 RING-H2 finger;; RING-H2 zinc finger;; Zinc finger, C3HC4 type (RING finger)	Anaphase-promoting complex subunit 11 GN=APC11 OS=Arabidopsis thaliana (Mouse-ear cress) PE=1 SV=2	O	Posttranslational modification, protein turnover, chaperones	PREDICTED: anaphase-promoting complex subunit 11-like isoform 1 [Fragaria vesca subsp. vesca]
F01.PB1327	[R]	General function prediction only	Molecular Function: GTP binding (GO:0005525);; Biological Process: small GTPase mediated signal transduction (GO:0007264);; Biological Process: protein transport (GO:0015031);; Molecular Function: hydrolase activity (GO:0016787);;	K07901|3.17465e-114|fve:101300286|ras-related protein RABE1a-like; K07901 Ras-related protein Rab-8A (A)	--	[TU]	--	Ras family;; Miro-like protein;; ADP-ribosylation factor family;; Gtr1/RagA G protein conserved region;; Elongation factor Tu GTP binding domain;; 50S ribosome-binding GTPase	Ras-related protein RABE1a GN=F4P12.310 OS=Arabidopsis thaliana (Mouse-ear cress) PE=1 SV=1	S	Function unknown	PREDICTED: ras-related protein RABE1a-like [Fragaria vesca subsp. vesca]
F01.PB106055	[RTKL]	--	Molecular Function: protein serine/threonine kinase activity (GO:0004674);; Molecular Function: protein tyrosine kinase activity (GO:0004713);; Molecular Function: ATP binding (GO:0005524);; Biological Process: protein phosphorylation (GO:0006468);; Biological Process: transmembrane receptor protein tyrosine kinase signaling pathway (GO:0007169);;	--	--	--	--	Di-glucose binding within endoplasmic reticulum;; Protein tyrosine kinase;; Protein kinase domain;; Leucine rich repeat;; Leucine Rich repeats (2 copies);; Leucine Rich repeat;; Leucine Rich Repeat;; Carbohydrate-binding protein of the ER;; Leucine Rich repeats (2 copies);; Leucine Rich Repeat;; Leucine rich repeat;; Leucine rich repeat;; Leucine Rich repeat	Probable LRR receptor-like serine/threonine-protein kinase At1g07650 (Precursor) GN=At1g07650 OS=Arabidopsis thaliana (Mouse-ear cress) PE=1 SV=1	S	Function unknown	PREDICTED: probable LRR receptor-like serine/threonine-protein kinase At1g07650-like [Fragaria vesca subsp. vesca]
F01.PB33926	--	--	Molecular Function: zinc ion binding (GO:0008270);; Molecular Function: ligase activity (GO:0016874);;	--	--	[A]	RNA processing and modification	RING-variant domain	--	O	Posttranslational modification, protein turnover, chaperones	PREDICTED: E3 ubiquitin-protein ligase MARCH1-like [Fragaria vesca subsp. vesca]
F01.PB28796	--	--	Biological Process: defense response (GO:0006952);; Biological Process: response to biotic stimulus (GO:0009607);;	--	--	--	--	Pathogenesis-related protein Bet v I family	Major allergen Pru av 1 GN=PRUA1 OS=Prunus avium (Cherry) PE=1 SV=1	S	Function unknown	Major strawberry allergen Fra a 1-C [Fragaria x ananassa]
F01.PB51640	[R]	General function prediction only	--	--	--	[S]	Function unknown	WD domain, G-beta repeat;; Nucleoporin Nup120/160	Dynein assembly factor with WDR repeat domains 1 GN=DAW1 OS=Chlamydomonas reinhardtii (Chlamydomonas smithii) PE=1 SV=1	S	Function unknown	PREDICTED: angio-associated migratory cell protein-like [Fragaria vesca subsp. vesca]
F01.PB8814	--	--	--	--	--	--	--	BRO1-like domain	--	S	Function unknown	PREDICTED: uncharacterized protein LOC101309446 [Fragaria vesca subsp. vesca]
F01.PB82417	--	--	--	--	--	[T]	Signal transduction mechanisms	Leucine rich repeat;; Leucine Rich repeats (2 copies);; Leucine Rich Repeat	Disease resistance protein RPS2 GN=RPS2 OS=Arabidopsis thaliana (Mouse-ear cress) PE=1 SV=1	S	Function unknown	PREDICTED: disease resistance protein At4g27190-like [Fragaria vesca subsp. vesca]
F01.PB64159	--	--	--	--	--	[GC]	--	--	7-deoxyloganetin glucosyltransferase GN=UGT85A24 OS=Gardenia jasminoides (Cape jasmine) PE=1 SV=1	S	Function unknown	PREDICTED: UDP-glycosyltransferase 85A2-like [Malus domestica]
F01.PB106783	[R]	General function prediction only	Molecular Function: dolichyl-diphosphooligosaccharide-protein glycotransferase activity (GO:0004579);; Biological Process: protein glycosylation (GO:0006486);; Cellular Component: membrane (GO:0016020);;	K07151|1.72717e-174|fve:101292047|dolichyl-diphosphooligosaccharide--protein glycosyltransferase subunit STT3A-like; K07151 dolichyl-diphosphooligosaccharide--protein glycosyltransferase [EC:2.4.99.18] (A)	ko00510:N-Glycan biosynthesis;ko04141:Protein processing in endoplasmic reticulum	[O]	Posttranslational modification, protein turnover, chaperones	Oligosaccharyl transferase STT3 subunit	Dolichyl-diphosphooligosaccharide--protein glycosyltransferase subunit STT3A GN=STT3A OS=Arabidopsis thaliana (Mouse-ear cress) PE=2 SV=1	S	Function unknown	PREDICTED: dolichyl-diphosphooligosaccharide--protein glycosyltransferase subunit STT3A-like [Fragaria vesca subsp. vesca]
F01.PB29699	[U]	Intracellular trafficking, secretion, and vesicular transport	Biological Process: protein transport (GO:0015031);; Cellular Component: membrane (GO:0016020);;	K10956|0|pxb:103926870|protein transport protein Sec61 subunit alpha-like; K10956 protein transport protein SEC61 subunit alpha (A)	ko03060:Protein export;ko04141:Protein processing in endoplasmic reticulum;ko04145:Phagosome	[UO]	--	SecY translocase;; Plug domain of Sec61p	Protein transport protein Sec61 subunit alpha OS=Pyrenomonas salina PE=2 SV=1	U	Intracellular trafficking, secretion, and vesicular transport	PREDICTED: protein transport protein Sec61 subunit alpha-like [Fragaria vesca subsp. vesca]
F01.PB18103	--	--	--	--	--	[BDT]	--	DIRP;; Myb-like DNA-binding domain	Protein ALWAYS EARLY 3 GN=MHC9 OS=Arabidopsis thaliana (Mouse-ear cress) PE=1 SV=1	S	Function unknown	PREDICTED: protein ALWAYS EARLY 3-like [Fragaria vesca subsp. vesca]
F01.PB95876	--	--	Molecular Function: calcium ion binding (GO:0005509);;	K11583|0|fve:101293736|serine/threonine-protein phosphatase 2A regulatory subunit B'' subunit alpha-like; K11583 serine/threonine-protein phosphatase 2A regulatory subunit B'' (A)	ko03015:mRNA surveillance pathway	[A]	RNA processing and modification	EF-hand domain pair;; EF-hand domain;; EF hand	Serine/threonine protein phosphatase 2A regulatory subunit B&apos;&apos;alpha GN=B&apos;&apos;ALPHA OS=Arabidopsis thaliana (Mouse-ear cress) PE=1 SV=1	T	Signal transduction mechanisms	PREDICTED: serine/threonine-protein phosphatase 2A regulatory subunit B&apos;&apos; subunit alpha-like [Fragaria vesca subsp. vesca]
F01.PB18768	[M]	Cell wall/membrane/envelope biogenesis	Molecular Function: zinc ion binding (GO:0008270);; Cellular Component: integral component of membrane (GO:0016021);; Molecular Function: cellulose synthase (UDP-forming) activity (GO:0016760);; Biological Process: cellulose biosynthetic process (GO:0030244);;	K10999|0|fve:101296424|cellulose synthase A catalytic subunit 3 [UDP-forming]-like; K10999 cellulose synthase A [EC:2.4.1.12] (A)	--	--	--	Cellulose synthase;; Zinc-binding RING-finger;; Cellulose synthase;; Glycosyl transferase family group 2	Cellulose synthase A catalytic subunit 3 [UDP-forming] GN=At5g05170 OS=Arabidopsis thaliana (Mouse-ear cress) PE=1 SV=2	M	Cell wall/membrane/envelope biogenesis	PREDICTED: cellulose synthase A catalytic subunit 3 [UDP-forming]-like [Fragaria vesca subsp. vesca]
F01.PB41792	--	--	Molecular Function: omega peptidase activity (GO:0008242);;	K15235|3.3117e-89|fve:101301175|josephin-like protein-like; K15235 josephin [EC:3.4.19.12] (A)	--	[R]	General function prediction only	Josephin;; Josephin	Josephin-like protein GN=At2g29640 OS=Arabidopsis thaliana (Mouse-ear cress) PE=2 SV=1	S	Function unknown	PREDICTED: josephin-like protein-like [Fragaria vesca subsp. vesca]
F01.PB46410	[MG]	--	Biological Process: cellular metabolic process (GO:0044237);; Molecular Function: dihydrokaempferol 4-reductase activity (GO:0045552);; Molecular Function: coenzyme binding (GO:0050662);; Biological Process: oxidation-reduction process (GO:0055114);;	K13082|1.32814e-142|fve:101293459|bifunctional dihydroflavonol 4-reductase/flavanone 4-reductase-like; K13082 bifunctional dihydroflavonol 4-reductase/flavanone 4-reductase [EC:1.1.1.219 1.1.1.234] (A)	ko00941:Flavonoid biosynthesis	[V]	Defense mechanisms	NAD dependent epimerase/dehydratase family	Bifunctional dihydroflavonol 4-reductase/flavanone 4-reductase GN=DFR OS=Pyrus communis (Pear) PE=1 SV=1	M	Cell wall/membrane/envelope biogenesis	dihydroflavonol 4-reductase [Fragaria x ananassa]
F01.PB120095	--	--	Molecular Function: DNA binding (GO:0003677);; Cellular Component: nucleus (GO:0005634);;	--	--	--	--	SBP domain	Squamosa promoter-binding-like protein 14 GN=F9H16.3 OS=Arabidopsis thaliana (Mouse-ear cress) PE=2 SV=3	S	Function unknown	PREDICTED: squamosa promoter-binding-like protein 14-like [Fragaria vesca subsp. vesca]
F01.PB5739	--	--	--	--	--	--	--	--	Uncharacterized GPI-anchored protein At1g61900 (Precursor) GN=At1g61900 OS=Arabidopsis thaliana (Mouse-ear cress) PE=1 SV=1	S	Function unknown	PREDICTED: uncharacterized GPI-anchored protein At1g61900-like [Fragaria vesca subsp. vesca]
F01.PB5722	--	--	--	--	--	--	--	--	--	S	Function unknown	Neuronal PAS domain-containing protein 4 [Theobroma cacao]
F01.PB33224	--	--	Cellular Component: membrane (GO:0016020);; Biological Process: regulation of defense response (GO:0031347);; Biological Process: innate immune response (GO:0045087);; Biological Process: regulation of cellular process (GO:0050794);; Biological Process: response to other organism (GO:0051707);; Biological Process: cellular response to stimulus (GO:0051716);;	--	--	[T]	Signal transduction mechanisms	Protein of unknown function (DUF568);; Eukaryotic cytochrome b561	Cytochrome b561 and DOMON domain-containing protein At5g47530 (Precursor) GN=At5g47530 OS=Arabidopsis thaliana (Mouse-ear cress) PE=2 SV=1	S	Function unknown	PREDICTED: uncharacterized protein LOC101293854 [Fragaria vesca subsp. vesca]
F01.PB47046	--	--	--	--	--	[S]	Function unknown	Guanylylate cyclase;; Peptidase_C39 like family;; Peptidase C39 family	--	S	Function unknown	PREDICTED: protein GUCD1-like [Fragaria vesca subsp. vesca]
F01.PB4626	--	--	--	--	--	--	--	--	--	S	Function unknown	PREDICTED: uncharacterized protein LOC101294168 [Fragaria vesca subsp. vesca]
F01.PB117785	[RTKL]	--	--	--	--	[PT]	--	Cyclic nucleotide-binding domain	Cyclic nucleotide-gated ion channel 1 GN=CNGC1 OS=Arabidopsis thaliana (Mouse-ear cress) PE=1 SV=1	U	Intracellular trafficking, secretion, and vesicular transport	PREDICTED: uncharacterized protein LOC101294339 [Fragaria vesca subsp. vesca]
F01.PB72833	[TK]	--	Molecular Function: phosphorelay response regulator activity (GO:0000156);; Biological Process: phosphorelay signal transduction system (GO:0000160);; Molecular Function: DNA binding (GO:0003677);; Molecular Function: chromatin binding (GO:0003682);; Biological Process: regulation of transcription, DNA-templated (GO:0006355);; Molecular Function: kinase activity (GO:0016301);; Biological Process:…	K14491|0|fve:101292682|two-component response regulator ARR1-like; K14491 two-component response regulator ARR-B family (A)	ko04075:Plant hormone signal transduction	[K]	Transcription	Myb-like DNA-binding domain;; Response regulator receiver domain	Two-component response regulator ARR1 GN=ARR1 OS=Arabidopsis thaliana (Mouse-ear cress) PE=1 SV=2	T	Signal transduction mechanisms	PREDICTED: two-component response regulator ARR1-like [Fragaria vesca subsp. vesca]
F01.PB9890	[R]	General function prediction only	Molecular Function: GTP binding (GO:0005525);; Cellular Component: Golgi stack (GO:0005795);; Cellular Component: plasma membrane (GO:0005886);; Biological Process: intracellular protein transport (GO:0006886);; Biological Process: small GTPase mediated signal transduction (GO:0007264);; Biological Process: cellulose biosynthetic process (GO:0030244);; Biological Process: response to cadmium ion …	K07942|2.34199e-117|fve:101301576|ADP-ribosylation factor 1-like isoform 1; K07942 ADP-ribosylation factor-like protein 1 (A)	--	[U]	Intracellular trafficking, secretion, and vesicular transport	ADP-ribosylation factor family;; Signal recognition particle receptor beta subunit;; Ras family;; Gtr1/RagA G protein conserved region;; Miro-like protein;; 50S ribosome-binding GTPase	ADP-ribosylation factor 1 GN=ARF1 OS=Brassica rapa subsp. pekinensis (Chinese cabbage) PE=2 SV=3	S	Function unknown	PREDICTED: ADP-ribosylation factor 1-like isoform 1 [Fragaria vesca subsp. vesca]
F01.PB110896	--	--	--	--	--	[T]	Signal transduction mechanisms	WD domain, G-beta repeat;; Leucine rich repeat	--	S	Function unknown	PREDICTED: uncharacterized protein LOC101295015 [Fragaria vesca subsp. vesca]
F01.PB100325	[H]	Coenzyme transport and metabolism	Molecular Function: glutamate-cysteine ligase activity (GO:0004357);; Biological Process: glutathione biosynthetic process (GO:0006750);;	K01919|0|fve:101304382|glutamate--cysteine ligase, chloroplastic-like; K01919 glutamate--cysteine ligase [EC:6.3.2.2] (A)	ko00480:Glutathione metabolism	--	--	Glutamate-cysteine ligase family 2(GCS2)	Glutamate--cysteine ligase, chloroplastic (Precursor) GN=GSH1 OS=Nicotiana tabacum (Common tobacco) PE=1 SV=2	H	Coenzyme transport and metabolism	PREDICTED: glutamate--cysteine ligase, chloroplastic-like [Fragaria vesca subsp. vesca]
F01.PB108027	--	--	--	--	--	--	--	--	--	S	Function unknown	PREDICTED: uncharacterized protein LOC101291165 [Fragaria vesca subsp. vesca]
F01.PB7069	--	--	--	--	--	[R]	General function prediction only	--	Protein indeterminate-domain 7 {ECO:0000303|PubMed:16784536} OS=Arabidopsis thaliana (Mouse-ear cress) PE=2 SV=1	S	Function unknown	PREDICTED: zinc finger protein NUTCRACKER-like [Fragaria vesca subsp. vesca]
F01.PB94868	--	--	Molecular Function: acetylglucosaminyltransferase activity (GO:0008375);; Cellular Component: membrane (GO:0016020);;	--	--	--	--	Core-2/I-Branching enzyme	--	S	Function unknown	PREDICTED: uncharacterized protein LOC101315136 [Fragaria vesca subsp. vesca]
F01.PB78291	--	--	--	--	--	[R]	General function prediction only	Reverse transcriptase-like;; Reverse transcriptase (RNA-dependent DNA polymerase);; zinc-binding in reverse transcriptase	Uncharacterized mitochondrial protein AtMg01250 GN=AtMg01250 OS=Arabidopsis thaliana (Mouse-ear cress) PE=4 SV=1	S	Function unknown	PREDICTED: uncharacterized protein LOC101304768 [Fragaria vesca subsp. vesca]
F01.PB24690	--	--	--	--	--	--	--	Prolamin-like	Egg cell-secreted protein 1.1 (Precursor) GN=EC1.1 OS=Arabidopsis thaliana (Mouse-ear cress) PE=2 SV=1	S	Function unknown	PREDICTED: egg cell-secreted protein 1.1-like [Fragaria vesca subsp. vesca]
F01.PB107071	--	--	--	--	--	[S]	Function unknown	60S ribosome biogenesis protein Rrp14	--	S	Function unknown	PREDICTED: uncharacterized protein LOC101311560 isoform 1 [Fragaria vesca subsp. vesca]
F01.PB99170	--	--	--	--	--	[R]	General function prediction only	PPR repeat family;; PPR repeat;; PPR repeat;; Pentatricopeptide repeat domain	Pentatricopeptide repeat-containing protein At3g58590 GN=At3g58590 OS=Arabidopsis thaliana (Mouse-ear cress) PE=2 SV=2	S	Function unknown	PREDICTED: pentatricopeptide repeat-containing protein At3g58590 [Prunus mume]
F01.PB83150	--	--	Molecular Function: actin binding (GO:0003779);; Biological Process: actin filament organization (GO:0007015);; Biological Process: regulation of stomatal movement (GO:0010119);; Biological Process: regulation of protein localization (GO:0032880);;	--	--	--	--	--	--	S	Function unknown	PREDICTED: uncharacterized protein LOC101300025 [Fragaria vesca subsp. vesca]
F01.PB73046	--	--	Molecular Function: enzyme inhibitor activity (GO:0004857);; Cellular Component: cell wall (GO:0005618);; Cellular Component: cytoplasm (GO:0005737);; Biological Process: translational termination (GO:0006415);; Molecular Function: translation release factor activity, codon specific (GO:0016149);; Molecular Function: pectinesterase activity (GO:0030599);; Biological Process: cell wall modificatio…	K01051|0|fve:101293680|putative pectinesterase/pectinesterase inhibitor 28-like; K01051 pectinesterase [EC:3.1.1.11] (A)	ko00040:Pentose and glucuronate interconversions;ko00500:Starch and sucrose metabolism	--	--	Plant invertase/pectin methylesterase inhibitor;; Pectinesterase;; Pectinesterase	Pectinesterase 28 GN=F14I23.30 OS=Arabidopsis thaliana (Mouse-ear cress) PE=2 SV=1	G	Carbohydrate transport and metabolism	PREDICTED: putative pectinesterase/pectinesterase inhibitor 28-like [Fragaria vesca subsp. vesca]
F01.PB24646	--	--	Cellular Component: mitochondrial respiratory chain complex III (GO:0005750);;	--	--	--	--	--	ATP synthase 6 kDa subunit, mitochondrial (Fragment) OS=Solanum tuberosum (Potato) PE=1 SV=1	S	Function unknown	PREDICTED: uncharacterized protein LOC101294636 [Fragaria vesca subsp. vesca]
F01.PB94675	--	--	Biological Process: ion transport (GO:0006811);; Cellular Component: integral component of membrane (GO:0016021);;	--	--	[PT]	--	Cyclic nucleotide-binding domain	Cyclic nucleotide-gated ion channel 4 GN=MDK4.7 OS=Arabidopsis thaliana (Mouse-ear cress) PE=2 SV=2	U	Intracellular trafficking, secretion, and vesicular transport	PREDICTED: cyclic nucleotide-gated ion channel 4-like [Fragaria vesca subsp. vesca]
F01.PB31750	--	--	--	--	--	--	--	EamA-like transporter family	WAT1-related protein At5g40240 GN=At5g40240 OS=Arabidopsis thaliana (Mouse-ear cress) PE=2 SV=1	--	--	PREDICTED: auxin-induced protein 5NG4-like [Fragaria vesca subsp. vesca]
F01.PB10766	[GEPR]	--	--	--	--	[R]	General function prediction only	Major Facilitator Superfamily;; Sugar (and other) transporter;; Fungal trichothecene efflux pump (TRI12)	Protein ZINC INDUCED FACILITATOR 1 GN=ZIF1 OS=Arabidopsis thaliana (Mouse-ear cress) PE=1 SV=2	G	Carbohydrate transport and metabolism	PREDICTED: protein ZINC INDUCED FACILITATOR-LIKE 1-like [Prunus mume]
F01.PB106355	[G]	Carbohydrate transport and metabolism	Molecular Function: beta-galactosidase activity (GO:0004565);; Biological Process: carbohydrate metabolic process (GO:0005975);; Biological Process: acetyl-CoA metabolic process (GO:0006084);; Biological Process: polyamine catabolic process (GO:0006598);; Biological Process: plant-type cell wall organization (GO:0009664);; Biological Process: phenylpropanoid metabolic process (GO:0009698);; Biolo…	--	--	[G]	Carbohydrate transport and metabolism	Glycosyl hydrolases family 35;; Galactose binding lectin domain;; Beta-galactosidase;; Beta-galactosidase jelly roll domain;; Glycosyl hydrolases family 2, sugar binding domain	Beta-galactosidase 3 (Precursor) OS=Arabidopsis thaliana (Mouse-ear cress) PE=1 SV=1	G	Carbohydrate transport and metabolism	PREDICTED: beta-galactosidase 3-like [Fragaria vesca subsp. vesca]
F01.PB73519	--	--	Molecular Function: catalytic activity (GO:0003824);; Biological Process: DNA repair (GO:0006281);; Biological Process: negative regulation of photomorphogenesis (GO:0010100);; Biological Process: reproductive structure development (GO:0048608);;	K10571|0|fve:101301326|light-mediated development protein DET1-like; K10571 de-etiolated-1 (A)	ko04120:Ubiquitin mediated proteolysis	[K]	Transcription	De-etiolated protein 1 Det1	Light-mediated development protein DET1 GN=DET1 OS=Solanum lycopersicum (Tomato) PE=1 SV=1	O	Posttranslational modification, protein turnover, chaperones	PREDICTED: light-mediated development protein DET1-like [Fragaria vesca subsp. vesca]
F01.PB14898	[RTKL]	--	--	--	--	[T]	Signal transduction mechanisms	Protein tyrosine kinase;; Protein kinase domain;; Protein tyrosine kinase;; Protein kinase domain	Probable receptor-like protein kinase At5g18500 GN=At5g18500 OS=Arabidopsis thaliana (Mouse-ear cress) PE=2 SV=1	T	Signal transduction mechanisms	PREDICTED: nodulation receptor kinase-like [Fragaria vesca subsp. vesca]
F01.PB37534	[G]	Carbohydrate transport and metabolism	Molecular Function: transporter activity (GO:0005215);; Cellular Component: vacuole (GO:0005773);; Cellular Component: plasma membrane (GO:0005886);; Biological Process: water transport (GO:0006833);; Biological Process: response to osmotic stress (GO:0006970);; Biological Process: response to desiccation (GO:0009269);; Cellular Component: chloroplast (GO:0009507);; Biological Process: response t…	K09872|6.01736e-154|fve:101300022|aquaporin PIP2-2-like; K09872 aquaporin PIP (A)	--	[G]	Carbohydrate transport and metabolism	Major intrinsic protein;; Major intrinsic protein	Aquaporin PIP2-2, N-terminally processed GN=T2N18.7 OS=Arabidopsis thaliana (Mouse-ear cress) PE=1 SV=2	G	Carbohydrate transport and metabolism	PREDICTED: aquaporin PIP2-2-like [Fragaria vesca subsp. vesca]
F01.PB38994	--	--	Molecular Function: calcium ion binding (GO:0005509);; Cellular Component: endoplasmic reticulum (GO:0005783);; Biological Process: protein folding (GO:0006457);; Molecular Function: unfolded protein binding (GO:0051082);;	K08054|0|fve:101313666|calnexin homolog 1-like; K08054 calnexin (A)	ko04141:Protein processing in endoplasmic reticulum;ko04145:Phagosome	[O]	Posttranslational modification, protein turnover, chaperones	Calreticulin family	Calnexin homolog (Precursor) OS=Glycine max (Soybean) PE=2 SV=1	U	Intracellular trafficking, secretion, and vesicular transport	PREDICTED: calnexin homolog 1-like [Fragaria vesca subsp. vesca]
F01.PB41468	--	--	--	--	--	--	--	Vicilin N terminal region	--	--	--	--
F01.PB89148	[Z]	Cytoskeleton	Molecular Function: nucleotide binding (GO:0000166);; Cellular Component: microtubule cytoskeleton (GO:0015630);; Cellular Component: protein complex (GO:0043234);; Cellular Component: cytoskeletal part (GO:0044430);; Biological Process: single-organism cellular process (GO:0044763);;	K10403|0|fve:101314684|kinesin-like protein KIF22-like; K10403 kinesin family member 22 (A)	--	[Z]	Cytoskeleton	Kinesin motor domain;; Helix-hairpin-helix motif	Kinesin-like protein FLA10 GN=FLA10 OS=Chlamydomonas reinhardtii (Chlamydomonas smithii) PE=1 SV=1	Z	Cytoskeleton	PREDICTED: kinesin-like protein KIF22-like [Fragaria vesca subsp. vesca]
F01.PB53350	--	--	--	--	--	--	--	TCP family transcription factor	Transcription factor TCP20 GN=MOJ10.8 OS=Arabidopsis thaliana (Mouse-ear cress) PE=1 SV=1	K	Transcription	PREDICTED: transcription factor TCP20-like [Fragaria vesca subsp. vesca]
F01.PB81710	[V]	Defense mechanisms	Molecular Function: transmembrane transporter activity (GO:0022857);; Biological Process: transmembrane transport (GO:0055085);;	K03327|0|fve:101314938|multidrug and toxin extrusion protein 1-like; K03327 multidrug resistance protein, MATE family (A)	--	[R]	General function prediction only	MatE	MATE efflux family protein DTX1 GN=F3L12.13 OS=Arabidopsis thaliana (Mouse-ear cress) PE=2 SV=1	V	Defense mechanisms	PREDICTED: multidrug and toxin extrusion protein 1-like [Fragaria vesca subsp. vesca]
F01.PB42458	[R]	General function prediction only	--	K14831|1.63473e-71|fve:101301933|protein MAK16 homolog B-like; K14831 protein MAK16 (A)	--	[A]	RNA processing and modification	Mak16 protein C-terminal region;; Ribosomal L28e protein family;; Ribosomal L28e protein family	--	S	Function unknown	PREDICTED: protein MAK16 homolog B-like [Fragaria vesca subsp. vesca]
F01.PB87700	--	--	Molecular Function: phosphoric ester hydrolase activity (GO:0042578);;	--	--	[I]	Lipid transport and metabolism	--	Probable phosphoinositide phosphatase SAC9 GN=F24G16.40 OS=Arabidopsis thaliana (Mouse-ear cress) PE=1 SV=1	T	Signal transduction mechanisms	PREDICTED: uncharacterized protein LOC101296222 [Fragaria vesca subsp. vesca]
F01.PB56901	--	--	Cellular Component: mitochondrial inner membrane (GO:0005743);; Biological Process: mitochondrial transport (GO:0006839);; Cellular Component: integral component of membrane (GO:0016021);; Biological Process: transmembrane transport (GO:0055085);;	K15121|0|fve:101291738|solute carrier family 25 member 44-like; K15121 solute carrier family 25, member 44 (A)	--	[C]	Energy production and conversion	Mitochondrial carrier protein	Probable S-adenosylmethionine carrier 2, chloroplastic (Precursor) GN=SAMC2 OS=Arabidopsis thaliana (Mouse-ear cress) PE=2 SV=1	S	Function unknown	PREDICTED: solute carrier family 25 member 44-like [Fragaria vesca subsp. vesca]
F01.PB93773	[R]	General function prediction only	--	K14298|0|fve:101291780|rae1-like protein At1g80670-like; K14298 mRNA export factor (A)	ko03013:RNA transport	[A]	RNA processing and modification	WD domain, G-beta repeat	Protein RAE1 {ECO:0000303|PubMed:21189294} OS=Arabidopsis thaliana (Mouse-ear cress) PE=1 SV=2	S	Function unknown	PREDICTED: rae1-like protein At1g80670-like [Fragaria vesca subsp. vesca]
F01.PB88659	[H]	Coenzyme transport and metabolism	Biological Process: cellular process (GO:0009987);; Molecular Function: transferase activity (GO:0016740);;	K00654|4.90514e-75|cmo:103487868|long chain base biosynthesis protein 1; K00654 serine palmitoyltransferase [EC:2.3.1.50] (A)	ko00600:Sphingolipid metabolism	[O]	Posttranslational modification, protein turnover, chaperones	--	Long chain base biosynthesis protein 1 OS=Arabidopsis thaliana (Mouse-ear cress) PE=1 SV=1	H	Coenzyme transport and metabolism	PREDICTED: long chain base biosynthesis protein 1 isoform X2 [Cucumis melo]
F01.PB27814	--	--	Cellular Component: chloroplast (GO:0009507);; Biological Process: photosynthesis, light harvesting (GO:0009765);; Cellular Component: membrane (GO:0016020);; Molecular Function: metal ion binding (GO:0046872);;	K08912|0|fve:101306015|chlorophyll a-b binding protein 40, chloroplastic-like; K08912 light-harvesting complex II chlorophyll a/b binding protein 1 (A)	ko00196:Photosynthesis - antenna proteins	--	--	Chlorophyll A-B binding protein	Chlorophyll a-b binding protein 40, chloroplastic (Precursor) GN=CAB40 OS=Nicotiana tabacum (Common tobacco) PE=2 SV=1	J	Translation, ribosomal structure and biogenesis	PREDICTED: chlorophyll a-b binding protein 40, chloroplastic-like [Fragaria vesca subsp. vesca]
F01.PB94474	[E]	Amino acid transport and metabolism	Molecular Function: transporter activity (GO:0005215);; Biological Process: oligopeptide transport (GO:0006857);; Cellular Component: integral component of membrane (GO:0016021);;	K14638|0|fve:101310116|peptide transporter PTR2-like; K14638 solute carrier family 15 (peptide/histidine transporter), member 3/4 (A)	--	[E]	Amino acid transport and metabolism	POT family	Protein NRT1/ PTR FAMILY 8.3 GN=F14H20.11 OS=Arabidopsis thaliana (Mouse-ear cress) PE=1 SV=1	E	Amino acid transport and metabolism	PREDICTED: peptide transporter PTR2-like [Fragaria vesca subsp. vesca]
F01.PB313	--	--	--	--	--	--	--	--	--	S	Function unknown	PREDICTED: uncharacterized protein LOC101301740 [Fragaria vesca subsp. vesca]
F01.PB88663	--	--	Biological Process: cellular process (GO:0009987);; Biological Process: single-organism process (GO:0044699);;	K12865|0|fve:101294324|uncharacterized protein LOC101294324; K12865 polyglutamine-binding protein 1 (A)	ko03040:Spliceosome	[A]	RNA processing and modification	WW domain	--	A	RNA processing and modification	PREDICTED: uncharacterized protein LOC101294324 [Fragaria vesca subsp. vesca]
F01.PB5470	--	--	Cellular Component: membrane (GO:0016020);; Biological Process: vesicle-mediated transport (GO:0016192);;	--	--	[S]	Function unknown	Yip1 domain	--	S	Function unknown	PREDICTED: protein YIPF1 homolog [Fragaria vesca subsp. vesca]
F01.PB110409	--	--	--	--	--	[O]	Posttranslational modification, protein turnover, chaperones	--	--	O	Posttranslational modification, protein turnover, chaperones	PREDICTED: uncharacterized protein LOC101292955 [Fragaria vesca subsp. vesca]
F01.PB16570	[Q]	Secondary metabolites biosynthesis, transport and catabolism	Molecular Function: iron ion binding (GO:0005506);; Molecular Function: electron carrier activity (GO:0009055);; Molecular Function: (+)-abscisic acid 8'-hydroxylase activity (GO:0010295);; Molecular Function: heme binding (GO:0020037);; Biological Process: oxidation-reduction process (GO:0055114);;	K09843|0|fve:101299092|abscisic acid 8'-hydroxylase 1-like; K09843 (+)-abscisic acid 8'-hydroxylase [EC:1.14.13.93] (A)	ko00906:Carotenoid biosynthesis	[QI]	--	Cytochrome P450	Abscisic acid 8&apos;-hydroxylase 1 GN=CYP707A1 OS=Arabidopsis thaliana (Mouse-ear cress) PE=2 SV=1	Q	Secondary metabolites biosynthesis, transport and catabolism	PREDICTED: abscisic acid 8&apos;-hydroxylase 1-like [Fragaria vesca subsp. vesca]
F01.PB92370	--	--	--	--	--	--	--	RCD1-SRO-TAF4 (RST) plant domain;; WWE domain	Inactive poly [ADP-ribose] polymerase RCD1 GN=F3C3.1 OS=Arabidopsis thaliana (Mouse-ear cress) PE=1 SV=1	S	Function unknown	PREDICTED: inactive poly [ADP-ribose] polymerase RCD1-like [Fragaria vesca subsp. vesca]
F01.PB11228	--	--	--	K03456|0|fve:101300814|serine/threonine-protein phosphatase 2A 65 kDa regulatory subunit A beta isoform-like; K03456 serine/threonine-protein phosphatase 2A regulatory subunit A (A)	ko03015:mRNA surveillance pathway	[T]	Signal transduction mechanisms	HEAT repeat;; HEAT repeats;; Vacuolar 14 Fab1-binding region;; HEAT-like repeat;; non-SMC mitotic condensation complex subunit 1;; Adaptin N terminal region;; Protein of unknown function (DUF2435)	Serine/threonine-protein phosphatase 2A 65 kDa regulatory subunit A beta isoform GN=K13N2.14 OS=Arabidopsis thaliana (Mouse-ear cress) PE=1 SV=2	T	Signal transduction mechanisms	PREDICTED: serine/threonine-protein phosphatase 2A 65 kDa regulatory subunit A beta isoform-like [Fragaria vesca subsp. vesca]
F01.PB46065	[RTKL]	--	Molecular Function: protein serine/threonine kinase activity (GO:0004674);; Molecular Function: ATP binding (GO:0005524);; Biological Process: protein phosphorylation (GO:0006468);;	--	--	--	--	--	Cysteine-rich receptor-like protein kinase 3 (Precursor) GN=CRK3 OS=Arabidopsis thaliana (Mouse-ear cress) PE=2 SV=1	--	--	PREDICTED: chaperone protein dnaJ 16-like [Fragaria vesca subsp. vesca]
F01.PB4482	--	--	--	--	--	--	--	--	--	S	Function unknown	PREDICTED: uncharacterized protein LOC101299400 [Fragaria vesca subsp. vesca]
F01.PB67420	--	--	--	K07466|1.22823e-118|fve:101313743|replication protein A 70 kDa DNA-binding subunit-like; K07466 replication factor A1 (A)	ko03030:DNA replication;ko03420:Nucleotide excision repair;ko03430:Mismatch repair;ko03440:Homologous recombination	--	--	--	--	S	Function unknown	PREDICTED: replication protein A 70 kDa DNA-binding subunit-like [Fragaria vesca subsp. vesca]
F01.PB117103	--	--	Biological Process: metabolic process (GO:0008152);; Molecular Function: hydrolase activity (GO:0016787);;	--	--	--	--	Isochorismatase family	Nicotinamidase 2 {ECO:0000305} OS=Arabidopsis thaliana (Mouse-ear cress) PE=1 SV=1	Q	Secondary metabolites biosynthesis, transport and catabolism	PREDICTED: isochorismatase-like [Fragaria vesca subsp. vesca]
F01.PB21228	[R]	General function prediction only	Molecular Function: dioxygenase activity (GO:0051213);;	--	--	[QR]	--	2OG-Fe(II) oxygenase superfamily	Probable 2-oxoglutarate-dependent dioxygenase AOP1.2 GN=AOP1.2 OS=Arabidopsis thaliana (Mouse-ear cress) PE=2 SV=1	S	Function unknown	PREDICTED: gibberellin 20 oxidase 1-B-like isoform 2 [Fragaria vesca subsp. vesca]
F01.PB119671	--	--	Biological Process: sucrose metabolic process (GO:0005985);; Biological Process: biosynthetic process (GO:0009058);; Molecular Function: sucrose-phosphate synthase activity (GO:0046524);;	K00696|1.35149e-50|fve:101298507|probable sucrose-phosphate synthase 3-like; K00696 sucrose-phosphate synthase [EC:2.4.1.14] (A)	ko00500:Starch and sucrose metabolism	[M]	Cell wall/membrane/envelope biogenesis	--	Probable sucrose-phosphate synthase 2 GN=SPS2 OS=Craterostigma plantagineum (Blue gem) PE=2 SV=1	M	Cell wall/membrane/envelope biogenesis	PREDICTED: probable sucrose-phosphate synthase 3-like [Fragaria vesca subsp. vesca]
F01.PB97989	--	--	Molecular Function: jasmonate O-methyltransferase activity (GO:0030795);; Biological Process: methylation (GO:0032259);;	--	--	--	--	SAM dependent carboxyl methyltransferase;; SAM dependent carboxyl methyltransferase	Probable caffeine synthase 3 GN=CS3 OS=Coffea arabica (Arabian coffee) PE=2 SV=1	--	--	PREDICTED: monomethylxanthine methyltransferase 2-like [Fragaria vesca subsp. vesca]
F01.PB24067	--	--	Biological Process: tryptophan catabolic process (GO:0006569);; Biological Process: water transport (GO:0006833);; Molecular Function: N-acetyltransferase activity (GO:0008080);; Cellular Component: chloroplast (GO:0009507);; Biological Process: response to salt stress (GO:0009651);; Biological Process: indoleacetic acid biosynthetic process (GO:0009684);; Biological Process: response to fructose…	--	--	--	--	--	--	S	Function unknown	PREDICTED: uncharacterized protein LOC101315114 [Fragaria vesca subsp. vesca]
F01.PB106713	--	--	Molecular Function: iron ion binding (GO:0005506);; Molecular Function: linoleate 13S-lipoxygenase activity (GO:0016165);; Biological Process: oxylipin biosynthetic process (GO:0031408);; Biological Process: oxidation-reduction process (GO:0055114);;	K00454|0|fve:101311411|linoleate 13S-lipoxygenase 2-1, chloroplastic-like; K00454 lipoxygenase [EC:1.13.11.12] (A)	ko00591:Linoleic acid metabolism;ko00592:alpha-Linolenic acid metabolism	--	--	Lipoxygenase;; PLAT/LH2 domain	Linoleate 13S-lipoxygenase 2-1, chloroplastic (Precursor) GN=LOX2.1 OS=Solanum tuberosum (Potato) PE=1 SV=1	S	Function unknown	PREDICTED: linoleate 13S-lipoxygenase 2-1, chloroplastic-like [Fragaria vesca subsp. vesca]
F01.PB104488	[G]	Carbohydrate transport and metabolism	Biological Process: metabolic process (GO:0008152);;	K00036|1.20914e-36|mdm:103429189|glucose-6-phosphate 1-dehydrogenase, chloroplastic-like; K00036 glucose-6-phosphate 1-dehydrogenase [EC:1.1.1.49] (A)	ko00030:Pentose phosphate pathway;ko00480:Glutathione metabolism;ko01200:Carbon metabolism	[G]	Carbohydrate transport and metabolism	Glucose-6-phosphate dehydrogenase, NAD binding domain	Glucose-6-phosphate 1-dehydrogenase 1, chloroplastic (Precursor) GN=APG1 OS=Arabidopsis thaliana (Mouse-ear cress) PE=2 SV=2	G	Carbohydrate transport and metabolism	PREDICTED: glucose-6-phosphate 1-dehydrogenase, chloroplastic-like [Malus domestica]
F01.PB6711	--	--	Molecular Function: acetylglucosaminyltransferase activity (GO:0008375);; Cellular Component: membrane (GO:0016020);;	--	--	--	--	Core-2/I-Branching enzyme	--	S	Function unknown	PREDICTED: uncharacterized protein LOC101304278 [Fragaria vesca subsp. vesca]
F01.PB81048	[T]	Signal transduction mechanisms	Molecular Function: phosphoprotein phosphatase activity (GO:0004721);; Cellular Component: nucleus (GO:0005634);; Biological Process: metabolic process (GO:0008152);;	--	--	[T]	Signal transduction mechanisms	Protein phosphatase 2C	Probable protein phosphatase 2C 33 GN=PPC6-1 OS=Arabidopsis thaliana (Mouse-ear cress) PE=1 SV=1	T	Signal transduction mechanisms	PREDICTED: probable protein phosphatase 2C 33-like [Fragaria vesca subsp. vesca]
F01.PB109720	[V]	Defense mechanisms	Cellular Component: membrane (GO:0016020);; Molecular Function: nucleoside-triphosphatase activity (GO:0017111);;	--	--	[Q]	Secondary metabolites biosynthesis, transport and catabolism	ABC transporter;; AAA domain;; ABC-2 type transporter;; ABC-2 type transporter	ABC transporter G family member 39 OS=Arabidopsis thaliana (Mouse-ear cress) PE=3 SV=1	V	Defense mechanisms	PREDICTED: pleiotropic drug resistance protein 1-like isoform X2 [Malus domestica]
F01.PB74789	--	--	Molecular Function: structural molecule activity (GO:0005198);; Biological Process: intracellular protein transport (GO:0006886);; Biological Process: vesicle-mediated transport (GO:0016192);; Cellular Component: COPI vesicle coat (GO:0030126);;	K17267|0|fve:101298124|coatomer subunit gamma-like; K17267 coatomer protein complex, subunit gamma (A)	--	[U]	Intracellular trafficking, secretion, and vesicular transport	Coatomer gamma subunit appendage platform subdomain	Coatomer subunit gamma GN=At4g34450 OS=Arabidopsis thaliana (Mouse-ear cress) PE=1 SV=2	U	Intracellular trafficking, secretion, and vesicular transport	PREDICTED: coatomer subunit gamma-like [Fragaria vesca subsp. vesca]
F01.PB98667	--	--	--	--	--	--	--	--	Transcription factor bHLH143 GN=T5E8.260 OS=Arabidopsis thaliana (Mouse-ear cress) PE=2 SV=1	K	Transcription	PREDICTED: transcription factor bHLH143-like [Fragaria vesca subsp. vesca]
F01.PB6950	--	--	--	K17398|0|fve:101313815|uncharacterized protein LOC101313815; K17398 DNA (cytosine-5)-methyltransferase 3A [EC:2.1.1.37] (A)	ko00270:Cysteine and methionine metabolism	--	--	PWWP domain	--	S	Function unknown	PREDICTED: uncharacterized protein LOC101313815 [Fragaria vesca subsp. vesca]
F01.PB44710	--	--	--	--	--	--	--	Vicilin N terminal region;; Vicilin N terminal region;; Vicilin N terminal region	--	--	--	PREDICTED: uncharacterized protein LOC101298113 [Fragaria vesca subsp. vesca]
F01.PB48390	--	--	--	--	--	--	--	Salt stress response/antifungal	Cysteine-rich repeat secretory protein 3 (Precursor) GN=CRRSP3 OS=Arabidopsis thaliana (Mouse-ear cress) PE=1 SV=1	U	Intracellular trafficking, secretion, and vesicular transport	PREDICTED: cysteine-rich repeat secretory protein 3-like [Fragaria vesca subsp. vesca]
F01.PB60926	[E]	Amino acid transport and metabolism	Molecular Function: serine-pyruvate transaminase activity (GO:0004760);; Cellular Component: peroxisome (GO:0005777);; Cellular Component: plasma membrane (GO:0005886);; Biological Process: water transport (GO:0006833);; Molecular Function: alanine-glyoxylate transaminase activity (GO:0008453);; Cellular Component: chloroplast stroma (GO:0009570);; Biological Process: response to salt stress (GO:…	K00830|0|fve:101308151|serine--glyoxylate aminotransferase-like; K00830 alanine-glyoxylate transaminase / serine-glyoxylate transaminase / serine-pyruvate transaminase [EC:2.6.1.44 2.6.1.45 2.6.1.51] (A)	ko00250:Alanine, aspartate and glutamate metabolism;ko00260:Glycine, serine and threonine metabolism;ko00630:Glyoxylate and dicarboxylate metabolism;ko01200:Carbon metabolism;ko04146:Peroxisome	[R]	General function prediction only	Aminotransferase class-V	Serine--glyoxylate aminotransferase GN=AGT1 OS=Arabidopsis thaliana (Mouse-ear cress) PE=1 SV=2	E	Amino acid transport and metabolism	PREDICTED: serine--glyoxylate aminotransferase-like [Fragaria vesca subsp. vesca]
F01.PB81803	--	--	Molecular Function: nucleic acid binding (GO:0003676);;	K13210|0|fve:101304732|uncharacterized protein LOC101304732; K13210 far upstream element-binding protein (A)	--	[A]	RNA processing and modification	KH domain;; KH domain;; KH domain;; KH domain	--	S	Function unknown	PREDICTED: uncharacterized protein LOC101304732 [Fragaria vesca subsp. vesca]
F01.PB86563	[O]	Posttranslational modification, protein turnover, chaperones	Molecular Function: ATP binding (GO:0005524);; Molecular Function: nucleoside-triphosphatase activity (GO:0017111);;	--	--	[O]	Posttranslational modification, protein turnover, chaperones	ATPase family associated with various cellular activities (AAA);; IstB-like ATP binding protein;; AAA ATPase domain;; AAA domain;; AAA domain (Cdc48 subfamily);; AAA domain (dynein-related subfamily)	ATPase family AAA domain-containing protein At1g05910 GN=At1g05910 OS=Arabidopsis thaliana (Mouse-ear cress) PE=2 SV=1	O	Posttranslational modification, protein turnover, chaperones	PREDICTED: ATPase family AAA domain-containing protein At1g05910-like [Fragaria vesca subsp. vesca]
F01.PB9751	--	--	--	--	--	--	--	Cupin;; Cupin domain;; Cupin	12S seed storage protein CRA1 beta chain (Precursor) GN=MLN1.4 OS=Arabidopsis thaliana (Mouse-ear cress) PE=1 SV=2	S	Function unknown	PREDICTED: legumin A-like [Fragaria vesca subsp. vesca]
F01.PB93993	[BQ]	--	Cellular Component: nucleus (GO:0005634);; Biological Process: regulation of transcription, DNA-templated (GO:0006355);; Biological Process: DNA mediated transformation (GO:0009294);; Biological Process: jasmonic acid and ethylene-dependent systemic resistance (GO:0009861);; Biological Process: histone acetylation (GO:0016573);; Molecular Function: NAD-dependent histone deacetylase activity (H3-K…	K06067|0|fve:101311924|histone deacetylase 19-like; K06067 histone deacetylase 1/2 [EC:3.5.1.98] (A)	--	[B]	Chromatin structure and dynamics	Histone deacetylase domain	Histone deacetylase 19 GN=F20D10.250 OS=Arabidopsis thaliana (Mouse-ear cress) PE=1 SV=2	BQ	--	PREDICTED: histone deacetylase 19-like [Fragaria vesca subsp. vesca]
F01.PB69106	--	--	Cellular Component: intracellular (GO:0005622);; Biological Process: signal transduction (GO:0007165);;	--	--	[T]	Signal transduction mechanisms	RhoGAP domain	Uncharacterized Rho GTPase-activating protein At5g61530 GN=At5g61530 OS=Arabidopsis thaliana (Mouse-ear cress) PE=1 SV=2	S	Function unknown	PREDICTED: uncharacterized Rho GTPase-activating protein At5g61530-like [Fragaria vesca subsp. vesca]
F01.PB68311	--	--	--	--	--	--	--	Protein of unknown function, DUF573	Mediator-associated protein 1 GN=At4g25210 OS=Arabidopsis thaliana (Mouse-ear cress) PE=1 SV=1	K	Transcription	PREDICTED: mediator-associated protein 1-like [Fragaria vesca subsp. vesca]
F01.PB9155	[DZ]	--	--	--	--	[S]	Function unknown	Regulator of chromosome condensation (RCC1) repeat;; Regulator of chromosome condensation (RCC1) repeat	Ultraviolet-B receptor UVR8 GN=UVR8 OS=Arabidopsis thaliana (Mouse-ear cress) PE=1 SV=1	DZ	--	PREDICTED: probable E3 ubiquitin-protein ligase HERC1-like [Fragaria vesca subsp. vesca]
F01.PB3297	--	--	Molecular Function: transcription regulatory region sequence-specific DNA binding (GO:0000976);; Molecular Function: sequence-specific DNA binding transcription factor activity (GO:0003700);; Cellular Component: nucleus (GO:0005634);; Biological Process: regulation of transcription, DNA-templated (GO:0006355);;	K09338|1.42831e-100|fve:101292061|homeobox-leucine zipper protein ATHB-7-like; K09338 homeobox-leucine zipper protein (A)	--	[K]	Transcription	Homeobox domain;; Homeobox associated leucine zipper	Homeobox-leucine zipper protein ATHB-7 GN=ATHB-7 OS=Arabidopsis thaliana (Mouse-ear cress) PE=2 SV=2	K	Transcription	PREDICTED: homeobox-leucine zipper protein ATHB-7-like [Fragaria vesca subsp. vesca]
F01.PB38591	--	--	--	--	--	[GC]	--	UDP-glucoronosyl and UDP-glucosyl transferase	UDP-glycosyltransferase 91C1 GN=UGT91C1 OS=Arabidopsis thaliana (Mouse-ear cress) PE=2 SV=1	S	Function unknown	PREDICTED: UDP-glycosyltransferase 91C1-like [Fragaria vesca subsp. vesca]
F01.PB48884	--	--	--	--	--	--	--	Elongator subunit Iki1	Elongator complex protein 5 GN=ELP5 OS=Arabidopsis thaliana (Mouse-ear cress) PE=1 SV=1	S	Function unknown	PREDICTED: elongator complex protein 5-like [Fragaria vesca subsp. vesca]
F01.PB102270	--	--	Molecular Function: binding (GO:0005488);;	K14649|0|fve:101313446|uncharacterized protein LOC101313446; K14649 transcription initiation factor TFIID subunit 8 (A)	ko03022:Basal transcription factors	[K]	Transcription	Transcription factor TFIID complex subunit 8 C-term;; Bromodomain associated	Transcription initiation factor TFIID subunit 8 GN=TAF8 OS=Arabidopsis thaliana (Mouse-ear cress) PE=1 SV=1	S	Function unknown	PREDICTED: uncharacterized protein LOC101313446 [Fragaria vesca subsp. vesca]
F01.PB12149	--	--	Molecular Function: ATP binding (GO:0005524);; Biological Process: defense response (GO:0006952);; Biological Process: signal transduction (GO:0007165);; Molecular Function: nucleoside-triphosphatase activity (GO:0017111);; Molecular Function: ADP binding (GO:0043531);;	--	--	--	--	NB-ARC domain;; TIR domain;; TIR domain	TMV resistance protein N GN=N OS=Nicotiana glutinosa (Tobacco) PE=1 SV=1	S	Function unknown	TIR-NBS-LRR type protein [Fragaria x ananassa]
F01.PB83285	--	--	Molecular Function: aspartic-type endopeptidase activity (GO:0004190);; Biological Process: proteolysis (GO:0006508);; Biological Process: lipid metabolic process (GO:0006629);;	K08245|0|fve:101312909|aspartic proteinase A1-like; K08245 phytepsin [EC:3.4.23.40] (A)	--	[O]	Posttranslational modification, protein turnover, chaperones	Eukaryotic aspartyl protease;; Saposin-like type B, region 1;; Saposin-like type B, region 2;; Xylanase inhibitor N-terminal;; Xylanase inhibitor C-terminal	Aspartic proteinase A1 (Precursor) GN=F12F1.24 OS=Arabidopsis thaliana (Mouse-ear cress) PE=1 SV=1	O	Posttranslational modification, protein turnover, chaperones	PREDICTED: aspartic proteinase A1-like [Fragaria vesca subsp. vesca]
F01.PB73521	[OC]	--	Biological Process: cell redox homeostasis (GO:0045454);; Molecular Function: protein-disulfide reductase activity (GO:0047134);; Biological Process: oxidation-reduction process (GO:0055114);;	K17609|0|fve:101308171|probable nucleoredoxin 1-like; K17609 nucleoredoxin [EC:1.8.1.8] (A)	--	[R]	General function prediction only	Thioredoxin-like;; AhpC/TSA family;; Thioredoxin-like domain;; Redoxin;; Thioredoxin;; SCO1/SenC;; Thioredoxin-like;; Thioredoxin;; C1-like domain	Probable nucleoredoxin 1 GN=At1g60420 OS=Arabidopsis thaliana (Mouse-ear cress) PE=1 SV=1	O	Posttranslational modification, protein turnover, chaperones	PREDICTED: probable nucleoredoxin 1-like [Fragaria vesca subsp. vesca]
F01.PB30215	--	--	Biological Process: proteolysis (GO:0006508);; Molecular Function: peptidase activity (GO:0008233);;	K11855|1.17977e-146|fve:101303715|uncharacterized protein LOC101303715; K11855 ubiquitin carboxyl-terminal hydrolase 36/42 [EC:3.4.19.12] (A)	--	[O]	Posttranslational modification, protein turnover, chaperones	--	Ubiquitin carboxyl-terminal hydrolase 20 GN=UBP20 OS=Arabidopsis thaliana (Mouse-ear cress) PE=2 SV=1	O	Posttranslational modification, protein turnover, chaperones	PREDICTED: uncharacterized protein LOC101303715 [Fragaria vesca subsp. vesca]
F01.PB11239	--	--	--	--	--	--	--	Ankyrin repeats (3 copies);; Ankyrin repeat;; Ankyrin repeat	Ankyrin repeat protein SKIP35 GN=SKIP35 OS=Arabidopsis thaliana (Mouse-ear cress) PE=1 SV=1	S	Function unknown	PREDICTED: F-box/ankyrin repeat protein SKIP35-like [Fragaria vesca subsp. vesca]
F01.PB48622	[G]	Carbohydrate transport and metabolism	Molecular Function: magnesium ion binding (GO:0000287);; Molecular Function: monooxygenase activity (GO:0004497);; Cellular Component: chloroplast (GO:0009507);; Biological Process: photorespiration (GO:0009853);; Molecular Function: ribulose-bisphosphate carboxylase activity (GO:0016984);; Biological Process: reductive pentose-phosphate cycle (GO:0019253);; Biological Process: oxidation-reductio…	K01601|0|fve:10251527|rbcL, FvH4_C0049; ribulose 1,5-bisphosphate carboxylase/oxygenase large subunit; K01601 ribulose-bisphosphate carboxylase large chain [EC:4.1.1.39] (A)	ko00630:Glyoxylate and dicarboxylate metabolism;ko00710:Carbon fixation in photosynthetic organisms;ko01200:Carbon metabolism	--	--	Ribulose bisphosphate carboxylase large chain, catalytic domain;; Ribulose bisphosphate carboxylase large chain, N-terminal domain;; Ribulose bisphosphate carboxylase large chain, N-terminal domain	Ribulose bisphosphate carboxylase large chain {ECO:0000255|HAMAP-Rule:MF_01338} (Fragment) OS=Fragaria ananassa (Strawberry) PE=3 SV=1	G	Carbohydrate transport and metabolism	ribulose-1,5-bisphosphate carboxylase/oxygenase large subunit, partial (chloroplast) [Angylocalyx braunii]
F01.PB76051	[C]	Energy production and conversion	Molecular Function: phosphoric diester hydrolase activity (GO:0008081);; Biological Process: primary metabolic process (GO:0044238);; Biological Process: single-organism metabolic process (GO:0044710);; Biological Process: organic substance metabolic process (GO:0071704);;	--	--	[C]	Energy production and conversion	Glycerophosphoryl diester phosphodiesterase family	Glycerophosphodiester phosphodiesterase GDPDL3 {ECO:0000305} (Precursor) GN=F10M23.30 OS=Arabidopsis thaliana (Mouse-ear cress) PE=1 SV=3	C	Energy production and conversion	PREDICTED: probable glycerophosphoryl diester phosphodiesterase 2-like [Fragaria vesca subsp. vesca]
F01.PB16300	--	--	--	K14972|0|fve:101297525|uncharacterized protein LOC101297525; K14972 PAX-interacting protein 1 (A)	--	--	--	--	Mediator of RNA polymerase II transcription subunit 15a GN=F7H2.12 OS=Arabidopsis thaliana (Mouse-ear cress) PE=1 SV=1	--	--	PREDICTED: uncharacterized protein LOC101297525 [Fragaria vesca subsp. vesca]
F01.PB97637	--	--	--	--	--	--	--	Myb-like DNA-binding domain	Transcription repressor KAN1 GN=MQK4.31 OS=Arabidopsis thaliana (Mouse-ear cress) PE=1 SV=1	K	Transcription	PREDICTED: uncharacterized protein LOC101298516 [Fragaria vesca subsp. vesca]
F01.PB83941	--	--	--	--	--	[R]	General function prediction only	Aluminium activated malate transporter;; DDHD domain;; Aluminium activated malate transporter	Aluminum-activated malate transporter 12 GN=T6K21.150 OS=Arabidopsis thaliana (Mouse-ear cress) PE=2 SV=1	S	Function unknown	PREDICTED: aluminum-activated malate transporter 12-like [Fragaria vesca subsp. vesca]
F01.PB39291	--	--	--	--	--	--	--	Vicilin N terminal region	--	--	--	PREDICTED: uncharacterized protein LOC101300400 [Fragaria vesca subsp. vesca]
F01.PB35203	[QR]	--	Molecular Function: nicotianamine synthase activity (GO:0030410);; Biological Process: nicotianamine biosynthetic process (GO:0030418);;	K05953|0|fve:101313617|nicotianamine synthase-like; K05953 nicotianamine synthase [EC:2.5.1.43] (A)	--	--	--	Nicotianamine synthase protein	Nicotianamine synthase GN=CHLN OS=Solanum lycopersicum (Tomato) PE=2 SV=1	E	Amino acid transport and metabolism	PREDICTED: nicotianamine synthase-like [Fragaria vesca subsp. vesca]
F01.PB43769	--	--	--	--	--	--	--	Vicilin N terminal region;; Vicilin N terminal region	--	--	--	PREDICTED: uncharacterized protein LOC101298113 [Fragaria vesca subsp. vesca]
F01.PB52635	[G]	Carbohydrate transport and metabolism	Molecular Function: galactokinase activity (GO:0004335);; Molecular Function: ATP binding (GO:0005524);; Cellular Component: cytoplasm (GO:0005737);; Biological Process: galactose metabolic process (GO:0006012);; Biological Process: carbohydrate phosphorylation (GO:0046835);;	K18677|0|fve:101309156|galacturonokinase-like; K18677 galacturonokinase [EC:2.7.1.44] (A)	ko00520:Amino sugar and nucleotide sugar metabolism	[G]	Carbohydrate transport and metabolism	GHMP kinases N terminal domain	Galacturonokinase GN=GALAK OS=Arabidopsis thaliana (Mouse-ear cress) PE=1 SV=1	G	Carbohydrate transport and metabolism	PREDICTED: galacturonokinase-like [Fragaria vesca subsp. vesca]
F01.PB103512	[V]	Defense mechanisms	--	--	--	[Q]	Secondary metabolites biosynthesis, transport and catabolism	ABC-2 type transporter;; Plant PDR ABC transporter associated;; ABC transporter;; AAA domain;; ABC-2 type transporter	Pleiotropic drug resistance protein 2 GN=PDR2 OS=Nicotiana plumbaginifolia (Leadwort-leaved tobacco) PE=2 SV=1	V	Defense mechanisms	PREDICTED: pleiotropic drug resistance protein 2-like [Fragaria vesca subsp. vesca]
F01.PB57245	--	--	--	--	--	--	--	Vicilin N terminal region	--	--	--	--
F01.PB79785	[TDBLU]	--	Molecular Function: ATP binding (GO:0005524);; Cellular Component: phosphatidylinositol 3-kinase complex (GO:0005942);; Biological Process: protein N-linked glycosylation (GO:0006487);; Biological Process: endocytosis (GO:0006897);; Biological Process: response to salt stress (GO:0009651);; Biological Process: vegetative to reproductive phase transition of meristem (GO:0010228);; Molecular Functi…	K00914|0|fve:101306129|phosphatidylinositol 3-kinase, root isoform-like; K00914 phosphatidylinositol 3-kinase [EC:2.7.1.137] (A)	ko00562:Inositol phosphate metabolism;ko04070:Phosphatidylinositol signaling system;ko04140:Regulation of autophagy;ko04145:Phagosome	[TU]	--	Phosphoinositide 3-kinase family, accessory domain (PIK domain);; Phosphatidylinositol 3- and 4-kinase;; Phosphoinositide 3-kinase C2	Phosphatidylinositol 3-kinase, root isoform OS=Glycine max (Soybean) PE=2 SV=1	BDLTU	--	PREDICTED: phosphatidylinositol 3-kinase, root isoform-like [Fragaria vesca subsp. vesca]
F01.PB2564	[R]	General function prediction only	Molecular Function: nucleotide binding (GO:0000166);; Molecular Function: RNA binding (GO:0003723);; Cellular Component: nucleolus (GO:0005730);; Biological Process: defense response (GO:0006952);; Biological Process: cell death (GO:0008219);; Biological Process: ethylene biosynthetic process (GO:0009693);; Biological Process: leaf senescence (GO:0010150);; Cellular Component: ribonucleoprotein c…	K12741|3.14699e-153|fve:101292874|heterogeneous nuclear ribonucleoproteins A1 homolog; K12741 heterogeneous nuclear ribonucleoprotein A1/A3 (A)	ko03040:Spliceosome	[R]	General function prediction only	RNA recognition motif. (a.k.a. RRM, RBD, or RNP domain);; RNA recognition motif (a.k.a. RRM, RBD, or RNP domain);; Cut8 dimerisation domain	UBP1-associated protein 2C GN=UBA2C OS=Arabidopsis thaliana (Mouse-ear cress) PE=2 SV=1	S	Function unknown	PREDICTED: heterogeneous nuclear ribonucleoproteins A1 homolog [Fragaria vesca subsp. vesca]
F01.PB22137	--	--	--	--	--	--	--	--	--	S	Function unknown	PREDICTED: uncharacterized protein LOC101313081 isoform 2 [Fragaria vesca subsp. vesca]
F01.PB12898	[E]	Amino acid transport and metabolism	--	K01322|0|fve:101293840|prolyl endopeptidase-like; K01322 prolyl oligopeptidase [EC:3.4.21.26] (A)	--	[O]	Posttranslational modification, protein turnover, chaperones	Prolyl oligopeptidase, N-terminal beta-propeller domain;; Prolyl oligopeptidase family	--	E	Amino acid transport and metabolism	PREDICTED: prolyl endopeptidase-like [Fragaria vesca subsp. vesca]
F01.PB710	--	--	Cellular Component: chloroplast (GO:0009507);;	--	--	--	--	Uncharacterized integral membrane protein (DUF2301)	--	S	Function unknown	PREDICTED: uncharacterized protein LOC101303873 [Fragaria vesca subsp. vesca]
F01.PB30415	[I]	Lipid transport and metabolism	Cellular Component: endoplasmic reticulum membrane (GO:0005789);; Biological Process: sphingolipid metabolic process (GO:0006665);; Biological Process: response to abscisic acid (GO:0009737);; Molecular Function: sphingosine-1-phosphate phosphatase activity (GO:0042392);; Biological Process: stomatal closure (GO:0090332);;	K04716|0|fve:101293321|dihydrosphingosine 1-phosphate phosphatase C823.11-like; K04716 sphingosine-1-phosphate phosphatase 1 [EC:3.1.3.-] (A)	ko00600:Sphingolipid metabolism	[I]	Lipid transport and metabolism	PAP2 superfamily	Lipid phosphate phosphatase delta GN=F14P22.80 OS=Arabidopsis thaliana (Mouse-ear cress) PE=2 SV=1	I	Lipid transport and metabolism	PREDICTED: dihydrosphingosine 1-phosphate phosphatase C823.11-like [Fragaria vesca subsp. vesca]
F01.PB70630	--	--	Cellular Component: membrane (GO:0016020);; Molecular Function: pectate lyase activity (GO:0030570);;	K01728|0|fve:101295811|probable pectate lyase 18-like; K01728 pectate lyase [EC:4.2.2.2] (A)	ko00040:Pentose and glucuronate interconversions	--	--	Pectate lyase	Probable pectate lyase 18 (Precursor) GN=At4g24780 OS=Arabidopsis thaliana (Mouse-ear cress) PE=2 SV=2	G	Carbohydrate transport and metabolism	PREDICTED: probable pectate lyase 18-like [Fragaria vesca subsp. vesca]
F01.PB79244	[J]	Translation, ribosomal structure and biogenesis	Molecular Function: structural constituent of ribosome (GO:0003735);; Cellular Component: mitochondrion (GO:0005739);; Biological Process: translation (GO:0006412);; Cellular Component: chloroplast (GO:0009507);; Cellular Component: small ribosomal subunit (GO:0015935);; Molecular Function: rRNA binding (GO:0019843);;	K02982|0|rcu:RCOM_2145580|60S ribosomal protein L16, putative; K02982 small subunit ribosomal protein S3 (A)	ko03010:Ribosome	--	--	Ribosomal protein S3, C-terminal domain	Ribosomal protein S3, mitochondrial GN=YRPS3 OS=Petunia hybrida (Petunia) PE=2 SV=1	J	Translation, ribosomal structure and biogenesis	ribosomal protein S3, partial (mitochondrion) [Fragaria mandshurica]
F01.PB20417	--	--	--	--	--	--	--	--	--	S	Function unknown	PREDICTED: uncharacterized protein LOC101304806 [Fragaria vesca subsp. vesca]
F01.PB93248	[O]	Posttranslational modification, protein turnover, chaperones	Biological Process: metabolic process (GO:0008152);; Molecular Function: serine-type peptidase activity (GO:0008236);;	--	--	--	--	Subtilase family;; Subtilase family	Subtilisin-like protease SBT3.5 {ECO:0000303|PubMed:16193095} (Precursor) OS=Arabidopsis thaliana (Mouse-ear cress) PE=1 SV=1	O	Posttranslational modification, protein turnover, chaperones	Subtilase family protein, putative [Theobroma cacao]
F01.PB23701	--	--	Biological Process: glycerol metabolic process (GO:0006071);; Biological Process: lipid metabolic process (GO:0006629);; Molecular Function: glycerophosphodiester phosphodiesterase activity (GO:0008889);; Cellular Component: plastid (GO:0009536);; Biological Process: cellular phosphate ion homeostasis (GO:0030643);; Biological Process: response to cadmium ion (GO:0046686);;	--	--	[R]	General function prediction only	Glycerophosphoryl diester phosphodiesterase family	Glycerophosphodiester phosphodiesterase GDPD2 {ECO:0000305} OS=Arabidopsis thaliana (Mouse-ear cress) PE=2 SV=1	C	Energy production and conversion	PREDICTED: glycerophosphodiester phosphodiesterase gde1-like [Fragaria vesca subsp. vesca]
F01.PB19061	--	--	--	--	--	--	--	Protein of unknown function (DUF3741);; DUF761-associated sequence motif;; Domain of unknown function (DUF4378)	--	S	Function unknown	PREDICTED: uncharacterized protein LOC101298051 [Fragaria vesca subsp. vesca]
F01.PB8815	--	--	Molecular Function: triglyceride lipase activity (GO:0004806);; Biological Process: lipid metabolic process (GO:0006629);; Molecular Function: phosphatidylcholine 1-acylhydrolase activity (GO:0008970);; Cellular Component: chloroplast (GO:0009507);; Biological Process: ethylene biosynthetic process (GO:0009693);; Molecular Function: galactolipase activity (GO:0047714);;	--	--	[I]	Lipid transport and metabolism	Lipase (class 3)	Phospholipase A1-Ibeta2, chloroplastic (Precursor) GN=At4g16820 OS=Arabidopsis thaliana (Mouse-ear cress) PE=1 SV=2	S	Function unknown	PREDICTED: phospholipase A1-Ibeta2, chloroplastic-like isoform 1 [Fragaria vesca subsp. vesca]
F01.PB7490	--	--	--	--	--	--	--	--	Protein LIGHT-DEPENDENT SHORT HYPOCOTYLS 10 GN=F14N22 OS=Arabidopsis thaliana (Mouse-ear cress) PE=1 SV=1	S	Function unknown	PREDICTED: uncharacterized protein LOC101307097 [Fragaria vesca subsp. vesca]
F01.PB116070	[T]	Signal transduction mechanisms	Molecular Function: ATP binding (GO:0005524);; Molecular Function: 1-phosphatidylinositol-4-phosphate 5-kinase activity (GO:0016308);; Biological Process: phosphatidylinositol phosphorylation (GO:0046854);;	K00889|0|fve:101312254|phosphatidylinositol 4-phosphate 5-kinase 8-like; K00889 1-phosphatidylinositol-4-phosphate 5-kinase [EC:2.7.1.68] (A)	ko00562:Inositol phosphate metabolism;ko04070:Phosphatidylinositol signaling system;ko04144:Endocytosis	[T]	Signal transduction mechanisms	Phosphatidylinositol-4-phosphate 5-Kinase;; MORN repeat;; Phosphatidylinositol-4-phosphate 5-Kinase	Phosphatidylinositol 4-phosphate 5-kinase 8 GN=PIP5K8 OS=Arabidopsis thaliana (Mouse-ear cress) PE=1 SV=1	T	Signal transduction mechanisms	PREDICTED: phosphatidylinositol 4-phosphate 5-kinase 8-like [Fragaria vesca subsp. vesca]
F01.PB92399	[RTKL]	--	Molecular Function: protein serine/threonine kinase activity (GO:0004674);; Molecular Function: protein tyrosine kinase activity (GO:0004713);; Molecular Function: ATP binding (GO:0005524);; Biological Process: protein phosphorylation (GO:0006468);; Biological Process: microtubule nucleation (GO:0007020);; Biological Process: cell wall macromolecule catabolic process (GO:0016998);;	--	--	--	--	Protein tyrosine kinase;; Protein kinase domain;; LysM domain	LysM domain receptor-like kinase 3 (Precursor) GN=LYK3 OS=Arabidopsis thaliana (Mouse-ear cress) PE=2 SV=1	T	Signal transduction mechanisms	PREDICTED: lysM domain receptor-like kinase 3-like [Fragaria vesca subsp. vesca]
F01.PB90903	--	--	Molecular Function: methyltransferase activity (GO:0008168);; Biological Process: methylation (GO:0032259);;	--	--	--	--	Putative S-adenosyl-L-methionine-dependent methyltransferase;; Methyltransferase domain	Probable methyltransferase PMT15 GN=At4g00750 OS=Arabidopsis thaliana (Mouse-ear cress) PE=2 SV=1	S	Function unknown	PREDICTED: probable methyltransferase PMT15-like [Fragaria vesca subsp. vesca]
F01.PB107145	--	--	--	--	--	--	--	Domain of unknown function (DUF4091)	--	S	Function unknown	PREDICTED: uncharacterized protein LOC101310002 [Fragaria vesca subsp. vesca]
F01.PB32987	--	--	Molecular Function: RNA binding (GO:0003723);; Biological Process: gynoecium development (GO:0048467);;	K13162|0|fve:101295410|poly(rC)-binding protein 3-like; K13162 poly(rC)-binding protein 2/3/4 (A)	--	[AR]	--	--	KH domain-containing protein At4g18375 GN=At4g18375 OS=Arabidopsis thaliana (Mouse-ear cress) PE=2 SV=1	S	Function unknown	PREDICTED: poly(rC)-binding protein 3-like [Fragaria vesca subsp. vesca]
F01.PB117717	[P]	Inorganic ion transport and metabolism	Molecular Function: calcium-transporting ATPase activity (GO:0005388);; Molecular Function: calmodulin binding (GO:0005516);; Molecular Function: ATP binding (GO:0005524);; Cellular Component: integral component of membrane (GO:0016021);; Molecular Function: metal ion binding (GO:0046872);; Biological Process: calcium ion transmembrane transport (GO:0070588);;	K01537|0|fve:101314756|calcium-transporting ATPase 8, plasma membrane-type-like; K01537 Ca2+-transporting ATPase [EC:3.6.3.8] (A)	--	[P]	Inorganic ion transport and metabolism	E1-E2 ATPase;; Cation transporting ATPase, C-terminus;; haloacid dehalogenase-like hydrolase;; Ca2+-ATPase N terminal autoinhibitory domain;; Cation transporter/ATPase, N-terminus;; Putative hydrolase of sodium-potassium ATPase alpha subunit;; haloacid dehalogenase-like hydrolase	Calcium-transporting ATPase 8, plasma membrane-type GN=ACA8 OS=Arabidopsis thaliana (Mouse-ear cress) PE=1 SV=1	P	Inorganic ion transport and metabolism	PREDICTED: calcium-transporting ATPase 8, plasma membrane-type-like [Fragaria vesca subsp. vesca]
F01.PB5380	[Q]	Secondary metabolites biosynthesis, transport and catabolism	--	--	--	[QI]	--	Cytochrome P450	Cytochrome P450 714C2 GN=OsJ_35025 OS=Oryza sativa subsp. japonica (Rice) PE=2 SV=1	Q	Secondary metabolites biosynthesis, transport and catabolism	PREDICTED: cytochrome P450 734A1-like isoform 1 [Fragaria vesca subsp. vesca]
F01.PB93922	[R]	General function prediction only	Molecular Function: metalloendopeptidase activity (GO:0004222);; Cellular Component: cell wall (GO:0005618);; Cellular Component: nucleolus (GO:0005730);; Cellular Component: mitochondrial outer membrane (GO:0005741);; Cellular Component: mitochondrial respiratory chain complex III (GO:0005750);; Cellular Component: mitochondrial intermembrane space (GO:0005758);; Cellular Component: mitochondria…	K17732|0|fve:101297069|probable mitochondrial-processing peptidase subunit beta-like; K17732 mitochondrial-processing peptidase subunit beta [EC:3.4.24.64] (A)	--	[O]	Posttranslational modification, protein turnover, chaperones	Insulinase (Peptidase family M16);; Peptidase M16 inactive domain	Probable mitochondrial-processing peptidase subunit beta (Precursor) GN=At3g02090 OS=Arabidopsis thaliana (Mouse-ear cress) PE=2 SV=2	O	Posttranslational modification, protein turnover, chaperones	PREDICTED: probable mitochondrial-processing peptidase subunit beta-like [Fragaria vesca subsp. vesca]
F01.PB48323	--	--	--	--	--	[R]	General function prediction only	PPR repeat;; PPR repeat family;; Pentatricopeptide repeat domain;; PPR repeat	Pentatricopeptide repeat-containing protein At3g18970 GN=PCMP-E93 OS=Arabidopsis thaliana (Mouse-ear cress) PE=2 SV=1	S	Function unknown	PREDICTED: pentatricopeptide repeat-containing protein At3g18970-like [Fragaria vesca subsp. vesca]
F01.PB31647	--	--	--	--	--	--	--	PPR repeat family;; PPR repeat	Pentatricopeptide repeat-containing protein At1g62350 GN=At1g62350 OS=Arabidopsis thaliana (Mouse-ear cress) PE=2 SV=1	S	Function unknown	PREDICTED: pentatricopeptide repeat-containing protein At1g62350-like [Fragaria vesca subsp. vesca]
F01.PB3715	--	--	--	--	--	[I]	Lipid transport and metabolism	CRAL/TRIO domain;; Divergent CRAL/TRIO domain;; CRAL/TRIO, N-terminal domain	Patellin-6 GN=PATL6 OS=Arabidopsis thaliana (Mouse-ear cress) PE=2 SV=1	S	Function unknown	PREDICTED: random slug protein 5-like [Fragaria vesca subsp. vesca]
F01.PB102601	[G]	Carbohydrate transport and metabolism	Molecular Function: alpha,alpha-trehalose-phosphate synthase (UDP-forming) activity (GO:0003825);; Molecular Function: trehalose-phosphatase activity (GO:0004805);; Biological Process: trehalose biosynthetic process (GO:0005992);;	K16055|0|fve:101291216|alpha,alpha-trehalose-phosphate synthase [UDP-forming] 1-like; K16055 trehalose 6-phosphate synthase/phosphatase [EC:2.4.1.15 3.1.3.12] (A)	ko00500:Starch and sucrose metabolism	[G]	Carbohydrate transport and metabolism	Glycosyltransferase family 20;; Trehalose-phosphatase;; Glycosyltransferase family 20	Alpha,alpha-trehalose-phosphate synthase [UDP-forming] 1 GN=TPS1 OS=Arabidopsis thaliana (Mouse-ear cress) PE=1 SV=1	G	Carbohydrate transport and metabolism	PREDICTED: alpha,alpha-trehalose-phosphate synthase [UDP-forming] 1-like [Fragaria vesca subsp. vesca]
F01.PB86441	--	--	--	--	--	--	--	Methyl-CpG binding domain	Methyl-CpG-binding domain-containing protein 8 GN=MBD8 OS=Arabidopsis thaliana (Mouse-ear cress) PE=2 SV=1	S	Function unknown	PREDICTED: uncharacterized protein LOC101298198 [Fragaria vesca subsp. vesca]
F01.PB55337	[O]	Posttranslational modification, protein turnover, chaperones	Molecular Function: adenyl-nucleotide exchange factor activity (GO:0000774);; Molecular Function: ribulose-phosphate 3-epimerase activity (GO:0004750);; Cellular Component: mitochondrial matrix (GO:0005759);; Biological Process: protein folding (GO:0006457);; Molecular Function: protein homodimerization activity (GO:0042803);; Molecular Function: chaperone binding (GO:0051087);;	K03687|3.57236e-165|fve:101297042|protein GrpE-like; K03687 molecular chaperone GrpE (A)	--	[O]	Posttranslational modification, protein turnover, chaperones	GrpE	--	O	Posttranslational modification, protein turnover, chaperones	PREDICTED: protein GrpE-like [Fragaria vesca subsp. vesca]
F01.PB69326	--	--	Molecular Function: catechol oxidase activity (GO:0004097);; Molecular Function: monophenol monooxygenase activity (GO:0004503);; Biological Process: pigment biosynthetic process (GO:0046148);; Molecular Function: metal ion binding (GO:0046872);; Biological Process: oxidation-reduction process (GO:0055114);;	--	--	--	--	--	Polyphenol oxidase, chloroplastic (Precursor) OS=Malus domestica (Apple) PE=2 SV=1	S	Function unknown	PREDICTED: polyphenol oxidase, chloroplastic-like [Fragaria vesca subsp. vesca]
F01.PB48738	[H]	Coenzyme transport and metabolism	Molecular Function: FMN adenylyltransferase activity (GO:0003919);; Biological Process: riboflavin biosynthetic process (GO:0009231);;	--	--	--	--	FAD synthetase	FAD synthetase 2, chloroplastic (Precursor) GN=RIBF2 OS=Arabidopsis thaliana (Mouse-ear cress) PE=1 SV=1	H	Coenzyme transport and metabolism	PREDICTED: riboflavin biosynthesis protein RibF-like [Fragaria vesca subsp. vesca]
F01.PB23802	[J]	Translation, ribosomal structure and biogenesis	Molecular Function: structural constituent of ribosome (GO:0003735);; Cellular Component: ribosome (GO:0005840);; Biological Process: translation (GO:0006412);;	K02962|1.7771e-83|fve:101297686|40S ribosomal protein S17-4-like; K02962 small subunit ribosomal protein S17e (A)	ko03010:Ribosome	[J]	Translation, ribosomal structure and biogenesis	Ribosomal S17	40S ribosomal protein S17 GN=RPS17 OS=Solanum lycopersicum (Tomato) PE=2 SV=3	J	Translation, ribosomal structure and biogenesis	PREDICTED: 40S ribosomal protein S17-4-like [Fragaria vesca subsp. vesca]
F01.PB97508	[J]	Translation, ribosomal structure and biogenesis	Biological Process: cellular metabolic process (GO:0044237);;	K03680|0|fve:101308602|translation initiation factor eIF-2B subunit delta-like; K03680 translation initiation factor eIF-2B subunit delta (A)	ko03013:RNA transport	[J]	Translation, ribosomal structure and biogenesis	Initiation factor 2 subunit family	--	J	Translation, ribosomal structure and biogenesis	PREDICTED: translation initiation factor eIF-2B subunit delta-like [Fragaria vesca subsp. vesca]
F01.PB102526	--	--	--	--	--	--	--	TPR repeat;; Tetratricopeptide repeat;; Tetratricopeptide repeat;; Tetratricopeptide repeat	ETO1-like protein 1 GN=EOL1 OS=Arabidopsis thaliana (Mouse-ear cress) PE=1 SV=1	S	Function unknown	PREDICTED: ETO1-like protein 1-like [Fragaria vesca subsp. vesca]
F01.PB46393	--	--	--	K13464|0|fve:101303423|protein TIFY 6B-like; K13464 jasmonate ZIM domain-containing protein (A)	ko04075:Plant hormone signal transduction	--	--	tify domain;; Divergent CCT motif	Protein TIFY 6B GN=MEB5.8 OS=Arabidopsis thaliana (Mouse-ear cress) PE=1 SV=1	S	Function unknown	PREDICTED: protein TIFY 6B-like [Fragaria vesca subsp. vesca]
F01.PB74600	--	--	Cellular Component: endosome (GO:0005768);; Cellular Component: Golgi apparatus (GO:0005794);; Cellular Component: trans-Golgi network (GO:0005802);; Molecular Function: methyltransferase activity (GO:0008168);; Biological Process: response to desiccation (GO:0009269);; Biological Process: response to cold (GO:0009409);; Biological Process: response to salt stress (GO:0009651);; Biological Proces…	--	--	--	--	Putative S-adenosyl-L-methionine-dependent methyltransferase;; Methyltransferase domain	Probable methyltransferase PMT20 GN=At1g31850 OS=Arabidopsis thaliana (Mouse-ear cress) PE=2 SV=1	S	Function unknown	PREDICTED: probable methyltransferase PMT20-like [Fragaria vesca subsp. vesca]
F01.PB79223	--	--	Molecular Function: GTPase activity (GO:0003924);; Molecular Function: signal transducer activity (GO:0004871);; Molecular Function: GTP binding (GO:0005525);; Biological Process: GTP catabolic process (GO:0006184);; Biological Process: G-protein coupled receptor signaling pathway (GO:0007186);; Molecular Function: G-protein beta/gamma-subunit complex binding (GO:0031683);;	--	--	[DT]	--	G-protein alpha subunit	Extra-large guanine nucleotide-binding protein 3 GN=XLG3 OS=Arabidopsis thaliana (Mouse-ear cress) PE=1 SV=1	S	Function unknown	PREDICTED: uncharacterized protein LOC101315054 [Fragaria vesca subsp. vesca]
F01.PB77399	--	--	--	--	--	--	--	Plant mobile domain	Serine/threonine-protein phosphatase 7 long form homolog GN=At1g48120 OS=Arabidopsis thaliana (Mouse-ear cress) PE=2 SV=1	S	Function unknown	PREDICTED: serine/threonine-protein phosphatase 7 long form homolog [Fragaria vesca subsp. vesca]
F01.PB38361	--	--	--	--	--	--	--	Vicilin N terminal region;; Vicilin N terminal region	--	--	--	--
F01.PB16256	[R]	General function prediction only	Cellular Component: integral component of membrane (GO:0016021);; Biological Process: transmembrane transport (GO:0055085);;	K07088|0|fve:101295161|uncharacterized transporter YBR287W-like; K07088 (A)	--	[S]	Function unknown	Membrane transport protein	--	S	Function unknown	PREDICTED: uncharacterized transporter YBR287W-like [Fragaria vesca subsp. vesca]
F01.PB108714	--	--	--	K13162|0|pper:PRUPE_ppa003758mg|hypothetical protein; K13162 poly(rC)-binding protein 2/3/4 (A)	--	[AR]	--	KH domain;; KH domain;; KH domain;; KH domain;; NusA-like KH domain	KH domain-containing protein At4g18375 GN=At4g18375 OS=Arabidopsis thaliana (Mouse-ear cress) PE=2 SV=1	S	Function unknown	PREDICTED: KH domain-containing protein At4g18375 isoform X3 [Prunus mume]
F01.PB57913	--	--	--	K15032|0|fve:101303845|uncharacterized protein LOC101303845; K15032 mTERF domain-containing protein, mitochondrial (A)	--	[KR]	--	mTERF	--	S	Function unknown	PREDICTED: uncharacterized protein LOC101303845 [Fragaria vesca subsp. vesca]
F01.PB105847	[RTKL]	--	Biological Process: activation of MAPKK activity (GO:0000186);; Molecular Function: MAP kinase kinase kinase activity (GO:0004709);; Molecular Function: ATP binding (GO:0005524);; Cellular Component: integral component of membrane (GO:0016021);; Molecular Function: 2-alkenal reductase [NAD(P)] activity (GO:0032440);; Biological Process: oxidation-reduction process (GO:0055114);;	--	--	--	--	Protein kinase domain;; Leucine Rich repeats (2 copies);; Protein tyrosine kinase;; Leucine rich repeat;; Leucine Rich Repeat;; Leucine Rich repeat;; Leucine rich repeat N-terminal domain;; Leucine rich repeat	Probable leucine-rich repeat receptor-like protein kinase At2g33170 (Precursor) GN=At2g33170 OS=Arabidopsis thaliana (Mouse-ear cress) PE=2 SV=1	S	Function unknown	PREDICTED: probable leucine-rich repeat receptor-like protein kinase At5g63930-like [Fragaria vesca subsp. vesca]
F01.PB119339	[R]	General function prediction only	Molecular Function: metalloendopeptidase activity (GO:0004222);; Cellular Component: mitochondrion (GO:0005739);; Biological Process: proteolysis (GO:0006508);; Molecular Function: zinc ion binding (GO:0008270);; Cellular Component: chloroplast stroma (GO:0009570);; Biological Process: embryo development ending in seed dormancy (GO:0009793);;	--	--	[O]	Posttranslational modification, protein turnover, chaperones	Peptidase M16 inactive domain;; Insulinase (Peptidase family M16)	--	O	Posttranslational modification, protein turnover, chaperones	PREDICTED: uncharacterized protein LOC101308217 [Fragaria vesca subsp. vesca]
F01.PB80297	--	--	--	--	--	--	--	SBP domain	Squamosa promoter-binding-like protein 13B GN=MFB16.6 OS=Arabidopsis thaliana (Mouse-ear cress) PE=3 SV=1	S	Function unknown	PREDICTED: squamosa promoter-binding-like protein 13A-like [Fragaria vesca subsp. vesca]
F01.PB54332	--	--	Molecular Function: iron ion binding (GO:0005506);; Cellular Component: mitochondrial respiratory chain complex III (GO:0005750);; Cellular Component: vacuole (GO:0005773);; Cellular Component: plasma membrane (GO:0005886);; Biological Process: mitochondrial electron transport, ubiquinol to cytochrome c (GO:0006122);; Cellular Component: plastid (GO:0009536);; Molecular Function: heme binding (GO…	K00413|0|fve:101298147|cytochrome c1-1, heme protein, mitochondrial-like; K00413 ubiquinol-cytochrome c reductase cytochrome c1 subunit (A)	ko00190:Oxidative phosphorylation	[C]	Energy production and conversion	Cytochrome C1 family	Cytochrome c1-1, heme protein, mitochondrial (Precursor) GN=CYCL OS=Solanum tuberosum (Potato) PE=2 SV=1	C	Energy production and conversion	PREDICTED: cytochrome c1-1, heme protein, mitochondrial-like [Fragaria vesca subsp. vesca]
F01.PB115456	[MG]	--	Molecular Function: catalytic activity (GO:0003824);; Biological Process: cellular metabolic process (GO:0044237);; Molecular Function: coenzyme binding (GO:0050662);;	--	--	[V]	Defense mechanisms	NADH(P)-binding;; NAD dependent epimerase/dehydratase family;; NmrA-like family;; 3-beta hydroxysteroid dehydrogenase/isomerase family	Cinnamoyl-CoA reductase 1 GN=T24D18.5 OS=Arabidopsis thaliana (Mouse-ear cress) PE=1 SV=1	M	Cell wall/membrane/envelope biogenesis	PREDICTED: cinnamoyl-CoA reductase 1-like [Fragaria vesca subsp. vesca]
F01.PB110605	--	--	--	--	--	--	--	Arabidopsis broad-spectrum mildew resistance protein RPW8;; Phloem protein 2	F-box protein PP2-B10 GN=PP2B10 OS=Arabidopsis thaliana (Mouse-ear cress) PE=1 SV=1	S	Function unknown	PREDICTED: F-box protein PP2-B1-like [Fragaria vesca subsp. vesca]
F01.PB95898	--	--	--	--	--	[R]	General function prediction only	PPR repeat family;; PPR repeat;; Pentatricopeptide repeat domain;; PPR repeat;; DYW family of nucleic acid deaminases	Pentatricopeptide repeat-containing protein At4g13650 GN=PCMP-H42 OS=Arabidopsis thaliana (Mouse-ear cress) PE=2 SV=2	S	Function unknown	PREDICTED: putative pentatricopeptide repeat-containing protein At1g68930-like [Fragaria vesca subsp. vesca]
F01.PB11633	[R]	General function prediction only	--	K03977|0|fve:101310757|GTPase Der-like; K03977 GTP-binding protein (A)	--	[J]	Translation, ribosomal structure and biogenesis	50S ribosome-binding GTPase;; KH-domain-like of EngA bacterial GTPase enzymes, C-terminal;; Dynamin family;; Ferrous iron transport protein B;; Elongation factor Tu GTP binding domain;; Miro-like protein;; AIG1 family	Probable tRNA modification GTPase MnmE {ECO:0000255|HAMAP-Rule:MF_00379} OS=Cyanidium caldarium PE=3 SV=1	S	Function unknown	PREDICTED: GTPase Der-like [Fragaria vesca subsp. vesca]
F01.PB15928	--	--	Molecular Function: nucleic acid binding (GO:0003676);; Molecular Function: zinc ion binding (GO:0008270);;	--	--	[O]	Posttranslational modification, protein turnover, chaperones	IBR domain;; Reverse transcriptase-like	Probable E3 ubiquitin-protein ligase ARI10 GN=ARI10 OS=Arabidopsis thaliana (Mouse-ear cress) PE=2 SV=1	S	Function unknown	PREDICTED: uncharacterized protein LOC101308263 [Fragaria vesca subsp. vesca]
F01.PB20571	--	--	--	--	--	[R]	General function prediction only	Thioesterase superfamily;; Domain of unknown function (DUF4442)	--	Q	Secondary metabolites biosynthesis, transport and catabolism	PREDICTED: uncharacterized protein LOC101314599 isoform 2 [Fragaria vesca subsp. vesca]
F01.PB119706	[G]	Carbohydrate transport and metabolism	Molecular Function: beta-galactosidase activity (GO:0004565);; Biological Process: vegetative to reproductive phase transition of meristem (GO:0010228);; Biological Process: glucuronoxylan metabolic process (GO:0010413);; Biological Process: protein desumoylation (GO:0016926);; Molecular Function: cation binding (GO:0043169);; Biological Process: xylan biosynthetic process (GO:0045492);; Biologic…	K12309|0|fve:101299375|beta-galactosidase 17-like; K12309 beta-galactosidase [EC:3.2.1.23] (A)	ko00052:Galactose metabolism;ko00511:Other glycan degradation;ko00531:Glycosaminoglycan degradation;ko00600:Sphingolipid metabolism;ko00604:Glycosphingolipid biosynthesis - ganglio series	[G]	Carbohydrate transport and metabolism	Glycosyl hydrolases family 35;; Glycosyl hydrolases family 35;; Beta-galactosidase	Beta-galactosidase 8 (Precursor) GN=OSJNBa0052K01.15 OS=Oryza sativa subsp. japonica (Rice) PE=2 SV=1	G	Carbohydrate transport and metabolism	PREDICTED: beta-galactosidase 17-like [Fragaria vesca subsp. vesca]
F01.PB6526	--	--	Molecular Function: carbohydrate binding (GO:0030246);;	--	--	[S]	Function unknown	Protein of unknown function (DUF2012);; Carboxypeptidase regulatory-like domain	ER membrane protein complex subunit 7 homolog (Precursor) GN=At4g32130 OS=Arabidopsis thaliana (Mouse-ear cress) PE=2 SV=1	S	Function unknown	PREDICTED: ER membrane protein complex subunit 7 homolog [Fragaria vesca subsp. vesca]
F01.PB103886	--	--	--	--	--	--	--	FAR1 DNA-binding domain;; MULE transposase domain;; SWIM zinc finger	Protein FAR1-RELATED SEQUENCE 7 GN=FRS7 OS=Arabidopsis thaliana (Mouse-ear cress) PE=2 SV=1	S	Function unknown	PREDICTED: protein FAR1-RELATED SEQUENCE 7-like [Fragaria vesca subsp. vesca]
F01.PB68106	--	--	--	--	--	--	--	F-box domain	F-box/LRR-repeat protein At2g42720 GN=At2g42720 OS=Arabidopsis thaliana (Mouse-ear cress) PE=2 SV=1	S	Function unknown	PREDICTED: F-box/FBD/LRR-repeat protein At3g52680-like [Fragaria vesca subsp. vesca]
F01.PB60819	--	--	--	--	--	--	--	Vicilin N terminal region;; Vicilin N terminal region	--	--	--	PREDICTED: uncharacterized protein LOC101298113 [Fragaria vesca subsp. vesca]
F01.PB81686	--	--	Biological Process: nucleobase-containing compound metabolic process (GO:0006139);; Molecular Function: organic cyclic compound binding (GO:0097159);; Molecular Function: heterocyclic compound binding (GO:1901363);;	--	--	[A]	RNA processing and modification	--	FIP1[V]-like protein {ECO:0000303|PubMed:16282318} OS=Arabidopsis thaliana (Mouse-ear cress) PE=1 SV=1	A	RNA processing and modification	PREDICTED: uncharacterized protein LOC101308899 [Fragaria vesca subsp. vesca]
F01.PB61866	--	--	--	--	--	[U]	Intracellular trafficking, secretion, and vesicular transport	--	Reticulon-like protein B5 GN=RTNLB5 OS=Arabidopsis thaliana (Mouse-ear cress) PE=1 SV=1	U	Intracellular trafficking, secretion, and vesicular transport	PREDICTED: reticulon-like protein B2-like isoform 1 [Fragaria vesca subsp. vesca]
F01.PB7103	[O]	Posttranslational modification, protein turnover, chaperones	Molecular Function: serine-type endopeptidase activity (GO:0004252);; Biological Process: proteolysis (GO:0006508);; Molecular Function: 2-alkenal reductase [NAD(P)] activity (GO:0032440);; Biological Process: oxidation-reduction process (GO:0055114);;	--	--	[O]	Posttranslational modification, protein turnover, chaperones	PDZ domain;; Trypsin-like peptidase domain	Putative protease Do-like 14 OS=Arabidopsis thaliana (Mouse-ear cress) PE=3 SV=2	O	Posttranslational modification, protein turnover, chaperones	PREDICTED: putative protease Do-like 14-like [Fragaria vesca subsp. vesca]
F01.PB116120	--	--	Biological Process: transcription, DNA-templated (GO:0006351);;	--	--	--	--	GRAS domain family	Scarecrow-like protein 14 GN=SCL14 OS=Arabidopsis thaliana (Mouse-ear cress) PE=2 SV=2	K	Transcription	PREDICTED: uncharacterized protein LOC103323607 [Prunus mume]
F01.PB9125	--	--	Molecular Function: sequence-specific DNA binding transcription factor activity (GO:0003700);; Biological Process: regulation of transcription, DNA-templated (GO:0006355);; Molecular Function: sequence-specific DNA binding (GO:0043565);;	--	--	--	--	bZIP transcription factor;; Basic region leucine zipper	Ocs element-binding factor 1 GN=OBF1 OS=Zea mays (Maize) PE=2 SV=2	K	Transcription	PREDICTED: ocs element-binding factor 1-like [Fragaria vesca subsp. vesca]
F01.PB7680	[O]	Posttranslational modification, protein turnover, chaperones	Molecular Function: glutathione transferase activity (GO:0004364);;	K00799|1.06361e-155|fve:101308650|probable glutathione S-transferase-like; K00799 glutathione S-transferase [EC:2.5.1.18] (A)	ko00480:Glutathione metabolism	[O]	Posttranslational modification, protein turnover, chaperones	Glutathione S-transferase, N-terminal domain;; Glutathione S-transferase, N-terminal domain;; Glutathione S-transferase, C-terminal domain;; Glutathione S-transferase, C-terminal domain;; Glutathione S-transferase, N-terminal domain	Probable glutathione S-transferase OS=Nicotiana tabacum (Common tobacco) PE=2 SV=1	O	Posttranslational modification, protein turnover, chaperones	PREDICTED: probable glutathione S-transferase-like [Fragaria vesca subsp. vesca]
F01.PB3818	[I]	Lipid transport and metabolism	Molecular Function: 3-hydroxyisobutyryl-CoA hydrolase activity (GO:0003860);; Biological Process: valine catabolic process (GO:0006574);; Biological Process: fatty acid beta-oxidation (GO:0006635);; Biological Process: response to cold (GO:0009409);; Cellular Component: chloroplast (GO:0009507);; Biological Process: response to auxin (GO:0009733);; Molecular Function: carotene beta-ring hydroxyla…	K05605|7.57583e-179|fve:101295457|3-hydroxyisobutyryl-CoA hydrolase 1-like; K05605 3-hydroxyisobutyryl-CoA hydrolase [EC:3.1.2.4] (A)	ko00280:Valine, leucine and isoleucine degradation;ko00410:beta-Alanine metabolism;ko00640:Propanoate metabolism;ko01200:Carbon metabolism	--	--	2-enoyl-CoA Hydratase C-terminal region;; Enoyl-CoA hydratase/isomerase family	3-hydroxyisobutyryl-CoA hydrolase 1 GN=CHY1 OS=Arabidopsis thaliana (Mouse-ear cress) PE=1 SV=1	I	Lipid transport and metabolism	PREDICTED: 3-hydroxyisobutyryl-CoA hydrolase 1-like [Fragaria vesca subsp. vesca]
F01.PB83078	--	--	--	--	--	--	--	--	--	S	Function unknown	PREDICTED: uncharacterized protein LOC101300302 [Fragaria vesca subsp. vesca]
F01.PB106600	[EH]	--	Biological Process: branched-chain amino acid metabolic process (GO:0009081);; Molecular Function: L-leucine transaminase activity (GO:0052654);; Molecular Function: L-valine transaminase activity (GO:0052655);; Molecular Function: L-isoleucine transaminase activity (GO:0052656);;	K00826|0|fve:101298386|branched-chain-amino-acid aminotransferase 2, chloroplastic-like; K00826 branched-chain amino acid aminotransferase [EC:2.6.1.42] (A)	ko00280:Valine, leucine and isoleucine degradation;ko00290:Valine, leucine and isoleucine biosynthesis;ko00770:Pantothenate and CoA biosynthesis;ko01210:2-Oxocarboxylic acid metabolism;ko01230:Biosynthesis of amino acids	[E]	Amino acid transport and metabolism	Aminotransferase class IV;; Reverse transcriptase-like;; Aminotransferase class IV	Branched-chain-amino-acid aminotransferase 2, chloroplastic (Precursor) GN=BCAT2 OS=Arabidopsis thaliana (Mouse-ear cress) PE=1 SV=1	E	Amino acid transport and metabolism	PREDICTED: branched-chain-amino-acid aminotransferase 2, chloroplastic-like [Fragaria vesca subsp. vesca]
F01.PB89501	--	--	--	--	--	--	--	SBP domain	Squamosa promoter-binding-like protein 13B GN=MFB16.6 OS=Arabidopsis thaliana (Mouse-ear cress) PE=3 SV=1	S	Function unknown	PREDICTED: squamosa promoter-binding-like protein 13A-like [Fragaria vesca subsp. vesca]
F01.PB58606	[IQR]	--	Molecular Function: nucleotide binding (GO:0000166);; Molecular Function: protochlorophyllide reductase activity (GO:0016630);; Biological Process: oxidation-reduction process (GO:0055114);;	--	--	[Q]	Secondary metabolites biosynthesis, transport and catabolism	short chain dehydrogenase;; KR domain	Short-chain dehydrogenase TIC 32, chloroplastic GN=TIC32 OS=Arabidopsis thaliana (Mouse-ear cress) PE=2 SV=1	S	Function unknown	PREDICTED: short-chain dehydrogenase TIC 32, chloroplastic-like [Fragaria vesca subsp. vesca]
F01.PB57429	[I]	Lipid transport and metabolism	Molecular Function: protein binding (GO:0005515);; Cellular Component: nucleus (GO:0005634);; Biological Process: response to ethylene (GO:0009723);; Biological Process: response to abscisic acid (GO:0009737);; Biological Process: seed germination (GO:0009845);; Biological Process: salicylic acid mediated signaling pathway (GO:0009863);; Biological Process: jasmonic acid mediated signaling pathwa…	K14493|0|fve:101308690|gibberellin receptor GID1C-like; K14493 gibberellin receptor GID1 [EC:3.-.-.-] (A)	ko04075:Plant hormone signal transduction	[V]	Defense mechanisms	alpha/beta hydrolase fold;; Carboxylesterase family	Gibberellin receptor GID1C GN=F21A20.30 OS=Arabidopsis thaliana (Mouse-ear cress) PE=1 SV=1	I	Lipid transport and metabolism	PREDICTED: gibberellin receptor GID1C-like [Fragaria vesca subsp. vesca]
F01.PB46487	--	--	--	--	--	--	--	--	Seed biotin-containing protein SBP65 GN=SBP65 OS=Pisum sativum (Garden pea) PE=1 SV=1	S	Function unknown	PREDICTED: seed biotin-containing protein SBP65-like isoform 1 [Fragaria vesca subsp. vesca]
F01.PB91523	[RTKL]	--	--	K18670|5.23334e-159|fve:101313357|uncharacterized protein LOC101313357; K18670 dual specificity protein kinase YAK1 [EC:2.7.12.1] (A)	--	[R]	General function prediction only	Protein kinase domain;; Protein tyrosine kinase	Serine/threonine-protein kinase AFC2 GN=AFC2 OS=Arabidopsis thaliana (Mouse-ear cress) PE=1 SV=1	T	Signal transduction mechanisms	PREDICTED: uncharacterized protein LOC101313357 [Fragaria vesca subsp. vesca]
F01.PB120158	--	--	Molecular Function: adenosylmethionine decarboxylase activity (GO:0004014);; Biological Process: S-adenosylmethioninamine biosynthetic process (GO:0006557);; Biological Process: spermine biosynthetic process (GO:0006597);; Biological Process: spermidine biosynthetic process (GO:0008295);;	--	--	[T]	Signal transduction mechanisms	Plant specific eukaryotic initiation factor 4B;; Adenosylmethionine decarboxylase;; Homeobox associated leucine zipper;; Homeobox domain;; S-adenosyl-l-methionine decarboxylase leader peptide	S-adenosylmethionine decarboxylase beta chain (Precursor) GN=SAMDC OS=Catharanthus roseus (Madagascar periwinkle) PE=1 SV=1	E	Amino acid transport and metabolism	PREDICTED: uncharacterized protein LOC101298564 [Fragaria vesca subsp. vesca]
F01.PB98392	--	--	Biological Process: cell cycle (GO:0007049);;	K05868|2.06671e-69|fve:101298954|G2/mitotic-specific cyclin-1-like; K05868 cyclin B (A)	--	[D]	Cell cycle control, cell division, chromosome partitioning	Cyclin, N-terminal domain;; Cyclin, N-terminal domain	G2/mitotic-specific cyclin-1 OS=Medicago sativa subsp. varia (Alfalfa) PE=2 SV=1	D	Cell cycle control, cell division, chromosome partitioning	PREDICTED: G2/mitotic-specific cyclin-1-like [Fragaria vesca subsp. vesca]
F01.PB30838	--	--	Molecular Function: calcium ion binding (GO:0005509);; Cellular Component: endoplasmic reticulum (GO:0005783);; Cellular Component: Golgi apparatus (GO:0005794);; Cellular Component: plasma membrane (GO:0005886);; Biological Process: signal transduction (GO:0007165);; Biological Process: regulation of flower development (GO:0009909);; Biological Process: histone lysine methylation (GO:0034968);;	--	--	[TU]	--	EF-hand domain pair;; EF hand;; EF hand;; EF-hand domain;; EF-hand domain pair;; Secreted protein acidic and rich in cysteine Ca binding region	Calmodulin-like protein 4 GN=CML4 OS=Arabidopsis thaliana (Mouse-ear cress) PE=2 SV=1	S	Function unknown	PREDICTED: calumenin-B-like [Fragaria vesca subsp. vesca]
F01.PB9330	--	--	Biological Process: maltose metabolic process (GO:0000023);; Cellular Component: chloroplast thylakoid membrane (GO:0009535);; Cellular Component: chloroplast envelope (GO:0009941);; Biological Process: leaf morphogenesis (GO:0009965);; Biological Process: photosystem II assembly (GO:0010207);; Biological Process: starch biosynthetic process (GO:0019252);; Biological Process: cell differentiation…	--	--	--	--	Protein of unknown function (DUF2854);; Protein of unknown function (DUF2854)	--	S	Function unknown	PREDICTED: uncharacterized protein LOC101308310 [Fragaria vesca subsp. vesca]
F01.PB103008	[GO]	--	--	K01510|0|fve:101304566|probable apyrase 6-like isoform 1; K01510 apyrase [EC:3.6.1.5] (A)	ko00230:Purine metabolism;ko00240:Pyrimidine metabolism	[F]	Nucleotide transport and metabolism	GDA1/CD39 (nucleoside phosphatase) family	Probable apyrase 6 GN=APY6 OS=Arabidopsis thaliana (Mouse-ear cress) PE=2 SV=2	GO	--	PREDICTED: probable apyrase 6-like isoform 1 [Fragaria vesca subsp. vesca]
F01.PB82900	[F]	Nucleotide transport and metabolism	Molecular Function: magnesium ion binding (GO:0000287);; Molecular Function: adenylosuccinate synthase activity (GO:0004019);; Molecular Function: GTP binding (GO:0005525);; Cellular Component: cytosol (GO:0005829);; Biological Process: pyrimidine ribonucleotide biosynthetic process (GO:0009220);; Cellular Component: chloroplast stroma (GO:0009570);; Biological Process: 'de novo' AMP biosynthetic…	K01939|0|fve:101304923|adenylosuccinate synthetase 2, chloroplastic-like; K01939 adenylosuccinate synthase [EC:6.3.4.4] (A)	ko00230:Purine metabolism;ko00250:Alanine, aspartate and glutamate metabolism	[F]	Nucleotide transport and metabolism	Adenylosuccinate synthetase	Adenylosuccinate synthetase 2, chloroplastic {ECO:0000255|HAMAP-Rule:MF_03125} (Precursor) OS=Ricinus communis (Castor bean) PE=3 SV=1	F	Nucleotide transport and metabolism	PREDICTED: adenylosuccinate synthetase 2, chloroplastic-like [Fragaria vesca subsp. vesca]
F01.PB118377	--	--	--	--	--	--	--	Protein of unknown function (DUF668);; Domain of unknown function (DUF3475)	--	S	Function unknown	PREDICTED: uncharacterized protein LOC101303268 isoform 1 [Fragaria vesca subsp. vesca]
F01.PB77942	[RTKL]	--	Molecular Function: calmodulin-dependent protein kinase activity (GO:0004683);; Molecular Function: ATP binding (GO:0005524);; Biological Process: protein phosphorylation (GO:0006468);; Biological Process: signal transduction (GO:0007165);; Biological Process: response to salt stress (GO:0009651);; Cellular Component: plant-type vacuole membrane (GO:0009705);; Molecular Function: identical protei…	--	--	[T]	Signal transduction mechanisms	Protein kinase domain;; Protein tyrosine kinase;; NAF domain;; Kinase-like	CBL-interacting serine/threonine-protein kinase 24 OS=Arabidopsis thaliana (Mouse-ear cress) PE=1 SV=1	T	Signal transduction mechanisms	PREDICTED: CBL-interacting serine/threonine-protein kinase 24-like [Fragaria vesca subsp. vesca]
F01.PB77582	[L]	Replication, recombination and repair	Biological Process: telomere maintenance (GO:0000723);; Biological Process: cellular response to DNA damage stimulus (GO:0006974);; Biological Process: chromosome segregation (GO:0007059);; Biological Process: meiosis I (GO:0007127);; Molecular Function: organic cyclic compound binding (GO:0097159);; Molecular Function: heterocyclic compound binding (GO:1901363);;	K08739|0|fve:101304814|uncharacterized protein LOC101304814; K08739 DNA mismatch repair protein MLH3 (A)	ko03430:Mismatch repair	[L]	Replication, recombination and repair	MutL C terminal dimerisation domain	DNA mismatch repair protein MLH3 GN=MLH3 OS=Arabidopsis thaliana (Mouse-ear cress) PE=2 SV=2	L	Replication, recombination and repair	PREDICTED: uncharacterized protein LOC101304814 [Fragaria vesca subsp. vesca]
F01.PB118125	--	--	Molecular Function: magnesium ion transmembrane transporter activity (GO:0015095);; Biological Process: magnesium ion transport (GO:0015693);; Cellular Component: membrane (GO:0016020);;	--	--	[S]	Function unknown	Magnesium transporter NIPA;; Multidrug resistance efflux transporter;; EamA-like transporter family;; Magnesium transporter NIPA	Probable magnesium transporter NIPA6 GN=At2g21120 OS=Arabidopsis thaliana (Mouse-ear cress) PE=2 SV=1	S	Function unknown	PREDICTED: magnesium transporter NIPA2-like [Fragaria vesca subsp. vesca]
F01.PB72306	--	--	Molecular Function: polynucleotide adenylyltransferase activity (GO:0004652);; Biological Process: RNA polyadenylation (GO:0043631);;	--	--	[R]	General function prediction only	PPR repeat family;; PPR repeat;; PPR repeat;; Pentatricopeptide repeat domain	Pentatricopeptide repeat-containing protein At3g62470, mitochondrial (Precursor) GN=At3g62470 OS=Arabidopsis thaliana (Mouse-ear cress) PE=2 SV=1	S	Function unknown	PREDICTED: pentatricopeptide repeat-containing protein At3g62470, mitochondrial-like [Fragaria vesca subsp. vesca]
F01.PB56882	--	--	Biological Process: rRNA processing (GO:0006364);; Cellular Component: PSII associated light-harvesting complex II (GO:0009517);; Cellular Component: chloroplast stromal thylakoid (GO:0009533);; Biological Process: response to high light intensity (GO:0009644);; Biological Process: response to sucrose (GO:0009744);; Biological Process: photosynthesis, light harvesting (GO:0009765);; Cellular Comp…	K08916|2.41256e-164|fve:101295423|chlorophyll a-b binding protein CP26, chloroplastic-like; K08916 light-harvesting complex II chlorophyll a/b binding protein 5 (A)	ko00196:Photosynthesis - antenna proteins	--	--	Chlorophyll A-B binding protein	Chlorophyll a-b binding protein CP26, chloroplastic (Precursor) GN=LHCB5 OS=Arabidopsis thaliana (Mouse-ear cress) PE=1 SV=1	S	Function unknown	PREDICTED: chlorophyll a-b binding protein CP26, chloroplastic-like [Fragaria vesca subsp. vesca]
F01.PB92417	[E]	Amino acid transport and metabolism	Molecular Function: catalytic activity (GO:0003824);; Biological Process: metabolic process (GO:0008152);; Molecular Function: pyridoxal phosphate binding (GO:0030170);;	--	--	[E]	Amino acid transport and metabolism	Aminotransferase class-V	L-cysteine desulfhydrase GN=LCD OS=Arabidopsis thaliana (Mouse-ear cress) PE=2 SV=1	E	Amino acid transport and metabolism	PREDICTED: isopenicillin N epimerase-like [Fragaria vesca subsp. vesca]
F01.PB868	--	--	Cellular Component: cytosol (GO:0005829);;	--	--	[R]	General function prediction only	--	--	S	Function unknown	PREDICTED: huntingtin-interacting protein K-like [Fragaria vesca subsp. vesca]
F01.PB45865	[RTKL]	--	Biological Process: response to molecule of bacterial origin (GO:0002237);; Molecular Function: protein serine/threonine kinase activity (GO:0004674);; Molecular Function: protein tyrosine kinase activity (GO:0004713);; Molecular Function: ATP binding (GO:0005524);; Biological Process: protein phosphorylation (GO:0006468);; Biological Process: signal transduction (GO:0007165);; Biological Process…	--	--	--	--	Protein kinase domain;; Protein tyrosine kinase	Leucine-rich repeat receptor-like serine/threonine-protein kinase At1g17230 (Precursor) GN=At1g17230 OS=Arabidopsis thaliana (Mouse-ear cress) PE=2 SV=2	S	Function unknown	PREDICTED: leucine-rich repeat receptor-like serine/threonine-protein kinase At1g17230-like [Fragaria vesca subsp. vesca]
F01.PB111750	--	--	Molecular Function: DNA-directed RNA polymerase activity (GO:0003899);; Biological Process: positive regulation of autophagy (GO:0010508);; Biological Process: RNA biosynthetic process (GO:0032774);;	--	--	--	--	UV radiation resistance protein and autophagy-related subunit 14;; UV radiation resistance protein and autophagy-related subunit 14;; UV radiation resistance protein and autophagy-related subunit 14	--	S	Function unknown	PREDICTED: uncharacterized protein LOC101292418 [Fragaria vesca subsp. vesca]
F01.PB115613	--	--	--	--	--	--	--	--	--	S	Function unknown	PREDICTED: uncharacterized protein LOC101305961 [Fragaria vesca subsp. vesca]
F01.PB102469	--	--	--	--	--	--	--	GRAM domain	GEM-like protein 5 GN=At5g13200 OS=Arabidopsis thaliana (Mouse-ear cress) PE=1 SV=1	S	Function unknown	PREDICTED: GEM-like protein 5-like [Fragaria vesca subsp. vesca]
F01.PB119621	[RTKL]	--	Biological Process: cellular process (GO:0009987);; Molecular Function: kinase activity (GO:0016301);;	--	--	--	--	Protein tyrosine kinase;; Protein kinase domain;; D-mannose binding lectin;; S-locus glycoprotein family;; PAN-like domain	G-type lectin S-receptor-like serine/threonine-protein kinase RKS1 (Precursor) GN=RKS1 OS=Arabidopsis thaliana (Mouse-ear cress) PE=3 SV=3	T	Signal transduction mechanisms	PREDICTED: uncharacterized protein LOC101313494 [Fragaria vesca subsp. vesca]
F01.PB77202	[M]	Cell wall/membrane/envelope biogenesis	--	K13680|0|fve:101308590|glucomannan 4-beta-mannosyltransferase 9-like; K13680 beta-mannan synthase [EC:2.4.1.32] (A)	--	--	--	Glycosyltransferase like family 2;; Glycosyl transferase family group 2;; Glycosyl transferase family 2;; Glycosyl transferase family 21	Glucomannan 4-beta-mannosyltransferase 9 GN=F17C15.180 OS=Arabidopsis thaliana (Mouse-ear cress) PE=2 SV=1	M	Cell wall/membrane/envelope biogenesis	PREDICTED: glucomannan 4-beta-mannosyltransferase 9-like [Fragaria vesca subsp. vesca]
F01.PB8451	--	--	Cellular Component: chloroplast thylakoid (GO:0009534);; Biological Process: photosynthetic acclimation (GO:0009643);; Cellular Component: chloroplast envelope (GO:0009941);; Molecular Function: phosphoglycerate transmembrane transporter activity (GO:0015120);; Molecular Function: antiporter activity (GO:0015297);; Biological Process: phosphoglycerate transport (GO:0015713);; Cellular Component: …	K15283|0|fve:101303679|triose phosphate/phosphate translocator TPT, chloroplastic-like; K15283 solute carrier family 35, member E1 (A)	--	[GE]	--	Triose-phosphate Transporter family;; EamA-like transporter family;; UAA transporter family	Triose phosphate/phosphate translocator TPT, chloroplastic (Precursor) GN=TPT OS=Arabidopsis thaliana (Mouse-ear cress) PE=2 SV=1	S	Function unknown	PREDICTED: triose phosphate/phosphate translocator TPT, chloroplastic-like [Fragaria vesca subsp. vesca]
F01.PB45106	--	--	Cellular Component: plastid (GO:0009536);; Biological Process: protein catabolic process (GO:0030163);;	--	--	--	--	--	--	S	Function unknown	PREDICTED: uncharacterized protein LOC103403423 isoform X2 [Malus domestica]
F01.PB74546	[P]	Inorganic ion transport and metabolism	Molecular Function: calcium-transporting ATPase activity (GO:0005388);; Molecular Function: calmodulin binding (GO:0005516);; Molecular Function: ATP binding (GO:0005524);; Cellular Component: integral component of membrane (GO:0016021);; Molecular Function: metal ion binding (GO:0046872);; Biological Process: calcium ion transmembrane transport (GO:0070588);;	K01537|2.74577e-57|fve:101314756|calcium-transporting ATPase 8, plasma membrane-type-like; K01537 Ca2+-transporting ATPase [EC:3.6.3.8] (A)	--	[P]	Inorganic ion transport and metabolism	E1-E2 ATPase;; E1-E2 ATPase	Calcium-transporting ATPase 10, plasma membrane-type GN=ACA10 OS=Arabidopsis thaliana (Mouse-ear cress) PE=1 SV=2	P	Inorganic ion transport and metabolism	PREDICTED: calcium-transporting ATPase 8, plasma membrane-type-like [Fragaria vesca subsp. vesca]
F01.PB64352	[U]	Intracellular trafficking, secretion, and vesicular transport	Cellular Component: integral component of membrane (GO:0016021);;	--	--	[U]	Intracellular trafficking, secretion, and vesicular transport	TLC domain	LAG1 longevity assurance homolog 2 GN=LAG2 OS=Arabidopsis thaliana (Mouse-ear cress) PE=1 SV=1	U	Intracellular trafficking, secretion, and vesicular transport	PREDICTED: LAG1 longevity assurance homolog 2-like [Fragaria vesca subsp. vesca]
F01.PB96480	[Z]	Cytoskeleton	Molecular Function: microtubule motor activity (GO:0003777);; Molecular Function: ATP binding (GO:0005524);; Cellular Component: kinesin complex (GO:0005871);; Cellular Component: microtubule (GO:0005874);; Biological Process: microtubule-based movement (GO:0007018);; Molecular Function: microtubule binding (GO:0008017);;	K11498|0|fve:101301753|uncharacterized protein LOC101301753; K11498 centromeric protein E (A)	--	[Z]	Cytoskeleton	Kinesin motor domain	Kinesin-like protein NACK1 GN=NACK1 OS=Nicotiana tabacum (Common tobacco) PE=1 SV=1	Z	Cytoskeleton	PREDICTED: uncharacterized protein LOC101301753, partial [Fragaria vesca subsp. vesca]
F01.PB10633	[R]	General function prediction only	Biological Process: metabolic process (GO:0008152);; Biological Process: proline transport (GO:0015824);; Molecular Function: hydrolase activity (GO:0016787);;	K07025|2.93286e-155|fve:101292977|suppressor of disruption of TFIIS-like; K07025 putative hydrolase of the HAD superfamily (A)	--	[R]	General function prediction only	--	--	S	Function unknown	PREDICTED: suppressor of disruption of TFIIS-like [Fragaria vesca subsp. vesca]
F01.PB113278	--	--	--	--	--	--	--	--	Putative nuclear matrix constituent protein 1-like protein GN=At5g65770 OS=Arabidopsis thaliana (Mouse-ear cress) PE=2 SV=1	S	Function unknown	PREDICTED: putative nuclear matrix constituent protein 1-like protein-like [Fragaria vesca subsp. vesca]
F01.PB102954	[P]	Inorganic ion transport and metabolism	--	--	--	--	--	Protein of unknown function (DUF1012)	Probable ion channel SYM8 GN=SYM8 OS=Pisum sativum (Garden pea) PE=1 SV=3	P	Inorganic ion transport and metabolism	PREDICTED: ion channel DMI1-like [Fragaria vesca subsp. vesca]
F01.PB111781	[O]	Posttranslational modification, protein turnover, chaperones	--	K06688|4.1371e-44|fve:101300285|ubiquitin-conjugating enzyme E2 19-like; K06688 ubiquitin-conjugating enzyme E2 C [EC:6.3.2.19] (A)	ko04120:Ubiquitin mediated proteolysis	[O]	Posttranslational modification, protein turnover, chaperones	Ubiquitin-conjugating enzyme	Ubiquitin-conjugating enzyme E2 19 GN=UBC19 OS=Arabidopsis thaliana (Mouse-ear cress) PE=1 SV=1	O	Posttranslational modification, protein turnover, chaperones	PREDICTED: ubiquitin-conjugating enzyme E2 19-like [Fragaria vesca subsp. vesca]
F01.PB56270	--	--	--	--	--	--	--	Vicilin N terminal region;; Vicilin N terminal region	--	--	--	--
F01.PB48178	[R]	General function prediction only	Molecular Function: endopeptidase activity (GO:0004175);; Biological Process: proteolysis (GO:0006508);; Biological Process: tryptophan catabolic process (GO:0006569);; Biological Process: indoleacetic acid biosynthetic process (GO:0009684);; Cellular Component: membrane (GO:0016020);;	K07052|0|fve:101297145|uncharacterized protein LOC101297145; K07052 (A)	--	--	--	CAAX protease self-immunity	--	S	Function unknown	PREDICTED: uncharacterized protein LOC101297145 [Fragaria vesca subsp. vesca]
F01.PB116215	--	--	--	K06100|0|fve:101303228|symplekin-like; K06100 symplekin (A)	ko03015:mRNA surveillance pathway	[A]	RNA processing and modification	Symplekin tight junction protein C terminal;; Domain of unknown function (DUF3453)	--	S	Function unknown	PREDICTED: symplekin-like [Fragaria vesca subsp. vesca]
F01.PB76302	--	--	Molecular Function: RNA binding (GO:0003723);;	--	--	--	--	APO RNA-binding;; APO RNA-binding	APO protein 4, mitochondrial (Precursor) GN=APO4 OS=Arabidopsis thaliana (Mouse-ear cress) PE=2 SV=2	S	Function unknown	PREDICTED: APO protein 4, mitochondrial-like [Fragaria vesca subsp. vesca]
F01.PB30746	--	--	Molecular Function: lyase activity (GO:0016829);;	K01728|0|fve:101314382|probable pectate lyase P59-like; K01728 pectate lyase [EC:4.2.2.2] (A)	ko00040:Pentose and glucuronate interconversions	--	--	Pectate lyase;; Pectate lyase, N terminus	Probable pectate lyase P59 (Precursor) GN=LAT59 OS=Solanum lycopersicum (Tomato) PE=2 SV=1	G	Carbohydrate transport and metabolism	PREDICTED: probable pectate lyase P59-like [Fragaria vesca subsp. vesca]
F01.PB9822	[Q]	Secondary metabolites biosynthesis, transport and catabolism	--	K15639|0|pper:PRUPE_ppa004328mg|hypothetical protein; K15639 PHYB activation tagged suppressor 1 [EC:1.14.-.-] (A)	ko00905:Brassinosteroid biosynthesis	[QI]	--	Cytochrome P450	Cytochrome P450 CYP749A22 OS=Panax ginseng (Korean ginseng) PE=2 SV=1	Q	Secondary metabolites biosynthesis, transport and catabolism	hypothetical protein PRUPE_ppa004328mg [Prunus persica]
F01.PB754	[J]	Translation, ribosomal structure and biogenesis	Biological Process: RNA methylation (GO:0001510);; Molecular Function: structural constituent of ribosome (GO:0003735);; Cellular Component: cell wall (GO:0005618);; Cellular Component: mitochondrion (GO:0005739);; Cellular Component: vacuolar membrane (GO:0005774);; Cellular Component: Golgi apparatus (GO:0005794);; Cellular Component: plasma membrane (GO:0005886);; Biological Process: translati…	K02957|8.68956e-89|sot:102577793|uncharacterized LOC102577793; K02957 small subunit ribosomal protein S15Ae (A)	ko03010:Ribosome	[J]	Translation, ribosomal structure and biogenesis	Ribosomal protein S8	40S ribosomal protein S15a-1 GN=RPS15AF OS=Arabidopsis thaliana (Mouse-ear cress) PE=2 SV=2	J	Translation, ribosomal structure and biogenesis	uncharacterized protein LOC102577793 [Solanum tuberosum]
F01.PB87691	--	--	--	--	--	--	--	--	--	S	Function unknown	PREDICTED: uncharacterized protein ycf36-like [Fragaria vesca subsp. vesca]
F01.PB71501	--	--	Molecular Function: catalytic activity (GO:0003824);; Biological Process: carbohydrate metabolic process (GO:0005975);;	K01177|0|fve:101309359|beta-amylase 1, chloroplastic-like; K01177 beta-amylase [EC:3.2.1.2] (A)	ko00500:Starch and sucrose metabolism	--	--	Glycosyl hydrolase family 14	Beta-amylase 1, chloroplastic (Precursor) GN=F14O13.12 OS=Arabidopsis thaliana (Mouse-ear cress) PE=1 SV=1	S	Function unknown	PREDICTED: beta-amylase 1, chloroplastic-like [Fragaria vesca subsp. vesca]
F01.PB80594	--	--	--	--	--	--	--	--	--	S	Function unknown	PREDICTED: uncharacterized protein LOC101301307 [Fragaria vesca subsp. vesca]
F01.PB26082	--	--	Biological Process: amino acid transmembrane transport (GO:0003333);; Cellular Component: vacuole (GO:0005773);; Biological Process: response to cold (GO:0009409);; Biological Process: response to wounding (GO:0009611);; Cellular Component: chloroplast outer membrane (GO:0009707);; Biological Process: response to sucrose (GO:0009744);; Biological Process: response to glucose (GO:0009749);; Biolog…	--	--	--	--	Tim17/Tim22/Tim23/Pmp24 family	Outer envelope pore protein 16, chloroplastic GN=OEP16 OS=Pisum sativum (Garden pea) PE=1 SV=1	O	Posttranslational modification, protein turnover, chaperones	PREDICTED: outer envelope pore protein 16, chloroplastic-like [Fragaria vesca subsp. vesca]
F01.PB67730	--	--	Biological Process: protein peptidyl-prolyl isomerization (GO:0000413);; Molecular Function: peptidyl-prolyl cis-trans isomerase activity (GO:0003755);; Biological Process: protein folding (GO:0006457);;	--	--	[O]	Posttranslational modification, protein turnover, chaperones	--	Peptidyl-prolyl cis-trans isomerase FKBP19, chloroplastic (Precursor) GN=T22N19.60 OS=Arabidopsis thaliana (Mouse-ear cress) PE=1 SV=1	O	Posttranslational modification, protein turnover, chaperones	PREDICTED: peptidyl-prolyl cis-trans isomerase FKBP19, chloroplastic-like [Fragaria vesca subsp. vesca]
F01.PB10110	[G]	Carbohydrate transport and metabolism	Biological Process: acetyl-CoA metabolic process (GO:0006084);; Biological Process: iron ion transport (GO:0006826);; Biological Process: water transport (GO:0006833);; Cellular Component: chloroplast (GO:0009507);; Biological Process: cellular response to iron ion starvation (GO:0010106);; Molecular Function: water channel activity (GO:0015250);; Cellular Component: integral component of membran…	K09872|0|fve:101307988|probable aquaporin PIP1-4-like; K09872 aquaporin PIP (A)	--	[G]	Carbohydrate transport and metabolism	Major intrinsic protein	Probable aquaporin PIP1-4 OS=Arabidopsis thaliana (Mouse-ear cress) PE=1 SV=1	G	Carbohydrate transport and metabolism	PREDICTED: probable aquaporin PIP1-4-like [Fragaria vesca subsp. vesca]
F01.PB48068	--	--	--	--	--	--	--	--	--	S	Function unknown	PREDICTED: collagen alpha-2(IV) chain-like [Fragaria vesca subsp. vesca]
F01.PB11233	[K]	Transcription	Molecular Function: DNA binding (GO:0003677);; Molecular Function: sequence-specific DNA binding transcription factor activity (GO:0003700);; Biological Process: DNA-templated transcription, initiation (GO:0006352);; Biological Process: regulation of transcription, DNA-templated (GO:0006355);; Molecular Function: sigma factor activity (GO:0016987);;	--	--	--	--	Sigma-70 region 3;; Sigma-70, region 4;; Sigma-70 region 2;; Sigma-70 factor, region 1.2	RNA polymerase sigma factor sigB (Precursor) GN=At1g08540 OS=Arabidopsis thaliana (Mouse-ear cress) PE=2 SV=2	K	Transcription	PREDICTED: RNA polymerase sigma factor sigB-like [Fragaria vesca subsp. vesca]
F01.PB95824	--	--	--	--	--	[TO]	--	OTU-like cysteine protease	--	O	Posttranslational modification, protein turnover, chaperones	PREDICTED: uncharacterized protein LOC101293026 [Fragaria vesca subsp. vesca]
F01.PB18607	[V]	Defense mechanisms	Molecular Function: ATP binding (GO:0005524);; Biological Process: ATP catabolic process (GO:0006200);; Cellular Component: integral component of membrane (GO:0016021);; Molecular Function: ATPase activity, coupled to transmembrane movement of substances (GO:0042626);; Biological Process: transmembrane transport (GO:0055085);;	--	--	[Q]	Secondary metabolites biosynthesis, transport and catabolism	ABC transporter transmembrane region;; ABC transporter;; 50S ribosome-binding GTPase;; Miro-like protein;; Dynamin family	ABC transporter C family member 2 GN=T29F13.13 OS=Arabidopsis thaliana (Mouse-ear cress) PE=1 SV=2	V	Defense mechanisms	PREDICTED: ABC transporter C family member 2-like [Fragaria vesca subsp. vesca]
F01.PB72731	[RTKL]	--	Molecular Function: protein serine/threonine kinase activity (GO:0004674);; Molecular Function: ATP binding (GO:0005524);; Biological Process: protein phosphorylation (GO:0006468);;	K04733|0|fve:101290697|receptor-like serine/threonine-protein kinase ALE2-like; K04733 interleukin-1 receptor-associated kinase 4 [EC:2.7.11.1] (A)	--	[T]	Signal transduction mechanisms	Protein kinase domain;; Protein tyrosine kinase	Receptor-like serine/threonine-protein kinase ALE2 (Precursor) GN=ALE2 OS=Arabidopsis thaliana (Mouse-ear cress) PE=1 SV=1	T	Signal transduction mechanisms	PREDICTED: receptor-like serine/threonine-protein kinase ALE2-like [Fragaria vesca subsp. vesca]
[truncated: 64,218 more rows]

## Sheet: Integrated_Function.anno.2
F01.PB49711	--	--	Molecular Function: pantothenate kinase activity (GO:0004594);; Molecular Function: ATP binding (GO:0005524);; Biological Process: acetyl-CoA biosynthetic process (GO:0006085);; Biological Process: coenzyme A biosynthetic process (GO:0015937);;	K09680|5.22811e-73|fve:101307582|pantothenate kinase 2-like; K09680 type II pantothenate kinase [EC:2.7.1.33] (A)	ko00770:Pantothenate and CoA biosynthesis	[H]	Coenzyme transport and metabolism	Fumble;; Fumble	Pantothenate kinase 2 GN=PANK2 OS=Arabidopsis thaliana (Mouse-ear cress) PE=1 SV=2	H	Coenzyme transport and metabolism	PREDICTED: pantothenate kinase 2-like [Fragaria vesca subsp. vesca]
[truncated: 50,370 more rows]

[truncated: 6 more sheets: Function_anno.stat, GO.list.1, GO.list.2, GO_tree.stat, Kegg.pathway, Kegg.ko]
