# Supplementary material for: The complexity of the Fragaria x ananassa (octoploid) transcriptome by single-molecule long-read sequencing
Source: Hortic Res. 2019 Apr 6;6:46. doi: 10.1038/s41438-019-0126-6 (PMC6441658; doi:10.1038/s41438-019-0126-6)
Supplement: Supplementary file 3 — Supplementary Information 3 [file 41438_2019_126_MOESM3_ESM.xlsx]

## Sheet: DET.Info
#ID	GF1_GF2_vs_RF1_RF2							GF1_GF2_vs_TS1_TS2							GF1_GF2_vs_WF1_WF2							WF1_WF2_vs_RF1_RF2							WF1_WF2_vs_TS1_TS2							TS1_TS2_vs_RF1_RF2							Annotation
	GF1_FPKM	GF2_FPKM	RF1_FPKM	RF2_FPKM	FDR	log2FC	regulated	GF1_FPKM	GF2_FPKM	TS1_FPKM	TS2_FPKM	FDR	log2FC	regulated	GF1_FPKM	GF2_FPKM	WF1_FPKM	WF2_FPKM	FDR	log2FC	regulated	WF1_FPKM	WF2_FPKM	RF1_FPKM	RF2_FPKM	FDR	log2FC	regulated	WF1_FPKM	WF2_FPKM	TS1_FPKM	TS2_FPKM	FDR	log2FC	regulated	TS1_FPKM	TS2_FPKM	RF1_FPKM	RF2_FPKM	FDR	log2FC	regulated	COG_class	COG_class_annotation	GO_annotation	KEGG_annotation	KEGG_pathway	KOG_class	KOG_class_annotation
F01.PB10000	--	--	--	--	--	--	--	9.04	8.43	29.67	29.57	0.000107395	1.85296	up	9.04	8.43	28.17	33.73	0.000550597	1.80393	up	--	--	--	--	--	--	--	--	--	--	--	--	--	--	--	--	--	--	--	--	--	[Q]	Secondary metabolites biosynthesis, transport and catabolism	Molecular Function: iron ion binding (GO:0005506);; Cellular Component: mitochondrion (GO:0005739);; Cellular Component: endoplasmic reticulum (GO:0005783);; Cellular Component: plasma membrane (GO:0005886);; Molecular Function: electron carrier activity (GO:0009055);; Molecular Function: oxidoreductase activity, acting on paired donors, with incorporation or reduction of molecular oxygen, NAD(P)…	--	--	[Q]	Secondary metabolites biosynthesis, transport and catabolism
F01.PB100007	0.65	1.22	3.13	2.82	0.00107726	1.86423	up	--	--	--	--	--	--	--	--	--	--	--	--	--	--	0.62	0.4	3.13	2.82	7.37482e-06	2.77109	up	--	--	--	--	--	--	--	--	--	--	--	--	--	--	--	--	--	K14292|0|fve:101302516|uncharacterized protein LOC101302516; K14292 trimethylguanosine synthase [EC:2.1.1.-] (A)	ko03013:RNA transport	[R]	General function prediction only
F01.PB10002	5.97	6.63	1.32	0.52	3.73657e-05	-2.6359	down	--	--	--	--	--	--	--	--	--	--	--	--	--	--	4.09	5.74	1.32	0.52	0.00288826	-2.25245	down	--	--	--	--	--	--	--	--	--	--	--	--	--	--	--	--	Biological Process: aging (GO:0007568);; Cellular Component: integral component of membrane (GO:0016021);;	--	--	--	--
F01.PB100021	--	--	--	--	--	--	--	--	--	--	--	--	--	--	--	--	--	--	--	--	--	2.32	1.38	5.46	6.11	0.00023531	1.85545	up	--	--	--	--	--	--	--	--	--	--	--	--	--	--	[E]	Amino acid transport and metabolism	Molecular Function: 3-deoxy-7-phosphoheptulonate synthase activity (GO:0003849);; Cellular Component: mitochondrion (GO:0005739);; Biological Process: aromatic amino acid family biosynthetic process (GO:0009073);; Biological Process: chorismate biosynthetic process (GO:0009423);; Biological Process: response to wounding (GO:0009611);; Biological Process: response to bacterium (GO:0009617);; Biolo…	K01626|0|fve:101314504|phospho-2-dehydro-3-deoxyheptonate aldolase 2, chloroplastic-like; K01626 3-deoxy-7-phosphoheptulonate synthase [EC:2.5.1.54] (A)	ko00400:Phenylalanine, tyrosine and tryptophan biosynthesis;ko01230:Biosynthesis of amino acids	--	--
F01.PB100026	13	12.67	4.02	3.33	0.000224157	-1.6267	down	--	--	--	--	--	--	--	--	--	--	--	--	--	--	--	--	--	--	--	--	--	--	--	--	--	--	--	--	--	--	--	--	--	--	--	[P]	Inorganic ion transport and metabolism	Molecular Function: peroxidase activity (GO:0004601);; Biological Process: response to oxidative stress (GO:0006979);; Molecular Function: heme binding (GO:0020037);; Biological Process: oxidation-reduction process (GO:0055114);;	K00434|0|fve:101311062|L-ascorbate peroxidase T, chloroplastic-like isoform 1; K00434 L-ascorbate peroxidase [EC:1.11.1.11] (A)	ko00053:Ascorbate and aldarate metabolism;ko00480:Glutathione metabolism	--	--
F01.PB100030	7.51	3.66	66.53	75.5	1.16588e-15	3.86057	up	7.51	3.66	55.1	50.68	1.52006e-10	3.33399	up	7.51	3.66	30.55	21.27	0.00410967	2.20323	up	30.55	21.27	66.53	75.5	0.00202952	1.66788	up	--	--	--	--	--	--	--	--	--	--	--	--	--	--	[F]	Nucleotide transport and metabolism	Molecular Function: CTP synthase activity (GO:0003883);; Biological Process: pyrimidine nucleotide biosynthetic process (GO:0006221);;	K01937|0|pmum:103325552|CTP synthase; K01937 CTP synthase [EC:6.3.4.2] (A)	ko00240:Pyrimidine metabolism	[F]	Nucleotide transport and metabolism
F01.PB100034	--	--	--	--	--	--	--	--	--	--	--	--	--	--	--	--	--	--	--	--	--	--	--	--	--	--	--	--	--	--	--	--	--	--	--	0.78	0.37	2.31	2.47	0.00461311	2.21362	up	[J]	Translation, ribosomal structure and biogenesis	--	K04567|0|fve:101307578|lysine--tRNA ligase-like; K04567 lysyl-tRNA synthetase, class II [EC:6.1.1.6] (A)	ko00970:Aminoacyl-tRNA biosynthesis	[J]	Translation, ribosomal structure and biogenesis
F01.PB100059	1.96	1.98	0.45	0.21	0.0014443	-2.45069	down	--	--	--	--	--	--	--	--	--	--	--	--	--	--	--	--	--	--	--	--	--	--	--	--	--	--	--	--	--	--	--	--	--	--	--	[RTKL]	--	Molecular Function: protein serine/threonine kinase activity (GO:0004674);; Molecular Function: protein serine/threonine/tyrosine kinase activity (GO:0004712);; Molecular Function: ATP binding (GO:0005524);; Biological Process: regulation of signal transduction (GO:0009966);; Biological Process: protein autophosphorylation (GO:0046777);;	--	--	[T]	Signal transduction mechanisms
F01.PB100061	1.1	1.27	0	0.34	0.00271418	-2.63279	down	1.1	1.27	0.2	0.07	0.00260528	-3.18768	down	--	--	--	--	--	--	--	--	--	--	--	--	--	--	--	--	--	--	--	--	--	--	--	--	--	--	--	--	--	--	--	--	--	[U]	Intracellular trafficking, secretion, and vesicular transport
F01.PB100062	1.24	0.94	4.69	2.75	0.0031972	1.9689	up	--	--	--	--	--	--	--	--	--	--	--	--	--	--	--	--	--	--	--	--	--	--	--	--	--	--	--	--	--	--	--	--	--	--	--	--	--	--	--	--	[M]	Cell wall/membrane/envelope biogenesis
F01.PB100076	4.65	3.83	9.13	8.21	0.00758226	1.21765	up	--	--	--	--	--	--	--	--	--	--	--	--	--	--	--	--	--	--	--	--	--	--	--	--	--	--	--	--	--	--	--	--	--	--	--	[U]	Intracellular trafficking, secretion, and vesicular transport	--	--	--	[U]	Intracellular trafficking, secretion, and vesicular transport
F01.PB100081	1.59	0.27	10.98	5.38	0.0030597	3.32969	up	--	--	--	--	--	--	--	--	--	--	--	--	--	--	--	--	--	--	--	--	--	--	--	--	--	--	--	--	--	--	--	--	--	--	--	[OC]	--	Biological Process: cell redox homeostasis (GO:0045454);; Molecular Function: protein-disulfide reductase activity (GO:0047134);; Biological Process: oxidation-reduction process (GO:0055114);;	K17609|0|fve:101308171|probable nucleoredoxin 1-like; K17609 nucleoredoxin [EC:1.8.1.8] (A)	--	[R]	General function prediction only
F01.PB100084	0.67	0.56	0	0.06	0.000121816	-4.14612	down	--	--	--	--	--	--	--	--	--	--	--	--	--	--	--	--	--	--	--	--	--	--	--	--	--	--	--	--	--	--	--	--	--	--	--	[RTKL]	--	Molecular Function: protein kinase activity (GO:0004672);; Molecular Function: ATP binding (GO:0005524);; Cellular Component: plasma membrane (GO:0005886);; Biological Process: protein phosphorylation (GO:0006468);;	K08835|0|fve:101296591|uncharacterized protein LOC101296591; K08835 serine/threonine-protein kinase OSR1/STK39 [EC:2.7.11.1] (A)	--	[T]	Signal transduction mechanisms
F01.PB100095	2.29	1.98	0.45	0.39	0.00425297	-2.17208	down	--	--	--	--	--	--	--	--	--	--	--	--	--	--	--	--	--	--	--	--	--	--	--	--	--	--	--	--	--	--	--	--	--	--	--	[O]	Posttranslational modification, protein turnover, chaperones	--	--	--	[O]	Posttranslational modification, protein turnover, chaperones
F01.PB10010	--	--	--	--	--	--	--	1.22	2.04	0.14	0	0.000971034	-4.66159	down	--	--	--	--	--	--	--	--	--	--	--	--	--	--	--	--	--	--	--	--	--	--	--	--	--	--	--	--	--	--	--	--	--	[R]	General function prediction only
F01.PB100117	0.51	0.59	0.05	0.03	0.000607449	-4.13073	down	--	--	--	--	--	--	--	--	--	--	--	--	--	--	--	--	--	--	--	--	--	--	--	--	--	--	--	--	--	--	--	--	--	--	--	--	--	--	--	--	--	--
F01.PB100120	3.37	3.85	12.02	9.26	3.89469e-05	1.74022	up	--	--	--	--	--	--	--	--	--	--	--	--	--	--	--	--	--	--	--	--	--	--	--	--	--	--	--	--	--	--	--	--	--	--	--	--	--	Biological Process: transmembrane transport (GO:0055085);;	--	--	[T]	Signal transduction mechanisms
F01.PB100138	5.62	6.1	1.47	1.63	0.000201531	-1.73821	down	--	--	--	--	--	--	--	--	--	--	--	--	--	--	--	--	--	--	--	--	--	--	--	--	--	--	--	--	--	--	--	--	--	--	--	--	--	Cellular Component: Golgi apparatus (GO:0005794);; Cellular Component: integral component of membrane (GO:0016021);;	--	--	[S]	Function unknown
F01.PB100140	3.15	1.44	6.3	9.66	0.00809581	1.99756	up	3.15	1.44	10.19	8.52	5.38523e-06	2.11719	up	--	--	--	--	--	--	--	--	--	--	--	--	--	--	--	--	--	--	--	--	--	--	--	--	--	--	--	--	[RTKL]	--	Biological Process: maltose metabolic process (GO:0000023);; Molecular Function: phosphorelay sensor kinase activity (GO:0000155);; Biological Process: phosphorelay signal transduction system (GO:0000160);; Molecular Function: protein kinase C activity (GO:0004697);; Molecular Function: protein tyrosine kinase activity (GO:0004713);; Molecular Function: ATP binding (GO:0005524);; Cellular Compone…	--	--	--	--
F01.PB100152	--	--	--	--	--	--	--	--	--	--	--	--	--	--	--	--	--	--	--	--	--	10.56	9.2	4.32	2.83	0.00920698	-1.26262	down	--	--	--	--	--	--	--	--	--	--	--	--	--	--	[S]	Function unknown	Biological Process: transmembrane transport (GO:0055085);;	--	--	--	--
F01.PB100165	0.26	0.14	7.5	5.57	2.59499e-22	5.33784	up	0.26	0.14	4	8.08	0.00152063	5.15152	up	--	--	--	--	--	--	--	2.86	0.79	7.5	5.57	0.000204436	2.04119	up	--	--	--	--	--	--	--	--	--	--	--	--	--	--	[QR]	--	Biological Process: lignin biosynthetic process (GO:0009809);; Molecular Function: catechol O-methyltransferase activity (GO:0016206);; Biological Process: methylation (GO:0032259);; Molecular Function: protein dimerization activity (GO:0046983);; Molecular Function: caffeate O-methyltransferase activity (GO:0047763);;	K13066|7.33968e-156|fve:101308514|caffeic acid 3-O-methyltransferase-like; K13066 caffeic acid 3-O-methyltransferase [EC:2.1.1.68] (A)	ko00940:Phenylpropanoid biosynthesis	[R]	General function prediction only
F01.PB100179	6.66	6.26	36.78	42.91	2.32844e-10	2.81285	up	--	--	--	--	--	--	--	--	--	--	--	--	--	--	9.88	5.05	36.78	42.91	1.13346e-08	2.62781	up	--	--	--	--	--	--	--	11.41	17.17	36.78	42.91	0.00323016	1.58759	up	[J]	Translation, ribosomal structure and biogenesis	Molecular Function: GTPase activity (GO:0003924);; Molecular Function: GTP binding (GO:0005525);; Biological Process: GTP catabolic process (GO:0006184);;	K03234|0|fve:101310585|elongation factor 2-like; K03234 elongation factor 2 (A)	--	[J]	Translation, ribosomal structure and biogenesis
F01.PB10018	57.4	57.77	20.13	24.8	0.00813097	-1.16826	down	--	--	--	--	--	--	--	--	--	--	--	--	--	--	--	--	--	--	--	--	--	--	--	--	--	--	--	--	--	--	--	--	--	--	--	[O]	Posttranslational modification, protein turnover, chaperones	Molecular Function: peroxidase activity (GO:0004601);; Biological Process: response to cold (GO:0009409);; Cellular Component: chloroplast stroma (GO:0009570);; Cellular Component: thylakoid (GO:0009579);; Cellular Component: chloroplast envelope (GO:0009941);; Cellular Component: stromule (GO:0010319);; Biological Process: defense response to bacterium (GO:0042742);; Cellular Component: apoplast…	K03386|1.03194e-177|fve:101312555|2-Cys peroxiredoxin BAS1-like, chloroplastic-like; K03386 peroxiredoxin (alkyl hydroperoxide reductase subunit C) [EC:1.11.1.15] (A)	--	[O]	Posttranslational modification, protein turnover, chaperones
F01.PB100180	1.05	0.68	2.7	3.4	0.000665468	2.01229	up	--	--	--	--	--	--	--	--	--	--	--	--	--	--	--	--	--	--	--	--	--	--	--	--	--	--	--	--	--	--	--	--	--	--	--	--	--	--	--	--	--	--
F01.PB100183	--	--	--	--	--	--	--	--	--	--	--	--	--	--	--	--	--	--	--	--	--	10.56	9.24	2.96	1.78	4.61597e-05	-1.86028	down	--	--	--	--	--	--	--	--	--	--	--	--	--	--	--	--	Cellular Component: endosome (GO:0005768);; Cellular Component: Golgi apparatus (GO:0005794);; Cellular Component: trans-Golgi network (GO:0005802);; Molecular Function: methyltransferase activity (GO:0008168);; Biological Process: methylation (GO:0032259);;	--	--	--	--
F01.PB100184	2.26	2.85	0.6	0.64	0.00788253	-1.86289	down	--	--	--	--	--	--	--	--	--	--	--	--	--	--	--	--	--	--	--	--	--	--	--	--	--	--	--	--	--	--	--	--	--	--	--	[U]	Intracellular trafficking, secretion, and vesicular transport	Molecular Function: GTPase activity (GO:0003924);; Molecular Function: GTP binding (GO:0005525);; Biological Process: GTP catabolic process (GO:0006184);; Biological Process: SRP-dependent cotranslational protein targeting to membrane (GO:0006614);; Molecular Function: 7S RNA binding (GO:0008312);; Cellular Component: signal recognition particle (GO:0048500);;	K03106|0|fve:101301701|signal recognition particle 54 kDa protein, chloroplastic-like; K03106 signal recognition particle subunit SRP54 (A)	ko03060:Protein export	[U]	Intracellular trafficking, secretion, and vesicular transport
F01.PB10020	4.66	3.88	1.46	0.82	0.00772199	-1.72576	down	--	--	--	--	--	--	--	--	--	--	--	--	--	--	--	--	--	--	--	--	--	--	--	--	--	--	--	--	--	--	--	--	--	--	--	--	--	--	--	--	--	--
F01.PB100205	4.75	4.62	0.17	0.09	4.43007e-16	-5.10874	down	4.75	4.62	1.66	1.12	0.00359633	-1.67936	down	--	--	--	--	--	--	--	1.41	2.81	0.17	0.09	0.00292426	-3.91184	down	--	--	--	--	--	--	--	1.66	1.12	0.17	0.09	0.000750829	-3.4176	down	--	--	--	--	--	--	--
F01.PB100209	0.58	0.4	4.01	5.55	2.76405e-08	3.50318	up	0.58	0.4	2.1	3.34	0.00425742	2.59928	up	--	--	--	--	--	--	--	1.49	0.87	4.01	5.55	0.000260518	2.24137	up	--	--	--	--	--	--	--	--	--	--	--	--	--	--	--	--	Molecular Function: signal transducer activity (GO:0004871);; Biological Process: signal transduction (GO:0007165);; Biological Process: response to light stimulus (GO:0009416);; Biological Process: positive gravitropism (GO:0009958);; Cellular Component: cell periphery (GO:0071944);;	--	--	--	--
F01.PB10021	31.88	20.32	3.66	4.36	7.17078e-05	-2.51586	down	--	--	--	--	--	--	--	--	--	--	--	--	--	--	18.74	26.87	3.66	4.36	2.39221e-06	-2.29933	down	--	--	--	--	--	--	--	16.06	16.31	3.66	4.36	0.000211521	-1.90726	down	--	--	--	--	--	--	--
F01.PB100215	2.16	3.36	0.62	0.06	0.000654361	-2.88743	down	--	--	--	--	--	--	--	--	--	--	--	--	--	--	2.31	2.04	0.62	0.06	0.00135477	-2.51093	down	--	--	--	--	--	--	--	--	--	--	--	--	--	--	[C]	Energy production and conversion	Molecular Function: retinal dehydrogenase activity (GO:0001758);; Molecular Function: 3-chloroallyl aldehyde dehydrogenase activity (GO:0004028);; Molecular Function: aldehyde dehydrogenase (NAD) activity (GO:0004029);; Molecular Function: ATP binding (GO:0005524);; Cellular Component: mitochondrion (GO:0005739);; Cellular Component: chloroplast (GO:0009507);; Biological Process: response to cadm…	K00128|3.34699e-155|fve:101298221|aldehyde dehydrogenase family 2 member B4, mitochondrial-like; K00128 aldehyde dehydrogenase (NAD+) [EC:1.2.1.3] (A)	ko00010:Glycolysis / Gluconeogenesis;ko00040:Pentose and glucuronate interconversions;ko00053:Ascorbate and aldarate metabolism;ko00071:Fatty acid degradation;ko00280:Valine, leucine and isoleucine degradation;ko00310:Lysine degradation;ko00330:Arginine and proline metabolism;ko00340:Histidine metabolism;ko00380:Tryptophan metabolism;ko00410:beta-Alanine metabolism;ko00561:Glycerolipid metabolism…	[C]	Energy production and conversion
F01.PB100223	3.64	4.23	0.03	0.04	7.45974e-18	-6.97723	down	3.64	4.23	0.76	0.12	6.32515e-07	-3.14382	down	3.64	4.23	0	1.13	1.04442e-05	-2.86436	down	--	--	--	--	--	--	--	--	--	--	--	--	--	--	--	--	--	--	--	--	--	--	--	Molecular Function: binding (GO:0005488);;	--	--	--	--
F01.PB100225	0.07	0.09	0.53	0.57	0.00479554	3.06401	up	--	--	--	--	--	--	--	--	--	--	--	--	--	--	--	--	--	--	--	--	--	--	--	--	--	--	--	--	--	--	--	--	--	--	--	--	--	Molecular Function: calmodulin binding (GO:0005516);; Biological Process: defense response (GO:0006952);; Biological Process: response to biotic stimulus (GO:0009607);; Cellular Component: integral component of membrane (GO:0016021);;	K08472|0|fve:101294588|MLO-like protein 8-like; K08472 mlo protein (A)	--	--	--
F01.PB100228	2.41	2.08	0.72	0.25	0.00659832	-2.07344	down	2.41	2.08	0.4	0.39	0.0038479	-2.43264	down	--	--	--	--	--	--	--	--	--	--	--	--	--	--	--	--	--	--	--	--	--	--	--	--	--	--	--	--	--	--	Molecular Function: transferase activity, transferring phosphorus-containing groups (GO:0016772);;	K08857|0|fve:101310376|serine/threonine-protein kinase Nek5-like; K08857 NIMA (never in mitosis gene a)-related kinase [EC:2.7.11.1] (A)	--	[R]	General function prediction only
F01.PB10025	--	--	--	--	--	--	--	--	--	--	--	--	--	--	--	--	--	--	--	--	--	28.78	24.24	12.61	6.47	0.00766787	-1.28848	down	--	--	--	--	--	--	--	--	--	--	--	--	--	--	--	--	--	--	--	[S]	Function unknown
F01.PB100255	2.38	2.12	0.55	0.48	0.00445822	-1.96889	down	--	--	--	--	--	--	--	--	--	--	--	--	--	--	--	--	--	--	--	--	--	--	--	--	--	--	--	--	--	--	--	--	--	--	--	[R]	General function prediction only	Molecular Function: lysophospholipase activity (GO:0004622);; Molecular Function: voltage-gated potassium channel activity (GO:0005249);; Biological Process: potassium ion transport (GO:0006813);; Cellular Component: integral component of membrane (GO:0016021);; Biological Process: transmembrane transport (GO:0055085);;	--	--	[PT]	--
F01.PB100258	--	--	--	--	--	--	--	1.76	1.72	0	0.2	1.23039e-05	-4.01778	down	--	--	--	--	--	--	--	--	--	--	--	--	--	--	--	--	--	--	--	--	--	--	--	--	--	--	--	--	--	--	Cellular Component: peroxisome (GO:0005777);; Biological Process: polyamine catabolic process (GO:0006598);; Molecular Function: primary amine oxidase activity (GO:0008131);; Biological Process: response to wounding (GO:0009611);; Biological Process: coumarin biosynthetic process (GO:0009805);; Biological Process: cellular modified amino acid biosynthetic process (GO:0042398);; Molecular Function…	K17839|0|fve:101293234|probable polyamine oxidase 4-like; K17839 polyamine oxidase [EC:1.5.3.17 1.5.3.-] (A)	ko00330:Arginine and proline metabolism;ko00410:beta-Alanine metabolism	[Q]	Secondary metabolites biosynthesis, transport and catabolism
F01.PB10026	10.9	16.87	4.78	2.31	0.0099635	-1.80404	down	--	--	--	--	--	--	--	--	--	--	--	--	--	--	--	--	--	--	--	--	--	--	--	--	--	--	--	--	--	--	--	--	--	--	--	[G]	Carbohydrate transport and metabolism	Molecular Function: catalytic activity (GO:0003824);; Biological Process: carbohydrate metabolic process (GO:0005975);;	K00616|0|fve:101314946|transaldolase-like; K00616 transaldolase [EC:2.2.1.2] (A)	ko00030:Pentose phosphate pathway;ko01200:Carbon metabolism;ko01230:Biosynthesis of amino acids	[G]	Carbohydrate transport and metabolism
F01.PB100262	--	--	--	--	--	--	--	--	--	--	--	--	--	--	--	--	--	--	--	--	--	3.92	2.77	0.73	0.84	0.00274723	-1.8854	down	--	--	--	--	--	--	--	--	--	--	--	--	--	--	--	--	Molecular Function: transporter activity (GO:0005215);; Biological Process: ion transport (GO:0006811);; Cellular Component: plastid (GO:0009536);; Cellular Component: membrane (GO:0016020);; Biological Process: single-organism cellular process (GO:0044763);;	--	--	[P]	Inorganic ion transport and metabolism
F01.PB100264	3.65	2.91	0.97	0.8	0.00721125	-1.73256	down	--	--	--	--	--	--	--	--	--	--	--	--	--	--	3.49	3.96	0.97	0.8	0.00455199	-1.88844	down	--	--	--	--	--	--	--	--	--	--	--	--	--	--	--	--	Molecular Function: nucleic acid binding (GO:0003676);; Molecular Function: zinc ion binding (GO:0008270);;	--	--	[R]	General function prediction only
F01.PB100267	1.8	1.56	0.05	0	2.76137e-09	-6.3935	down	--	--	--	--	--	--	--	--	--	--	--	--	--	--	--	--	--	--	--	--	--	--	--	--	--	--	--	--	--	--	--	--	--	--	--	--	--	--	--	--	--	--
F01.PB100270	0.14	0.19	1.46	1.15	0.000131343	3.28046	up	--	--	--	--	--	--	--	--	--	--	--	--	--	--	--	--	--	--	--	--	--	--	--	--	--	--	--	--	--	--	--	--	--	--	--	--	--	--	--	--	[R]	General function prediction only
F01.PB100280	8.92	9.45	21.81	21.31	0.00107905	1.41452	up	--	--	--	--	--	--	--	--	--	--	--	--	--	--	8.56	9.55	21.81	21.31	0.00125735	1.46589	up	--	--	--	--	--	--	--	6.6	9.5	21.81	21.31	0.00114513	1.52669	up	[G]	Carbohydrate transport and metabolism	Molecular Function: magnesium ion binding (GO:0000287);; Molecular Function: pyruvate kinase activity (GO:0004743);; Cellular Component: mitochondrion (GO:0005739);; Biological Process: glycolytic process (GO:0006096);; Biological Process: fatty acid biosynthetic process (GO:0006633);; Cellular Component: chloroplast stroma (GO:0009570);; Biological Process: seed maturation (GO:0010431);; Biologi…	K00873|0|fve:101300962|plastidial pyruvate kinase 2-like; K00873 pyruvate kinase [EC:2.7.1.40] (A)	ko00010:Glycolysis / Gluconeogenesis;ko00230:Purine metabolism;ko00620:Pyruvate metabolism;ko01200:Carbon metabolism;ko01230:Biosynthesis of amino acids	[G]	Carbohydrate transport and metabolism
F01.PB100285	--	--	--	--	--	--	--	0	0	1.73	2.03	3.0604e-11	Inf	up	--	--	--	--	--	--	--	--	--	--	--	--	--	--	0	0	1.73	2.03	3.27959e-10	Inf	up	--	--	--	--	--	--	--	[L]	Replication, recombination and repair	--	K03511|0|fve:101292945|DNA polymerase kappa-like; K03511 DNA polymerase kappa [EC:2.7.7.7] (A)	--	[L]	Replication, recombination and repair
F01.PB100286	9.07	8.4	2.05	2.4	7.1573e-05	-1.7898	down	--	--	--	--	--	--	--	--	--	--	--	--	--	--	6.43	8.75	2.05	2.4	0.00218492	-1.55385	down	--	--	--	--	--	--	--	--	--	--	--	--	--	--	[S]	Function unknown	Biological Process: transmembrane transport (GO:0055085);;	--	--	--	--
F01.PB100291	2.06	1.22	4.78	4.94	0.000605711	1.77082	up	--	--	--	--	--	--	--	--	--	--	--	--	--	--	--	--	--	--	--	--	--	--	--	--	--	--	--	--	--	--	--	--	--	--	--	--	--	--	--	--	[R]	General function prediction only
F01.PB100302	0.9	0.38	6.98	15.67	0.00727103	4.36336	up	--	--	--	--	--	--	--	--	--	--	--	--	--	--	--	--	--	--	--	--	--	--	--	--	--	--	--	--	--	--	--	--	--	--	--	[T]	Signal transduction mechanisms	Molecular Function: phosphoprotein phosphatase activity (GO:0004721);; Cellular Component: nucleus (GO:0005634);; Biological Process: metabolic process (GO:0008152);;	--	--	[T]	Signal transduction mechanisms
F01.PB100308	0.07	0.05	0.91	1.09	8.75112e-06	4.70023	up	--	--	--	--	--	--	--	--	--	--	--	--	--	--	--	--	--	--	--	--	--	--	--	--	--	--	--	--	--	--	--	--	--	--	--	--	--	--	--	--	--	--
F01.PB100317	0	0.23	1.47	1.56	2.49298e-06	4.0119	up	--	--	--	--	--	--	--	--	--	--	--	--	--	--	--	--	--	--	--	--	--	--	--	--	--	--	--	--	--	--	--	--	--	--	--	--	--	--	--	--	[G]	Carbohydrate transport and metabolism
F01.PB100319	0.25	0	0.76	0.59	0.00659652	2.68702	up	--	--	--	--	--	--	--	--	--	--	--	--	--	--	--	--	--	--	--	--	--	--	--	--	--	--	--	--	--	--	--	--	--	--	--	[R]	General function prediction only	Molecular Function: GTPase activity (GO:0003924);; Molecular Function: calcium ion binding (GO:0005509);; Molecular Function: GTP binding (GO:0005525);; Cellular Component: mitochondrial outer membrane (GO:0005741);; Biological Process: GTP catabolic process (GO:0006184);; Biological Process: small GTPase mediated signal transduction (GO:0007264);; Biological Process: response to abscisic acid (G…	K07870|0|fve:101291395|mitochondrial Rho GTPase 1-like; K07870 Ras homolog gene family, member T1 (A)	--	[V]	Defense mechanisms
F01.PB100320	4.32	3.68	0.68	1.73	0.00510729	-1.53559	down	--	--	--	--	--	--	--	4.32	3.68	1	1.12	0.00493085	-1.94171	down	--	--	--	--	--	--	--	--	--	--	--	--	--	--	--	--	--	--	--	--	--	--	--	--	--	--	--	--
F01.PB100335	0.9	0.67	0	0.06	7.49666e-05	-4.85511	down	--	--	--	--	--	--	--	--	--	--	--	--	--	--	--	--	--	--	--	--	--	--	--	--	--	--	--	--	--	--	--	--	--	--	--	[Q]	Secondary metabolites biosynthesis, transport and catabolism	Molecular Function: monooxygenase activity (GO:0004497);; Molecular Function: iron ion binding (GO:0005506);; Molecular Function: electron carrier activity (GO:0009055);; Molecular Function: oxidoreductase activity, acting on paired donors, with incorporation or reduction of molecular oxygen (GO:0016705);; Molecular Function: heme binding (GO:0020037);; Biological Process: oxidation-reduction pro…	--	--	[QI]	--
F01.PB100346	6.73	12.77	0.15	0.07	2.27896e-06	-6.44582	down	--	--	--	--	--	--	--	--	--	--	--	--	--	--	2.18	3.5	0.15	0.07	1.92701e-07	-4.62649	down	--	--	--	--	--	--	--	--	--	--	--	--	--	--	--	--	Molecular Function: sequence-specific DNA binding transcription factor activity (GO:0003700);; Cellular Component: nucleus (GO:0005634);; Biological Process: regulation of transcription, DNA-templated (GO:0006355);; Biological Process: regulation of translation (GO:0006417);; Biological Process: pattern specification process (GO:0007389);; Biological Process: auxin-activated signaling pathway (GO…	K14484|0|fve:101311700|auxin-responsive protein IAA27-like; K14484 auxin-responsive protein IAA (A)	ko04075:Plant hormone signal transduction	--	--
F01.PB100348	--	--	--	--	--	--	--	--	--	--	--	--	--	--	--	--	--	--	--	--	--	2.1	1.55	0.46	0.12	0.0063633	-2.48833	down	--	--	--	--	--	--	--	--	--	--	--	--	--	--	[Q]	Secondary metabolites biosynthesis, transport and catabolism	Molecular Function: monooxygenase activity (GO:0004497);; Molecular Function: iron ion binding (GO:0005506);; Molecular Function: electron carrier activity (GO:0009055);; Molecular Function: oxidoreductase activity, acting on paired donors, with incorporation or reduction of molecular oxygen (GO:0016705);; Molecular Function: heme binding (GO:0020037);; Biological Process: oxidation-reduction pro…	K09588|0|fve:101301332|cytochrome P450 90A1-like; K09588 cytochrome P450, family 90, subfamily A, polypeptide 1 [EC:1.14.-.-] (A)	ko00905:Brassinosteroid biosynthesis	[QI]	--
F01.PB100350	9.77	8.78	19.96	29.79	0.00942372	1.6186	up	--	--	--	--	--	--	--	--	--	--	--	--	--	--	--	--	--	--	--	--	--	--	--	--	--	--	--	--	--	--	--	--	--	--	--	[F]	Nucleotide transport and metabolism	Molecular Function: dihydropyrimidinase activity (GO:0004157);; Cellular Component: endoplasmic reticulum (GO:0005783);; Cellular Component: Golgi apparatus (GO:0005794);; Biological Process: uracil catabolic process (GO:0006212);; Biological Process: fatty acid beta-oxidation (GO:0006635);; Cellular Component: endomembrane system (GO:0012505);; Biological Process: protein import into peroxisome …	K01464|0|fve:101303008|LOW QUALITY PROTEIN: dihydropyrimidinase-like; K01464 dihydropyrimidinase [EC:3.5.2.2] (A)	ko00240:Pyrimidine metabolism;ko00410:beta-Alanine metabolism;ko00770:Pantothenate and CoA biosynthesis	[F]	Nucleotide transport and metabolism
F01.PB100358	0	0	0.68	0.89	5.68695e-07	Inf	up	--	--	--	--	--	--	--	--	--	--	--	--	--	--	0	0	0.68	0.89	4.99812e-06	Inf	up	--	--	--	--	--	--	--	--	--	--	--	--	--	--	--	--	--	--	--	--	--
F01.PB100361	24.91	22.47	4.21	2.55	3.67601e-10	-2.63608	down	24.91	22.47	9.01	5.24	0.000674122	-1.66003	down	--	--	--	--	--	--	--	--	--	--	--	--	--	--	--	--	--	--	--	--	--	--	--	--	--	--	--	--	[M]	Cell wall/membrane/envelope biogenesis	Molecular Function: phosphatidylcholine phospholipase C activity (GO:0034480);;	K01114|0|pmum:103338080|non-specific phospholipase C6; K01114 phospholipase C [EC:3.1.4.3] (A)	ko00562:Inositol phosphate metabolism;ko00564:Glycerophospholipid metabolism;ko00565:Ether lipid metabolism	--	--
F01.PB10038	2.64	4.34	0.31	0.36	0.000289862	-3.25955	down	--	--	--	--	--	--	--	--	--	--	--	--	--	--	--	--	--	--	--	--	--	--	--	--	--	--	--	--	--	--	--	--	--	--	--	--	--	--	--	--	--	--
F01.PB100386	--	--	--	--	--	--	--	--	--	--	--	--	--	--	0.29	0.14	1.24	1.84	0.00870887	2.8568	up	--	--	--	--	--	--	--	--	--	--	--	--	--	--	--	--	--	--	--	--	--	--	--	--	--	--	--	--
F01.PB100390	17.49	16.02	2.47	0.37	7.34019e-15	-3.41644	down	17.49	16.02	3.22	2.05	1.66149e-08	-2.59419	down	--	--	--	--	--	--	--	--	--	--	--	--	--	--	--	--	--	--	--	--	--	--	--	--	--	--	--	--	[O]	Posttranslational modification, protein turnover, chaperones	Molecular Function: ATP binding (GO:0005524);; Biological Process: response to stress (GO:0006950);;	K03283|0|fve:101305698|probable mediator of RNA polymerase II transcription subunit 37c-like; K03283 heat shock 70kDa protein 1/8 (A)	ko03040:Spliceosome;ko04141:Protein processing in endoplasmic reticulum;ko04144:Endocytosis	[O]	Posttranslational modification, protein turnover, chaperones
F01.PB100391	18.45	22.09	4.73	1.6	2.56233e-09	-2.52295	down	18.45	22.09	7.27	4.86	0.000577357	-1.66551	down	--	--	--	--	--	--	--	--	--	--	--	--	--	--	--	--	--	--	--	--	--	--	--	--	--	--	--	--	--	--	Cellular Component: endosome (GO:0005768);; Cellular Component: vacuolar membrane (GO:0005774);; Cellular Component: trans-Golgi network (GO:0005802);; Molecular Function: methyltransferase activity (GO:0008168);; Cellular Component: plant-type cell wall (GO:0009505);; Biological Process: isopentenyl diphosphate biosynthetic process, methylerythritol 4-phosphate pathway (GO:0019288);; Biological …	--	--	--	--
F01.PB100411	25.72	17.56	130.71	137.42	1.91458e-08	2.81977	up	25.72	17.56	95.92	133.17	6.79412e-05	2.50516	up	--	--	--	--	--	--	--	--	--	--	--	--	--	--	--	--	--	--	--	--	--	--	--	--	--	--	--	--	[GEPR]	--	Cellular Component: plasma membrane (GO:0005886);; Biological Process: carbohydrate transport (GO:0008643);; Biological Process: response to nematode (GO:0009624);; Cellular Component: plant-type vacuole membrane (GO:0009705);; Cellular Component: integral component of membrane (GO:0016021);; Molecular Function: substrate-specific transmembrane transporter activity (GO:0022891);; Molecular Functi…	--	--	[R]	General function prediction only
F01.PB100424	53.26	35.95	105.93	127.09	0.00336957	1.57596	up	--	--	--	--	--	--	--	--	--	--	--	--	--	--	--	--	--	--	--	--	--	--	--	--	--	--	--	--	--	--	--	--	--	--	--	--	--	Biological Process: transport (GO:0006810);; Cellular Component: integral component of membrane (GO:0016021);;	--	--	[I]	Lipid transport and metabolism
F01.PB100430	17.05	14.01	0.82	1.1	1.97101e-17	-3.82454	down	17.05	14.01	6.93	1.75	0.00148336	-1.78229	down	--	--	--	--	--	--	--	--	--	--	--	--	--	--	--	--	--	--	--	--	--	--	--	--	--	--	--	--	--	--	Molecular Function: hydrolase activity (GO:0016787);;	--	--	[O]	Posttranslational modification, protein turnover, chaperones
F01.PB100443	16.03	10.09	1.55	0.54	2.15187e-06	-3.49201	down	--	--	--	--	--	--	--	--	--	--	--	--	--	--	15.32	18.13	1.55	0.54	2.15473e-17	-3.81933	down	--	--	--	--	--	--	--	--	--	--	--	--	--	--	[MG]	--	Biological Process: translational initiation (GO:0006413);; Cellular Component: chloroplast envelope (GO:0009941);;	--	--	[G]	Carbohydrate transport and metabolism
F01.PB100445	48.8	91.24	6.76	4.79	0.0016454	-3.43076	down	--	--	--	--	--	--	--	--	--	--	--	--	--	--	--	--	--	--	--	--	--	--	--	--	--	--	--	--	--	--	--	--	--	--	--	--	--	--	--	--	--	--
F01.PB10045	--	--	--	--	--	--	--	15.68	10.17	34.4	29.99	0.00450483	1.40851	up	--	--	--	--	--	--	--	--	--	--	--	--	--	--	--	--	--	--	--	--	--	--	--	--	--	--	--	--	--	--	--	--	--	--	--
F01.PB10046	5.73	5.96	1.38	0.95	3.62819e-05	-2.16474	down	--	--	--	--	--	--	--	--	--	--	--	--	--	--	--	--	--	--	--	--	--	--	--	--	--	--	--	--	--	--	--	--	--	--	--	[Z]	Cytoskeleton	Molecular Function: ATP binding (GO:0005524);; Cellular Component: Arp2/3 protein complex (GO:0005885);; Biological Process: multidimensional cell growth (GO:0009825);; Biological Process: trichome morphogenesis (GO:0010090);; Biological Process: Arp2/3 complex-mediated actin nucleation (GO:0034314);;	K18584|0|fve:101309215|actin-related protein 3-like; K18584 actin-related protein 3 (A)	--	[Z]	Cytoskeleton
F01.PB100469	0.71	1	0	0	2.25764e-06	#NAME?	down	0.71	1	0	0	3.674e-05	#NAME?	down	0.71	1	0	0	0.000348598	#NAME?	down	--	--	--	--	--	--	--	--	--	--	--	--	--	--	--	--	--	--	--	--	--	--	--	--	--	--	--	--
F01.PB10047	310.8	251.18	11.52	5.3	9.64757e-18	-4.89485	down	310.8	251.18	33.7	19.29	1.57679e-06	-3.33072	down	--	--	--	--	--	--	--	--	--	--	--	--	--	--	--	--	--	--	--	--	--	--	--	--	--	--	--	--	[Z]	Cytoskeleton	Molecular Function: GTPase activity (GO:0003924);; Molecular Function: structural constituent of cytoskeleton (GO:0005200);; Molecular Function: GTP binding (GO:0005525);; Cellular Component: cytoplasm (GO:0005737);; Cellular Component: microtubule (GO:0005874);; Biological Process: GTP catabolic process (GO:0006184);; Biological Process: microtubule-based process (GO:0007017);; Biological Proces…	K07375|0|fve:101305819|tubulin beta-1 chain-like; K07375 tubulin beta (A)	ko04145:Phagosome	[Z]	Cytoskeleton
F01.PB10048	49.73	42.75	12.59	9.74	8.76492e-06	-1.87218	down	--	--	--	--	--	--	--	--	--	--	--	--	--	--	--	--	--	--	--	--	--	--	--	--	--	--	--	--	--	--	--	--	--	--	--	--	--	Cellular Component: mitochondrion (GO:0005739);; Cellular Component: Golgi apparatus (GO:0005794);; Biological Process: membrane fusion (GO:0006944);; Biological Process: protein transport (GO:0015031);; Cellular Component: integral component of membrane (GO:0016021);; Biological Process: vesicle-mediated transport (GO:0016192);; Molecular Function: transmembrane transporter activity (GO:0022857)…	--	--	[U]	Intracellular trafficking, secretion, and vesicular transport
F01.PB1005	--	--	--	--	--	--	--	25.21	20.86	47.47	63.93	0.00954965	1.38348	up	--	--	--	--	--	--	--	--	--	--	--	--	--	--	--	--	--	--	--	--	--	--	--	--	--	--	--	--	--	--	Cellular Component: chloroplast thylakoid membrane (GO:0009535);; Biological Process: response to blue light (GO:0009637);; Biological Process: regulation of proton transport (GO:0010155);; Biological Process: cellular cation homeostasis (GO:0030003);; Biological Process: protein autophosphorylation (GO:0046777);; Biological Process: divalent metal ion transport (GO:0070838);;	--	--	--	--
F01.PB100504	2.4	2.25	0.42	0.26	0.00088204	-2.67041	down	--	--	--	--	--	--	--	--	--	--	--	--	--	--	1.61	2.79	0.42	0.26	0.00420889	-2.56766	down	--	--	--	--	--	--	--	--	--	--	--	--	--	--	--	--	Biological Process: response to oxidative stress (GO:0006979);;	--	--	--	--
F01.PB100511	--	--	--	--	--	--	--	--	--	--	--	--	--	--	--	--	--	--	--	--	--	2.02	2.05	0.22	0.28	0.000982428	-2.8402	down	--	--	--	--	--	--	--	--	--	--	--	--	--	--	--	--	--	--	--	--	--
F01.PB10052	32.32	21.23	2.08	1.09	6.03129e-09	-3.91082	down	32.32	21.23	4.53	4.18	4.57003e-05	-2.53624	down	--	--	--	--	--	--	--	--	--	--	--	--	--	--	--	--	--	--	--	--	--	--	--	--	--	--	--	--	--	--	Cellular Component: anchored component of membrane (GO:0031225);; Cellular Component: plasma membrane part (GO:0044459);; Biological Process: single-organism cellular process (GO:0044763);;	--	--	--	--
F01.PB100520	8.16	7.17	2.24	1.58	0.00013012	-1.83527	down	--	--	--	--	--	--	--	--	--	--	--	--	--	--	5.5	8.71	2.24	1.58	0.00876455	-1.69253	down	--	--	--	--	--	--	--	--	--	--	--	--	--	--	[R]	General function prediction only	Biological Process: maltose metabolic process (GO:0000023);; Biological Process: plasma membrane pyruvate transport (GO:0006849);; Molecular Function: bile acid:sodium symporter activity (GO:0008508);; Cellular Component: chloroplast thylakoid (GO:0009534);; Cellular Component: chloroplast envelope (GO:0009941);; Cellular Component: integral component of membrane (GO:0016021);; Biological Process…	K03453|0|fve:101315268|sodium/pyruvate cotransporter BASS2, chloroplastic-like; K03453 bile acid:Na+ symporter, BASS family (A)	--	[P]	Inorganic ion transport and metabolism
F01.PB100526	1.29	0	7.72	8.19	1.29638e-14	3.82854	up	1.29	0	4.62	4.55	1.81683e-06	2.9321	up	--	--	--	--	--	--	--	2.1	1.13	7.72	8.19	2.44982e-07	2.52126	up	--	--	--	--	--	--	--	--	--	--	--	--	--	--	--	--	Molecular Function: kinase activity (GO:0016301);; Biological Process: primary metabolic process (GO:0044238);; Biological Process: cellular biosynthetic process (GO:0044249);; Biological Process: cellular macromolecule metabolic process (GO:0044260);; Molecular Function: organic cyclic compound binding (GO:0097159);; Molecular Function: heterocyclic compound binding (GO:1901363);; Biological Pro…	--	--	--	--
F01.PB100527	10.02	14.46	1.02	0.91	2.51232e-08	-3.51289	down	--	--	--	--	--	--	--	--	--	--	--	--	--	--	5.58	6.92	1.02	0.91	9.80456e-06	-2.51242	down	--	--	--	--	--	--	--	--	--	--	--	--	--	--	--	--	--	--	--	--	--
F01.PB100529	7.12	12.1	0.8	1.03	0.000335985	-3.21812	down	--	--	--	--	--	--	--	--	--	--	--	--	--	--	--	--	--	--	--	--	--	--	--	--	--	--	--	--	--	--	--	--	--	--	--	--	--	--	--	--	[GMW]	--
F01.PB100534	2.05	2.77	0.08	0.19	6.8978e-07	-4.04507	down	2.05	2.77	0.59	0.36	0.00697096	-2.27362	down	--	--	--	--	--	--	--	--	--	--	--	--	--	--	--	--	--	--	--	--	--	--	--	--	--	--	--	--	--	--	--	--	--	--	--
F01.PB100538	12.52	8.83	26.79	28.25	0.000288034	1.55573	up	--	--	--	--	--	--	--	--	--	--	--	--	--	--	--	--	--	--	--	--	--	--	--	--	--	--	--	--	--	--	--	--	--	--	--	[C]	Energy production and conversion	Biological Process: metabolic process (GO:0008152);; Molecular Function: transferase activity, transferring acyl groups (GO:0016746);;	K00658|0|fve:101295165|dihydrolipoyllysine-residue succinyltransferase component of 2-oxoglutarate dehydrogenase complex 2, mitochondrial-like; K00658 2-oxoglutarate dehydrogenase E2 component (dihydrolipoamide succinyltransferase) [EC:2.3.1.61] (A)	ko00020:Citrate cycle (TCA cycle);ko00310:Lysine degradation;ko01200:Carbon metabolism	[C]	Energy production and conversion
F01.PB100539	--	--	--	--	--	--	--	1.6	1.02	0.35	0	0.00361842	-2.87842	down	--	--	--	--	--	--	--	--	--	--	--	--	--	--	--	--	--	--	--	--	--	--	--	--	--	--	--	--	--	--	--	K11000|0|fve:101313825|callose synthase 12-like; K11000 callose synthase [EC:2.4.1.-] (A)	--	[M]	Cell wall/membrane/envelope biogenesis
F01.PB100548	1.78	1.63	5.13	8.47	0.0092509	2.19521	up	--	--	--	--	--	--	--	--	--	--	--	--	--	--	--	--	--	--	--	--	--	--	--	--	--	--	--	--	--	--	--	--	--	--	--	--	--	--	--	--	[TO]	--
F01.PB100552	1.35	2.09	0.41	0.21	0.00500521	-2.34598	down	--	--	--	--	--	--	--	--	--	--	--	--	--	--	--	--	--	--	--	--	--	--	--	--	--	--	--	--	--	--	--	--	--	--	--	--	--	--	--	--	--	--
F01.PB100556	--	--	--	--	--	--	--	3.66	2.61	12.06	10.23	5.60905e-05	1.92531	up	--	--	--	--	--	--	--	--	--	--	--	--	--	--	--	--	--	--	--	--	--	--	--	--	--	--	--	--	[R]	General function prediction only	Molecular Function: ATP binding (GO:0005524);; Biological Process: ATP catabolic process (GO:0006200);; Biological Process: response to sucrose (GO:0009744);; Biological Process: flavonoid biosynthetic process (GO:0009813);; Biological Process: response to UV-B (GO:0010224);; Molecular Function: ATPase activity (GO:0016887);; Biological Process: methylglyoxal catabolic process to D-lactate (GO:00…	--	--	[R]	General function prediction only
F01.PB10056	1.33	2.66	0.02	0	5.11349e-05	-7.24394	down	1.33	2.66	0.16	0.06	0.00346294	-4.35011	down	--	--	--	--	--	--	--	--	--	--	--	--	--	--	--	--	--	--	--	--	--	--	--	--	--	--	--	--	--	--	Molecular Function: aspartic-type endopeptidase activity (GO:0004190);; Biological Process: proteolysis (GO:0006508);;	--	--	[O]	Posttranslational modification, protein turnover, chaperones
F01.PB100567	9.97	4.32	0	0	7.87344e-07	#NAME?	down	--	--	--	--	--	--	--	9.97	4.32	0.02	0	2.5362e-05	-9.96279	down	--	--	--	--	--	--	--	--	--	--	--	--	--	--	--	--	--	--	--	--	--	--	--	--	K17987|0|fve:101312926|uncharacterized protein LOC101312926; K17987 next to BRCA1 gene 1 protein (A)	--	[S]	Function unknown
F01.PB100570	3.14	3.75	0.69	0.36	1.44664e-05	-2.56009	down	3.14	3.75	0	0.5	1.62346e-08	-3.67866	down	3.14	3.75	0.58	1.16	0.0032856	-2.03914	down	--	--	--	--	--	--	--	--	--	--	--	--	--	--	--	--	--	--	--	--	--	[I]	Lipid transport and metabolism	Biological Process: long-chain fatty acid metabolic process (GO:0001676);; Biological Process: defense response to insect (GO:0002213);; Molecular Function: long-chain fatty acid-CoA ligase activity (GO:0004467);; Cellular Component: endoplasmic reticulum (GO:0005783);; Biological Process: fatty acid biosynthetic process (GO:0006633);; Cellular Component: plasmodesma (GO:0009506);; Biological Pro…	K01897|0|fve:101296826|long chain acyl-CoA synthetase 2-like; K01897 long-chain acyl-CoA synthetase [EC:6.2.1.3] (A)	ko00061:Fatty acid biosynthesis;ko00071:Fatty acid degradation;ko01212:Fatty acid metabolism;ko04146:Peroxisome	[I]	Lipid transport and metabolism
F01.PB100572	--	--	--	--	--	--	--	--	--	--	--	--	--	--	--	--	--	--	--	--	--	34.29	18.69	60.03	71.05	0.00412026	1.5169	up	--	--	--	--	--	--	--	--	--	--	--	--	--	--	[E]	Amino acid transport and metabolism	Molecular Function: 3-deoxy-7-phosphoheptulonate synthase activity (GO:0003849);; Cellular Component: mitochondrion (GO:0005739);; Biological Process: aromatic amino acid family biosynthetic process (GO:0009073);; Biological Process: chorismate biosynthetic process (GO:0009423);; Biological Process: response to wounding (GO:0009611);; Biological Process: response to bacterium (GO:0009617);; Biolo…	K01626|0|fve:101314504|phospho-2-dehydro-3-deoxyheptonate aldolase 2, chloroplastic-like; K01626 3-deoxy-7-phosphoheptulonate synthase [EC:2.5.1.54] (A)	ko00400:Phenylalanine, tyrosine and tryptophan biosynthesis;ko01230:Biosynthesis of amino acids	--	--
F01.PB100576	2.58	2.43	0.39	0.33	8.33574e-05	-2.6336	down	--	--	--	--	--	--	--	--	--	--	--	--	--	--	--	--	--	--	--	--	--	--	--	--	--	--	--	--	--	--	--	--	--	--	--	--	--	--	--	--	[R]	General function prediction only
F01.PB100588	32.79	29.03	89.14	118.48	0.000276955	1.93891	up	--	--	--	--	--	--	--	--	--	--	--	--	--	--	27.41	23.11	89.14	118.48	5.69619e-05	2.25871	up	--	--	--	--	--	--	--	--	--	--	--	--	--	--	[J]	Translation, ribosomal structure and biogenesis	Molecular Function: GTPase activity (GO:0003924);; Molecular Function: GTP binding (GO:0005525);; Biological Process: GTP catabolic process (GO:0006184);;	K03234|0|fve:101310585|elongation factor 2-like; K03234 elongation factor 2 (A)	--	[J]	Translation, ribosomal structure and biogenesis
F01.PB100590	0.67	0	2.63	1.78	3.39205e-05	2.91271	up	--	--	--	--	--	--	--	--	--	--	--	--	--	--	--	--	--	--	--	--	--	--	--	--	--	--	--	--	--	--	--	--	--	--	--	[GHR]	--	Molecular Function: magnesium ion binding (GO:0000287);; Biological Process: response to hypoxia (GO:0001666);; Molecular Function: pyruvate decarboxylase activity (GO:0004737);; Biological Process: metabolic process (GO:0008152);; Cellular Component: membrane (GO:0016020);; Molecular Function: thiamine pyrophosphate binding (GO:0030976);;	K01568|0|fve:101303820|pyruvate decarboxylase isozyme 2-like; K01568 pyruvate decarboxylase [EC:4.1.1.1] (A)	ko00010:Glycolysis / Gluconeogenesis	[EH]	--
F01.PB100591	3.5	2.02	6.68	6.52	0.0025131	1.44574	up	--	--	--	--	--	--	--	--	--	--	--	--	--	--	--	--	--	--	--	--	--	--	--	--	--	--	--	--	--	--	--	--	--	--	--	--	--	Molecular Function: sequence-specific DNA binding transcription factor activity (GO:0003700);; Biological Process: regulation of transcription, DNA-templated (GO:0006355);; Molecular Function: sequence-specific DNA binding (GO:0043565);;	--	--	--	--
F01.PB100594	0.88	0.23	5.88	10.46	0.000300365	4.1281	up	--	--	--	--	--	--	--	--	--	--	--	--	--	--	--	--	--	--	--	--	--	--	--	--	--	--	--	--	--	--	--	--	--	--	--	[T]	Signal transduction mechanisms	Molecular Function: signal transducer activity (GO:0004871);; Biological Process: signal transduction (GO:0007165);;	K12116|0|fve:101293874|adagio protein 3-like; K12116 flavin-binding kelch repeat F-box protein 1 (A)	ko04712:Circadian rhythm - plant	--	--
F01.PB100595	43.19	32.22	4.85	3.9	6.58729e-12	-2.93129	down	43.19	32.22	6.32	11.43	4.71024e-05	-1.98266	down	--	--	--	--	--	--	--	--	--	--	--	--	--	--	--	--	--	--	--	--	--	--	--	--	--	--	--	--	[O]	Posttranslational modification, protein turnover, chaperones	Molecular Function: ATP binding (GO:0005524);; Cellular Component: mitochondrion (GO:0005739);; Biological Process: response to stress (GO:0006950);; Biological Process: protein refolding (GO:0042026);;	K04077|0|fve:101310416|chaperonin CPN60-2, mitochondrial-like; K04077 chaperonin GroEL (A)	ko03018:RNA degradation	[O]	Posttranslational modification, protein turnover, chaperones
F01.PB100598	1.67	2.4	0.47	0.09	0.000614026	-2.73192	down	--	--	--	--	--	--	--	--	--	--	--	--	--	--	--	--	--	--	--	--	--	--	--	--	--	--	--	--	--	--	--	--	--	--	--	[G]	Carbohydrate transport and metabolism	Molecular Function: hydrolase activity, acting on glycosyl bonds (GO:0016798);;	K01188|0|fve:101296690|beta-glucosidase 24-like; K01188 beta-glucosidase [EC:3.2.1.21] (A)	ko00460:Cyanoamino acid metabolism;ko00500:Starch and sucrose metabolism;ko00940:Phenylpropanoid biosynthesis	[G]	Carbohydrate transport and metabolism
F01.PB100603	3.45	2.26	0.59	0.6	0.00198322	-2.08412	down	--	--	--	--	--	--	--	--	--	--	--	--	--	--	--	--	--	--	--	--	--	--	--	--	--	--	--	--	--	--	--	--	--	--	--	[O]	Posttranslational modification, protein turnover, chaperones	--	K04523|0|fve:101302002|uncharacterized protein LOC101302002; K04523 ubiquilin (A)	ko04141:Protein processing in endoplasmic reticulum	[OR]	--
F01.PB100607	5.57	9.17	0.91	0.72	0.000288651	-3.0048	down	--	--	--	--	--	--	--	--	--	--	--	--	--	--	3.95	7.31	0.91	0.72	0.00956493	-2.57395	down	--	--	--	--	--	--	--	--	--	--	--	--	--	--	[P]	Inorganic ion transport and metabolism	Molecular Function: DNA binding (GO:0003677);; Biological Process: regulation of DNA replication (GO:0006275);; Biological Process: sulfide oxidation, using siroheme sulfite reductase (GO:0019424);; Molecular Function: heme binding (GO:0020037);; Cellular Component: chloroplast nucleoid (GO:0042644);; Biological Process: negative regulation of transcription, DNA-templated (GO:0045892);; Molecular…	K00392|0|fve:101293064|sulfite reductase 1 [ferredoxin], chloroplastic-like; K00392 sulfite reductase (ferredoxin) [EC:1.8.7.1] (A)	ko00920:Sulfur metabolism	[P]	Inorganic ion transport and metabolism
F01.PB100608	51.19	50.56	13.98	9.51	1.85634e-05	-1.9402	down	--	--	--	--	--	--	--	--	--	--	--	--	--	--	33.9	42.24	13.98	9.51	0.00203423	-1.48866	down	--	--	--	--	--	--	--	--	--	--	--	--	--	--	[O]	Posttranslational modification, protein turnover, chaperones	Molecular Function: ATP binding (GO:0005524);; Biological Process: response to stress (GO:0006950);;	K03283|0|fve:101297476|heat shock cognate 70 kDa protein-like; K03283 heat shock 70kDa protein 1/8 (A)	ko03040:Spliceosome;ko04141:Protein processing in endoplasmic reticulum;ko04144:Endocytosis	[O]	Posttranslational modification, protein turnover, chaperones
F01.PB100609	--	--	--	--	--	--	--	0	0	0.53	1.03	0.000311864	Inf	up	0	0	1.38	1.26	3.14503e-08	Inf	up	1.38	1.26	0.22	0	0.000349864	-3.49743	down	--	--	--	--	--	--	--	--	--	--	--	--	--	--	--	--	--	--	--	--	--
F01.PB10061	34.72	27.59	1.66	0.77	1.53365e-23	-4.51124	down	34.72	27.59	1.62	1.21	7.39373e-20	-4.3809	down	34.72	27.59	8.61	9.27	0.000468682	-1.82143	down	8.61	9.27	1.66	0.77	2.2341e-07	-2.68171	down	8.61	9.27	1.62	1.21	1.01838e-05	-2.56369	down	--	--	--	--	--	--	--	[GEPR]	--	--	--	--	[R]	General function prediction only
F01.PB100612	18.4	16.6	8.62	1.93	0.00672932	-1.57536	down	--	--	--	--	--	--	--	18.4	16.6	3.23	6.54	0.000229225	-1.87664	down	--	--	--	--	--	--	--	--	--	--	--	--	--	--	--	--	--	--	--	--	--	[L]	Replication, recombination and repair	Molecular Function: DNA binding (GO:0003677);; Cellular Component: nucleus (GO:0005634);; Biological Process: DNA replication (GO:0006260);;	K07466|0|fve:101298717|replication protein A 70 kDa DNA-binding subunit-like; K07466 replication factor A1 (A)	ko03030:DNA replication;ko03420:Nucleotide excision repair;ko03430:Mismatch repair;ko03440:Homologous recombination	[L]	Replication, recombination and repair
F01.PB100613	--	--	--	--	--	--	--	0.23	0.1	1.08	1.9	0.00686643	3.38805	up	--	--	--	--	--	--	--	--	--	--	--	--	--	--	--	--	--	--	--	--	--	--	--	--	--	--	--	--	[T]	Signal transduction mechanisms	Biological Process: primary metabolic process (GO:0044238);; Biological Process: cellular macromolecule metabolic process (GO:0044260);; Biological Process: single-organism cellular process (GO:0044763);; Biological Process: regulation of cellular process (GO:0050794);; Biological Process: response to stimulus (GO:0050896);;	K12130|0|fve:101305309|two-component response regulator-like APRR5-like; K12130 pseudo-response regulator 5 (A)	ko04712:Circadian rhythm - plant	[K]	Transcription
F01.PB100617	9.9	9.66	19.53	20.55	0.00563491	1.22251	up	--	--	--	--	--	--	--	--	--	--	--	--	--	--	--	--	--	--	--	--	--	--	--	--	--	--	--	--	--	--	--	--	--	--	--	[O]	Posttranslational modification, protein turnover, chaperones	Molecular Function: zinc ion binding (GO:0008270);;	--	--	[S]	Function unknown
F01.PB100619	1.31	1.65	0.29	0.15	0.00231319	-2.67058	down	--	--	--	--	--	--	--	--	--	--	--	--	--	--	--	--	--	--	--	--	--	--	--	--	--	--	--	--	--	--	--	--	--	--	--	[G]	Carbohydrate transport and metabolism	--	K01188|0|fve:101296690|beta-glucosidase 24-like; K01188 beta-glucosidase [EC:3.2.1.21] (A)	ko00460:Cyanoamino acid metabolism;ko00500:Starch and sucrose metabolism;ko00940:Phenylpropanoid biosynthesis	[G]	Carbohydrate transport and metabolism
F01.PB100621	7.36	7.07	2.27	1.25	9.51958e-05	-1.86758	down	--	--	--	--	--	--	--	--	--	--	--	--	--	--	7.01	8.38	2.27	1.25	0.000129196	-1.931	down	--	--	--	--	--	--	--	--	--	--	--	--	--	--	--	--	--	--	--	--	--
F01.PB100622	23.08	26.15	8.53	3.09	6.55406e-06	-1.92393	down	--	--	--	--	--	--	--	--	--	--	--	--	--	--	--	--	--	--	--	--	--	--	--	--	--	--	--	--	--	--	--	--	--	--	--	[O]	Posttranslational modification, protein turnover, chaperones	Molecular Function: ATP binding (GO:0005524);; Biological Process: response to stress (GO:0006950);;	K03283|0|fve:101305698|probable mediator of RNA polymerase II transcription subunit 37c-like; K03283 heat shock 70kDa protein 1/8 (A)	ko03040:Spliceosome;ko04141:Protein processing in endoplasmic reticulum;ko04144:Endocytosis	[O]	Posttranslational modification, protein turnover, chaperones
F01.PB100623	21.17	15.14	45.41	54.88	0.000366246	1.65655	up	--	--	--	--	--	--	--	--	--	--	--	--	--	--	--	--	--	--	--	--	--	--	--	--	--	--	--	--	--	--	--	--	--	--	--	--	--	--	--	--	[K]	Transcription
F01.PB100625	0.47	0.62	2.74	1.85	0.000688269	2.27602	up	--	--	--	--	--	--	--	--	--	--	--	--	--	--	--	--	--	--	--	--	--	--	--	--	--	--	--	--	--	--	--	--	--	--	--	--	--	--	--	--	[U]	Intracellular trafficking, secretion, and vesicular transport
F01.PB100643	5.97	6.04	0.82	0.13	3.55042e-11	-3.53814	down	5.97	6.04	1.9	0.9	0.000155181	-2.0401	down	--	--	--	--	--	--	--	--	--	--	--	--	--	--	--	--	--	--	--	--	--	--	--	--	--	--	--	--	--	--	Molecular Function: galactosylgalactosylxylosylprotein 3-beta-glucuronosyltransferase activity (GO:0015018);; Cellular Component: membrane (GO:0016020);;	--	--	[O]	Posttranslational modification, protein turnover, chaperones
F01.PB100653	2.54	0.77	4.88	4.79	0.000786021	1.7489	up	--	--	--	--	--	--	--	--	--	--	--	--	--	--	--	--	--	--	--	--	--	--	--	--	--	--	--	--	--	--	--	--	--	--	--	[P]	Inorganic ion transport and metabolism	Cellular Component: integral component of membrane (GO:0016021);; Biological Process: transmembrane transport (GO:0055085);;	K13754|0|fve:101300083|cation/calcium exchanger 5-like; K13754 solute carrier family 24 (sodium/potassium/calcium exchanger), member 6 (A)	--	[P]	Inorganic ion transport and metabolism
F01.PB100662	1.3	2.72	0	0	2.51457e-05	#NAME?	down	1.3	2.72	0.19	0	0.00669233	-4.4527	down	--	--	--	--	--	--	--	--	--	--	--	--	--	--	--	--	--	--	--	--	--	--	--	--	--	--	--	--	--	--	Biological Process: cell wall biogenesis (GO:0042546);; Biological Process: xylan metabolic process (GO:0045491);;	--	--	--	--
F01.PB100671	0.84	0.88	0	0.12	0.000288651	-3.80566	down	0.84	0.88	0	0	7.87681e-06	#NAME?	down	--	--	--	--	--	--	--	--	--	--	--	--	--	--	--	--	--	--	--	--	--	--	--	--	--	--	--	--	--	--	Molecular Function: zinc ion binding (GO:0008270);; Biological Process: phloem development (GO:0010088);; Biological Process: root development (GO:0048364);;	--	--	[TZ]	--
F01.PB100672	0.53	0.54	0	0.09	0.00208545	-3.5158	down	--	--	--	--	--	--	--	--	--	--	--	--	--	--	--	--	--	--	--	--	--	--	--	--	--	--	--	--	--	--	--	--	--	--	--	[K]	Transcription	Molecular Function: transcription regulatory region sequence-specific DNA binding (GO:0000976);; Molecular Function: sequence-specific DNA binding transcription factor activity (GO:0003700);; Cellular Component: nucleus (GO:0005634);; Biological Process: regulation of transcription, DNA-templated (GO:0006355);;	K09338|0|fve:101309384|homeobox-leucine zipper protein ATHB-6-like; K09338 homeobox-leucine zipper protein (A)	--	[K]	Transcription
F01.PB100678	--	--	--	--	--	--	--	--	--	--	--	--	--	--	--	--	--	--	--	--	--	2.45	1.75	6.21	4.93	0.00206059	1.61823	up	--	--	--	--	--	--	--	--	--	--	--	--	--	--	[RTKL]	--	Molecular Function: protein serine/threonine kinase activity (GO:0004674);; Molecular Function: protein tyrosine kinase activity (GO:0004713);; Molecular Function: ATP binding (GO:0005524);; Cellular Component: cytosol (GO:0005829);; Biological Process: protein phosphorylation (GO:0006468);;	K08790|0|fve:101303384|serine/threonine-protein kinase tricorner-like; K08790 serine/threonine kinase 38 [EC:2.7.11.1] (A)	--	[R]	General function prediction only
F01.PB100684	--	--	--	--	--	--	--	--	--	--	--	--	--	--	--	--	--	--	--	--	--	0.24	0	0.89	0.66	0.00946535	2.92654	up	--	--	--	--	--	--	--	--	--	--	--	--	--	--	--	--	--	--	--	[R]	General function prediction only
F01.PB100691	--	--	--	--	--	--	--	--	--	--	--	--	--	--	--	--	--	--	--	--	--	0.96	0.94	3.54	2.83	0.00137741	1.95737	up	--	--	--	--	--	--	--	--	--	--	--	--	--	--	[GEPR]	--	Cellular Component: plant-type vacuole (GO:0000325);; Cellular Component: vacuolar membrane (GO:0005774);; Cellular Component: integral component of membrane (GO:0016021);; Biological Process: transmembrane transport (GO:0055085);;	--	--	[R]	General function prediction only
F01.PB100707	--	--	--	--	--	--	--	--	--	--	--	--	--	--	0.45	0.77	0	0	0.000166357	#NAME?	down	--	--	--	--	--	--	--	--	--	--	--	--	--	--	--	--	--	--	--	--	--	--	--	--	K17987|0|fve:101312926|uncharacterized protein LOC101312926; K17987 next to BRCA1 gene 1 protein (A)	--	[S]	Function unknown
F01.PB100709	0.94	0.66	0.11	0.16	0.00774783	-2.50866	down	--	--	--	--	--	--	--	--	--	--	--	--	--	--	--	--	--	--	--	--	--	--	--	--	--	--	--	--	--	--	--	--	--	--	--	--	--	--	--	--	[K]	Transcription
F01.PB100720	9.58	10.19	3.61	1.15	3.58099e-05	-1.89992	down	--	--	--	--	--	--	--	--	--	--	--	--	--	--	11.56	13.52	3.61	1.15	1.84527e-06	-2.21238	down	--	--	--	--	--	--	--	--	--	--	--	--	--	--	[C]	Energy production and conversion	Molecular Function: retinal dehydrogenase activity (GO:0001758);; Molecular Function: 3-chloroallyl aldehyde dehydrogenase activity (GO:0004028);; Molecular Function: aldehyde dehydrogenase (NAD) activity (GO:0004029);; Molecular Function: ATP binding (GO:0005524);; Cellular Component: mitochondrion (GO:0005739);; Biological Process: oxidation-reduction process (GO:0055114);;	K00128|0|fve:101298221|aldehyde dehydrogenase family 2 member B4, mitochondrial-like; K00128 aldehyde dehydrogenase (NAD+) [EC:1.2.1.3] (A)	ko00010:Glycolysis / Gluconeogenesis;ko00040:Pentose and glucuronate interconversions;ko00053:Ascorbate and aldarate metabolism;ko00071:Fatty acid degradation;ko00280:Valine, leucine and isoleucine degradation;ko00310:Lysine degradation;ko00330:Arginine and proline metabolism;ko00340:Histidine metabolism;ko00380:Tryptophan metabolism;ko00410:beta-Alanine metabolism;ko00561:Glycerolipid metabolism…	[C]	Energy production and conversion
F01.PB100722	2.31	3.23	6.16	6.84	0.00251423	1.41486	up	--	--	--	--	--	--	--	--	--	--	--	--	--	--	--	--	--	--	--	--	--	--	--	--	--	--	--	--	--	--	--	--	--	--	--	--	--	Cellular Component: nucleus (GO:0005634);;	--	--	--	--
F01.PB100728	2.11	1.93	0.62	0	0.000327586	-2.57065	down	--	--	--	--	--	--	--	2.11	1.93	0	0.62	0.000632261	-2.77465	down	--	--	--	--	--	--	--	--	--	--	--	--	--	--	--	--	--	--	--	--	--	--	--	--	--	--	--	--
F01.PB100730	0.73	1.99	0	0	0.00217919	#NAME?	down	--	--	--	--	--	--	--	--	--	--	--	--	--	--	--	--	--	--	--	--	--	--	--	--	--	--	--	--	--	--	--	--	--	--	--	[C]	Energy production and conversion	Molecular Function: phosphoenolpyruvate carboxykinase (ATP) activity (GO:0004612);; Molecular Function: ATP binding (GO:0005524);; Biological Process: gluconeogenesis (GO:0006094);; Molecular Function: kinase activity (GO:0016301);; Biological Process: phosphorylation (GO:0016310);;	K01610|0|fve:101304515|phosphoenolpyruvate carboxykinase [ATP]-like; K01610 phosphoenolpyruvate carboxykinase (ATP) [EC:4.1.1.49] (A)	ko00010:Glycolysis / Gluconeogenesis;ko00020:Citrate cycle (TCA cycle);ko00620:Pyruvate metabolism;ko00710:Carbon fixation in photosynthetic organisms;ko01200:Carbon metabolism	--	--
F01.PB100732	40.22	14.44	553.27	614.07	4.37222e-10	4.61068	up	40.22	14.44	555.7	510.89	5.17892e-06	4.37982	up	--	--	--	--	--	--	--	--	--	--	--	--	--	--	--	--	--	--	--	--	--	--	--	--	--	--	--	--	[G]	Carbohydrate transport and metabolism	Cellular Component: peroxisome (GO:0005777);; Biological Process: fatty acid biosynthetic process (GO:0006633);; Molecular Function: malonyl-CoA decarboxylase activity (GO:0050080);;	K01578|0|fve:101302729|malonyl-CoA decarboxylase, mitochondrial-like; K01578 malonyl-CoA decarboxylase [EC:4.1.1.9] (A)	ko00410:beta-Alanine metabolism;ko00640:Propanoate metabolism;ko04146:Peroxisome	[G]	Carbohydrate transport and metabolism
F01.PB100737	--	--	--	--	--	--	--	--	--	--	--	--	--	--	--	--	--	--	--	--	--	--	--	--	--	--	--	--	--	--	--	--	--	--	--	0.7	0.89	0.05	0	0.00281875	-5.20272	down	--	--	--	--	--	--	--
F01.PB10074	1.11	2.57	4.58	4.49	0.00872641	1.47956	up	--	--	--	--	--	--	--	--	--	--	--	--	--	--	--	--	--	--	--	--	--	--	--	--	--	--	--	--	--	--	--	--	--	--	--	--	--	Cellular Component: vacuolar membrane (GO:0005774);; Cellular Component: endoplasmic reticulum (GO:0005783);; Cellular Component: Golgi apparatus (GO:0005794);; Cellular Component: plasma membrane (GO:0005886);;	--	--	[U]	Intracellular trafficking, secretion, and vesicular transport
F01.PB10075	4.35	2.1	0	0	1.35385e-05	#NAME?	down	--	--	--	--	--	--	--	--	--	--	--	--	--	--	2.1	2.58	0	0	5.7642e-07	#NAME?	down	--	--	--	--	--	--	--	--	--	--	--	--	--	--	--	--	Biological Process: maltose metabolic process (GO:0000023);; Biological Process: rRNA processing (GO:0006364);; Cellular Component: PSII associated light-harvesting complex II (GO:0009517);; Biological Process: thylakoid membrane organization (GO:0010027);; Biological Process: stomatal complex morphogenesis (GO:0010103);; Biological Process: nonphotochemical quenching (GO:0010196);; Biological Pr…	K03542|1.28534e-74|fve:101306978|photosystem II 22 kDa protein, chloroplastic-like; K03542 photosystem II 22kDa protein (A)	ko00195:Photosynthesis	--	--
F01.PB100773	0.89	0.69	4.73	6.35	3.7482e-08	3.00984	up	--	--	--	--	--	--	--	--	--	--	--	--	--	--	0.5	0.86	4.73	6.35	2.11105e-08	3.2735	up	--	--	--	--	--	--	--	1.11	1.04	4.73	6.35	1.09928e-05	2.4949	up	[RTKL]	--	Molecular Function: protein kinase activity (GO:0004672);; Biological Process: metabolic process (GO:0008152);; Molecular Function: ion binding (GO:0043167);; Molecular Function: organic cyclic compound binding (GO:0097159);; Molecular Function: heterocyclic compound binding (GO:1901363);;	K08867|0|fve:101312260|probable serine/threonine-protein kinase WNK2-like; K08867 WNK lysine deficient protein kinase [EC:2.7.11.1] (A)	--	[R]	General function prediction only
F01.PB10078	--	--	--	--	--	--	--	12.36	11.52	3.25	3.14	0.000389399	-1.82071	down	--	--	--	--	--	--	--	--	--	--	--	--	--	--	--	--	--	--	--	--	--	--	--	--	--	--	--	--	[G]	Carbohydrate transport and metabolism	Molecular Function: adenosine kinase activity (GO:0004001);; Molecular Function: copper ion binding (GO:0005507);; Cellular Component: plasma membrane (GO:0005886);; Biological Process: purine ribonucleoside salvage (GO:0006166);; Biological Process: AMP biosynthetic process (GO:0006167);; Cellular Component: chloroplast (GO:0009507);; Biological Process: phosphorylation (GO:0016310);; Molecular …	K00856|0|fve:101291263|adenosine kinase 2-like; K00856 adenosine kinase [EC:2.7.1.20] (A)	ko00230:Purine metabolism	[G]	Carbohydrate transport and metabolism
F01.PB100791	5.73	0.71	12.02	10.86	0.000137221	2.02645	up	--	--	--	--	--	--	--	--	--	--	--	--	--	--	--	--	--	--	--	--	--	--	--	--	--	--	--	--	--	--	--	--	--	--	--	[O]	Posttranslational modification, protein turnover, chaperones	--	K10636|0|fve:101303274|E3 ubiquitin protein ligase RIN2-like; K10636 autocrine motility factor receptor [EC:6.3.2.19] (A)	ko04141:Protein processing in endoplasmic reticulum	[O]	Posttranslational modification, protein turnover, chaperones
F01.PB10080	--	--	--	--	--	--	--	--	--	--	--	--	--	--	--	--	--	--	--	--	--	19.42	23.71	46.17	55.75	0.00218928	1.45629	up	--	--	--	--	--	--	--	--	--	--	--	--	--	--	[G]	Carbohydrate transport and metabolism	Molecular Function: fructose-bisphosphate aldolase activity (GO:0004332);; Biological Process: glycolytic process (GO:0006096);;	K01623|0|fve:101304014|fructose-bisphosphate aldolase cytoplasmic isozyme-like; K01623 fructose-bisphosphate aldolase, class I [EC:4.1.2.13] (A)	ko00010:Glycolysis / Gluconeogenesis;ko00030:Pentose phosphate pathway;ko00051:Fructose and mannose metabolism;ko00710:Carbon fixation in photosynthetic organisms;ko01200:Carbon metabolism;ko01230:Biosynthesis of amino acids	[G]	Carbohydrate transport and metabolism
F01.PB100800	0	0.08	4.64	5.07	5.70808e-24	7.24562	up	0	0.08	1.07	2.25	0.00293836	5.61727	up	--	--	--	--	--	--	--	0.36	0.03	4.64	5.07	2.35469e-16	4.90532	up	--	--	--	--	--	--	--	1.07	2.25	4.64	5.07	0.00502132	1.65298	up	--	--	--	--	--	--	--
F01.PB100806	5.91	3.17	18.85	16.66	2.15718e-07	2.15749	up	5.91	3.17	12.94	12.27	0.00120907	1.56933	up	--	--	--	--	--	--	--	10.53	6.5	18.85	16.66	0.00706865	1.26467	up	--	--	--	--	--	--	--	--	--	--	--	--	--	--	--	--	--	--	--	--	--
F01.PB100819	0	0	0.82	1.92	0.000363961	Inf	up	--	--	--	--	--	--	--	--	--	--	--	--	--	--	0	0	0.82	1.92	0.000649751	Inf	up	--	--	--	--	--	--	--	--	--	--	--	--	--	--	--	--	--	--	--	[R]	General function prediction only
F01.PB10082	1.94	1.66	0.09	0.25	0.000299728	-3.28616	down	--	--	--	--	--	--	--	--	--	--	--	--	--	--	--	--	--	--	--	--	--	--	--	--	--	--	--	--	--	--	--	--	--	--	--	--	--	--	--	--	--	--
F01.PB100829	1.9	1.55	0.41	0.2	0.00375298	-2.3823	down	--	--	--	--	--	--	--	--	--	--	--	--	--	--	--	--	--	--	--	--	--	--	--	--	--	--	--	--	--	--	--	--	--	--	--	--	--	--	--	--	--	--
F01.PB100832	2.46	1.35	9.3	6.62	2.74858e-07	2.24699	up	2.46	1.35	6.9	7.86	2.80078e-05	2.05207	up	2.46	1.35	6.94	6.37	0.00194873	1.79165	up	--	--	--	--	--	--	--	--	--	--	--	--	--	--	--	--	--	--	--	--	--	[G]	Carbohydrate transport and metabolism	Biological Process: carbohydrate metabolic process (GO:0005975);; Molecular Function: carbohydrate binding (GO:0030246);; Molecular Function: maltose alpha-glucosidase activity (GO:0032450);;	--	--	[GMO]	--
F01.PB100833	0.48	0.79	1.84	2.67	0.00374	2.02932	up	--	--	--	--	--	--	--	--	--	--	--	--	--	--	--	--	--	--	--	--	--	--	--	--	--	--	--	--	--	--	--	--	--	--	--	--	--	--	--	--	--	--
F01.PB100837	2.99	2.77	7.35	7.61	0.000356179	1.56317	up	--	--	--	--	--	--	--	--	--	--	--	--	--	--	--	--	--	--	--	--	--	--	--	--	--	--	--	--	--	--	--	--	--	--	--	--	--	Cellular Component: intracellular membrane-bounded organelle (GO:0043231);;	--	--	--	--
F01.PB100839	6.45	6.01	2.15	0.98	0.000138608	-1.82898	down	6.45	6.01	2.53	1.44	0.00316283	-1.58294	down	--	--	--	--	--	--	--	--	--	--	--	--	--	--	--	--	--	--	--	--	--	--	--	--	--	--	--	--	[L]	Replication, recombination and repair	Biological Process: mitotic cell cycle (GO:0000278);; Biological Process: regionalization (GO:0003002);; Molecular Function: DNA binding (GO:0003677);; Molecular Function: DNA topoisomerase type II (ATP-hydrolyzing) activity (GO:0003918);; Molecular Function: ATP binding (GO:0005524);; Cellular Component: nucleus (GO:0005634);; Cellular Component: chromosome (GO:0005694);; Biological Process: DNA…	--	--	--	--
F01.PB10085	2.1	2.1	0.48	0.33	0.00700711	-2.25704	down	--	--	--	--	--	--	--	--	--	--	--	--	--	--	--	--	--	--	--	--	--	--	--	--	--	--	--	--	--	--	--	--	--	--	--	[E]	Amino acid transport and metabolism	Molecular Function: cysteine synthase activity (GO:0004124);; Biological Process: cysteine biosynthetic process from serine (GO:0006535);; Cellular Component: chloroplast (GO:0009507);; Biological Process: photosynthetic acclimation (GO:0009643);; Biological Process: regulation of hydrogen peroxide metabolic process (GO:0010310);; Biological Process: photosynthesis (GO:0015979);; Molecular Functi…	K01738|0|fve:101311409|probable cysteine synthase, chloroplastic-like isoform 1; K01738 cysteine synthase A [EC:2.5.1.47] (A)	ko00270:Cysteine and methionine metabolism;ko00920:Sulfur metabolism;ko01200:Carbon metabolism;ko01230:Biosynthesis of amino acids	[E]	Amino acid transport and metabolism
F01.PB100851	4.17	3.07	6.83	7.88	0.00930665	1.21382	up	--	--	--	--	--	--	--	--	--	--	--	--	--	--	--	--	--	--	--	--	--	--	--	--	--	--	--	--	--	--	--	--	--	--	--	--	--	--	--	--	--	--
F01.PB100858	--	--	--	--	--	--	--	--	--	--	--	--	--	--	8.22	6.84	0.93	2.28	6.55316e-05	-2.27041	down	--	--	--	--	--	--	--	--	--	--	--	--	--	--	--	--	--	--	--	--	--	[LO]	--	--	K02213|0|fve:101298986|cell division control protein 6 homolog; K02213 cell division control protein 6 (A)	--	[LD]	--
F01.PB100862	--	--	--	--	--	--	--	--	--	--	--	--	--	--	--	--	--	--	--	--	--	0.52	0.83	0.05	0.05	0.00452837	-3.68464	down	--	--	--	--	--	--	--	--	--	--	--	--	--	--	--	--	Molecular Function: DNA binding (GO:0003677);; Biological Process: regulation of transcription, DNA-templated (GO:0006355);;	--	--	--	--
F01.PB100865	1.59	1.63	0.1	0	1.15736e-07	-5.04613	down	--	--	--	--	--	--	--	--	--	--	--	--	--	--	--	--	--	--	--	--	--	--	--	--	--	--	--	--	--	--	--	--	--	--	--	[HI]	--	Molecular Function: 1-deoxy-D-xylulose-5-phosphate synthase activity (GO:0008661);; Biological Process: thiamine biosynthetic process (GO:0009228);; Cellular Component: chloroplast (GO:0009507);; Biological Process: chlorophyll biosynthetic process (GO:0015995);; Biological Process: terpenoid biosynthetic process (GO:0016114);; Molecular Function: metal ion binding (GO:0046872);; Biological Proce…	K01662|0|fve:101290752|probable 1-deoxy-D-xylulose-5-phosphate synthase, chloroplastic-like; K01662 1-deoxy-D-xylulose-5-phosphate synthase [EC:2.2.1.7] (A)	ko00730:Thiamine metabolism;ko00900:Terpenoid backbone biosynthesis	[G]	Carbohydrate transport and metabolism
F01.PB100897	2.08	1.56	0.35	0.46	0.00419055	-2.00509	down	--	--	--	--	--	--	--	--	--	--	--	--	--	--	--	--	--	--	--	--	--	--	--	--	--	--	--	--	--	--	--	--	--	--	--	--	--	Cellular Component: Golgi apparatus (GO:0005794);; Biological Process: plant-type secondary cell wall biogenesis (GO:0009834);; Biological Process: glucuronoxylan biosynthetic process (GO:0010417);; Molecular Function: glucuronoxylan glucuronosyltransferase activity (GO:0080116);;	--	--	[GMW]	--
F01.PB100899	--	--	--	--	--	--	--	--	--	--	--	--	--	--	--	--	--	--	--	--	--	0.12	0.21	1.13	1.06	0.00225822	3.02965	up	--	--	--	--	--	--	--	--	--	--	--	--	--	--	--	--	--	K15436|3.0915e-09|fve:101307909|transportin-3-like; K15436 transportin-3 (A)	--	[YU]	--
F01.PB100903	1.15	1.03	0.05	0.05	9.38874e-06	-4.64063	down	--	--	--	--	--	--	--	--	--	--	--	--	--	--	--	--	--	--	--	--	--	--	--	--	--	--	--	--	--	--	--	--	--	--	--	[K]	Transcription	Molecular Function: GTPase activity (GO:0003924);; Molecular Function: GTP binding (GO:0005525);; Molecular Function: phospholipid binding (GO:0005543);; Biological Process: GTP catabolic process (GO:0006184);;	K13348|2.72272e-65|fve:101306984|uncharacterized protein LOC101306984; K13348 protein Mpv17 (A)	ko04146:Peroxisome	[UR]	--
F01.PB100906	1.71	2.55	7.69	7	8.35198e-06	1.97039	up	--	--	--	--	--	--	--	--	--	--	--	--	--	--	3.87	2.88	7.69	7	0.0064179	1.33564	up	--	--	--	--	--	--	--	--	--	--	--	--	--	--	--	--	Cellular Component: nucleus (GO:0005634);;	--	--	--	--
F01.PB100913	--	--	--	--	--	--	--	0.97	1.01	0.03	0.21	0.00412615	-3.05726	down	--	--	--	--	--	--	--	--	--	--	--	--	--	--	--	--	--	--	--	--	--	--	--	--	--	--	--	--	[I]	Lipid transport and metabolism	Molecular Function: catalytic activity (GO:0003824);;	K01897|0|mus:103987799|long chain acyl-CoA synthetase 4-like; K01897 long-chain acyl-CoA synthetase [EC:6.2.1.3] (A)	ko00061:Fatty acid biosynthesis;ko00071:Fatty acid degradation;ko01212:Fatty acid metabolism;ko04146:Peroxisome	[I]	Lipid transport and metabolism
F01.PB100914	8.83	9.76	1.08	1.08	6.901e-11	-2.92473	down	--	--	--	--	--	--	--	--	--	--	--	--	--	--	--	--	--	--	--	--	--	--	--	--	--	--	--	--	4.1	4.73	1.08	1.08	0.00185075	-1.92565	down	[RTKL]	--	Molecular Function: protein kinase activity (GO:0004672);; Molecular Function: ATP binding (GO:0005524);; Biological Process: protein phosphorylation (GO:0006468);;	--	--	--	--
F01.PB100919	1.55	1.12	4.96	5.65	1.61454e-05	2.18962	up	1.55	1.12	4.43	6.34	0.00168561	2.12137	up	--	--	--	--	--	--	--	--	--	--	--	--	--	--	--	--	--	--	--	--	--	--	--	--	--	--	--	--	[M]	Cell wall/membrane/envelope biogenesis	Molecular Function: polygalacturonase activity (GO:0004650);; Cellular Component: extracellular region (GO:0005576);; Biological Process: carbohydrate metabolic process (GO:0005975);;	--	--	--	--
F01.PB10092	18.85	10.14	93.3	51.77	0.00193017	2.50075	up	18.85	10.14	58.77	82.86	0.000377117	2.39459	up	--	--	--	--	--	--	--	--	--	--	--	--	--	--	--	--	--	--	--	--	--	--	--	--	--	--	--	--	--	--	Cellular Component: anchored component of plasma membrane (GO:0046658);; Biological Process: cellular response to stimulus (GO:0051716);;	--	--	--	--
F01.PB100922	--	--	--	--	--	--	--	--	--	--	--	--	--	--	--	--	--	--	--	--	--	1.01	0.95	0.1	0.11	0.00261354	-3.10122	down	--	--	--	--	--	--	--	--	--	--	--	--	--	--	[O]	Posttranslational modification, protein turnover, chaperones	--	K04523|0|fve:101302002|uncharacterized protein LOC101302002; K04523 ubiquilin (A)	ko04141:Protein processing in endoplasmic reticulum	[OR]	--
F01.PB100926	0	0	1.83	1.29	3.3938e-13	Inf	up	--	--	--	--	--	--	--	--	--	--	--	--	--	--	--	--	--	--	--	--	--	--	--	--	--	--	--	--	0	0	1.83	1.29	9.3783e-12	Inf	up	--	--	--	K17987|0|fve:101312926|uncharacterized protein LOC101312926; K17987 next to BRCA1 gene 1 protein (A)	--	[S]	Function unknown
F01.PB100946	0.04	0.02	4.74	5.38	3.58699e-25	7.68595	up	--	--	--	--	--	--	--	--	--	--	--	--	--	--	0.88	0.04	4.74	5.38	2.82519e-11	3.6573	up	--	--	--	--	--	--	--	0.43	1.33	4.74	5.38	1.84178e-06	2.62111	up	--	--	--	--	--	[J]	Translation, ribosomal structure and biogenesis
F01.PB100953	--	--	--	--	--	--	--	--	--	--	--	--	--	--	--	--	--	--	--	--	--	--	--	--	--	--	--	--	--	--	--	--	--	--	--	3.18	3.4	1.24	0.5	0.00597981	-1.83618	down	--	--	Molecular Function: DNA binding (GO:0003677);; Molecular Function: sequence-specific DNA binding transcription factor activity (GO:0003700);; Cellular Component: nucleus (GO:0005634);; Biological Process: regulation of transcription, DNA-templated (GO:0006355);; Biological Process: pattern specification process (GO:0007389);; Biological Process: auxin-activated signaling pathway (GO:0009734);; Bi…	--	--	--	--
F01.PB100955	--	--	--	--	--	--	--	0.32	0	1.58	1.1	0.00123931	3.24989	up	--	--	--	--	--	--	--	--	--	--	--	--	--	--	--	--	--	--	--	--	--	--	--	--	--	--	--	--	--	--	Molecular Function: magnesium ion binding (GO:0000287);; Cellular Component: mitochondrion (GO:0005739);; Cellular Component: cytosol (GO:0005829);; Cellular Component: chloroplast (GO:0009507);; Molecular Function: terpene synthase activity (GO:0010333);; Biological Process: terpenoid biosynthetic process (GO:0016114);;	K15086|0|fve:101299453|(3S,6E)-nerolidol synthase 2, chloroplastic/mitochondrial-like; K15086 (3S)-linalool synthase [EC:4.2.3.25] (A)	ko00902:Monoterpenoid biosynthesis	--	--
F01.PB100961	0.78	2.58	0	0	0.00710827	#NAME?	down	--	--	--	--	--	--	--	--	--	--	--	--	--	--	--	--	--	--	--	--	--	--	--	--	--	--	--	--	--	--	--	--	--	--	--	[M]	Cell wall/membrane/envelope biogenesis	Molecular Function: glycogenin glucosyltransferase activity (GO:0008466);;	--	--	[G]	Carbohydrate transport and metabolism
F01.PB100975	2.02	2.15	0	0	7.36759e-12	#NAME?	down	2.02	2.15	0.56	0	0.000794033	-2.90086	down	--	--	--	--	--	--	--	1.08	1.18	0	0	6.38904e-07	#NAME?	down	--	--	--	--	--	--	--	--	--	--	--	--	--	--	--	--	--	--	--	--	--
F01.PB100983	0.33	0.56	8.01	15.46	0.000258667	4.94325	up	--	--	--	--	--	--	--	--	--	--	--	--	--	--	--	--	--	--	--	--	--	--	--	--	--	--	--	--	--	--	--	--	--	--	--	[E]	Amino acid transport and metabolism	Biological Process: alcohol metabolic process (GO:0006066);; Molecular Function: electron carrier activity (GO:0009055);; Cellular Component: intracellular membrane-bounded organelle (GO:0043231);; Molecular Function: long-chain-alcohol oxidase activity (GO:0046577);; Molecular Function: flavin adenine dinucleotide binding (GO:0050660);; Biological Process: oxidation-reduction process (GO:0055114…	K17756|0|fve:101306323|long-chain-alcohol oxidase FAO1-like; K17756 long-chain-alcohol oxidase [EC:1.1.3.20] (A)	--	--	--
F01.PB100989	0	0.11	0.75	1.04	3.38777e-05	4.31289	up	--	--	--	--	--	--	--	--	--	--	--	--	--	--	--	--	--	--	--	--	--	--	--	--	--	--	--	--	--	--	--	--	--	--	--	[J]	Translation, ribosomal structure and biogenesis	--	--	--	--	--
F01.PB1010	13.77	12.65	2.32	1.16	1.60292e-05	-2.77518	down	--	--	--	--	--	--	--	--	--	--	--	--	--	--	--	--	--	--	--	--	--	--	--	--	--	--	--	--	--	--	--	--	--	--	--	--	--	--	--	--	[O]	Posttranslational modification, protein turnover, chaperones
F01.PB101005	3.95	4.51	14.38	19.41	1.43953e-05	2.18836	up	--	--	--	--	--	--	--	--	--	--	--	--	--	--	5.39	6.24	14.38	19.41	0.00049592	1.76168	up	--	--	--	--	--	--	--	--	--	--	--	--	--	--	[R]	General function prediction only	Cellular Component: integral component of membrane (GO:0016021);; Biological Process: transmembrane transport (GO:0055085);;	K07088|0|fve:101295161|uncharacterized transporter YBR287W-like; K07088 (A)	--	[S]	Function unknown
F01.PB101006	4.05	3.92	0.3	0.84	5.92913e-06	-2.62558	down	--	--	--	--	--	--	--	--	--	--	--	--	--	--	--	--	--	--	--	--	--	--	--	--	--	--	--	--	--	--	--	--	--	--	--	--	--	Biological Process: carbohydrate metabolic process (GO:0005975);; Biological Process: phosphate-containing compound metabolic process (GO:0006796);; Cellular Component: chloroplast thylakoid (GO:0009534);; Biological Process: positive regulation of gene expression (GO:0010628);; Cellular Component: membrane (GO:0016020);; Biological Process: RNA metabolic process (GO:0016070);; Biological Process…	--	--	--	--
F01.PB101008	0.83	0.62	7.04	10.28	2.42747e-07	3.79813	up	0.83	0.62	5.16	7.66	4.81597e-05	3.27112	up	0.83	0.62	4.46	5.71	2.12654e-06	2.80978	up	--	--	--	--	--	--	--	--	--	--	--	--	--	--	--	--	--	--	--	--	--	--	--	Biological Process: transcription, DNA-templated (GO:0006351);;	--	--	--	--
F01.PB101013	1.34	2.24	0	0.15	2.01455e-05	-4.42987	down	--	--	--	--	--	--	--	--	--	--	--	--	--	--	0.63	1.19	0	0.15	0.00593777	-3.4179	down	--	--	--	--	--	--	--	--	--	--	--	--	--	--	[FH]	--	Molecular Function: nucleobase transmembrane transporter activity (GO:0015205);; Biological Process: nucleobase transport (GO:0015851);; Cellular Component: membrane (GO:0016020);;	K03457|1.84212e-174|fve:101301992|probable allantoin permease-like; K03457 nucleobase:cation symporter-1, NCS1 family (A)	--	[FH]	--
F01.PB101017	--	--	--	--	--	--	--	--	--	--	--	--	--	--	--	--	--	--	--	--	--	1.49	1.56	0.11	0.08	6.02502e-05	-4.01166	down	--	--	--	--	--	--	--	--	--	--	--	--	--	--	[P]	Inorganic ion transport and metabolism	Molecular Function: N,N-dimethylaniline monooxygenase activity (GO:0004499);; Biological Process: regulation of anatomical structure morphogenesis (GO:0022603);; Biological Process: hydrogen peroxide catabolic process (GO:0042744);; Molecular Function: flavin adenine dinucleotide binding (GO:0050660);; Molecular Function: NADP binding (GO:0050661);; Biological Process: oxidation-reduction process…	K11816|1.26916e-94|pxb:103946827|probable indole-3-pyruvate monooxygenase YUCCA10; K11816 indole-3-pyruvate monooxygenase [EC:1.14.13.168] (A)	ko00380:Tryptophan metabolism	[Q]	Secondary metabolites biosynthesis, transport and catabolism
F01.PB101038	0.21	0.16	2.61	2.08	3.90871e-07	3.87842	up	--	--	--	--	--	--	--	--	--	--	--	--	--	--	0.43	0.5	2.61	2.08	0.00060821	2.5777	up	--	--	--	--	--	--	--	--	--	--	--	--	--	--	[L]	Replication, recombination and repair	--	--	--	[R]	General function prediction only
F01.PB101040	--	--	--	--	--	--	--	--	--	--	--	--	--	--	--	--	--	--	--	--	--	6.55	7.22	1.86	2.38	0.00455412	-1.48599	down	--	--	--	--	--	--	--	--	--	--	--	--	--	--	[G]	Carbohydrate transport and metabolism	Molecular Function: starch synthase activity (GO:0009011);; Biological Process: glucan biosynthetic process (GO:0009250);;	K00703|0|fve:101290850|probable starch synthase 4, chloroplastic/amyloplastic-like; K00703 starch synthase [EC:2.4.1.21] (A)	ko00500:Starch and sucrose metabolism	--	--
F01.PB101041	0	0.36	4.69	3.66	2.86623e-16	4.70726	up	0	0.36	1.67	2.36	1.33889e-05	3.57729	up	0	0.36	1.28	1.18	0.00689022	2.74533	up	1.28	1.18	4.69	3.66	0.000155032	1.97614	up	--	--	--	--	--	--	--	--	--	--	--	--	--	--	--	--	Biological Process: transcription, DNA-templated (GO:0006351);;	--	--	--	--
F01.PB101053	1.86	1.48	4.2	4.54	0.00139539	1.57989	up	--	--	--	--	--	--	--	--	--	--	--	--	--	--	--	--	--	--	--	--	--	--	--	--	--	--	--	--	--	--	--	--	--	--	--	[P]	Inorganic ion transport and metabolism	Biological Process: response to external stimulus (GO:0009605);; Molecular Function: potassium ion transmembrane transporter activity (GO:0015079);; Cellular Component: membrane (GO:0016020);; Biological Process: potassium ion transmembrane transport (GO:0071805);;	K03549|0|fve:101305866|potassium transporter 4-like; K03549 KUP system potassium uptake protein (A)	--	--	--
F01.PB101058	4.44	3.94	0.7	0.36	1.14271e-06	-2.86023	down	4.44	3.94	0.87	0.64	9.83261e-05	-2.40538	down	--	--	--	--	--	--	--	3.17	3.25	0.7	0.36	0.000391925	-2.44531	down	--	--	--	--	--	--	--	--	--	--	--	--	--	--	--	--	--	--	--	--	--
F01.PB101070	2.25	0	16.02	12.99	5.9858e-19	3.88722	up	2.25	0	18.12	14.19	3.47677e-17	3.94198	up	--	--	--	--	--	--	--	--	--	--	--	--	--	--	--	--	--	--	--	--	--	--	--	--	--	--	--	--	--	--	Biological Process: regulation of transcription, DNA-templated (GO:0006355);;	--	--	--	--
F01.PB101080	2.51	2.67	12.17	9.37	2.02617e-07	2.23707	up	2.51	2.67	10.28	10.55	1.01787e-05	2.10131	up	--	--	--	--	--	--	--	--	--	--	--	--	--	--	--	--	--	--	--	--	--	--	--	--	--	--	--	--	--	--	--	--	--	--	--
F01.PB101084	0.86	0.84	8.65	12.21	1.84845e-08	3.82147	up	--	--	--	--	--	--	--	--	--	--	--	--	--	--	2.69	1.39	8.65	12.21	0.000112574	2.57521	up	--	--	--	--	--	--	--	--	--	--	--	--	--	--	[E]	Amino acid transport and metabolism	Molecular Function: aminopeptidase activity (GO:0004177);; Biological Process: proteolysis (GO:0006508);; Molecular Function: metalloexopeptidase activity (GO:0008235);; Biological Process: cellular process (GO:0009987);; Molecular Function: manganese ion binding (GO:0030145);;	K01262|0|fve:101315364|probable Xaa-Pro aminopeptidase 3-like; K01262 Xaa-Pro aminopeptidase [EC:3.4.11.9] (A)	--	[E]	Amino acid transport and metabolism
F01.PB101085	3.28	1.85	0.12	0	3.40042e-06	-5.42107	down	--	--	--	--	--	--	--	--	--	--	--	--	--	--	--	--	--	--	--	--	--	--	--	--	--	--	--	--	--	--	--	--	--	--	--	--	--	Biological Process: regulation of transcription, DNA-templated (GO:0006355);;	K14494|0|fve:101314119|DELLA protein GAI-like; K14494 DELLA protein (A)	ko04075:Plant hormone signal transduction	--	--
F01.PB101096	32.46	24.48	8.15	10.64	0.00107939	-1.40858	down	--	--	--	--	--	--	--	--	--	--	--	--	--	--	--	--	--	--	--	--	--	--	--	--	--	--	--	--	--	--	--	--	--	--	--	[E]	Amino acid transport and metabolism	Biological Process: selenium compound metabolic process (GO:0001887);; Molecular Function: cystathionine gamma-synthase activity (GO:0003962);; Biological Process: one-carbon metabolic process (GO:0006730);; Biological Process: methionine biosynthetic process (GO:0009086);; Cellular Component: chloroplast stroma (GO:0009570);; Molecular Function: lyase activity (GO:0016829);; Molecular Function: …	K01739|0|mdm:103432045|cystathionine gamma-synthase, chloroplastic-like; K01739 cystathionine gamma-synthase [EC:2.5.1.48] (A)	ko00270:Cysteine and methionine metabolism;ko00450:Selenocompound metabolism;ko00920:Sulfur metabolism;ko01230:Biosynthesis of amino acids	[E]	Amino acid transport and metabolism
F01.PB101102	1.91	0.71	0	0	0.00213768	#NAME?	down	--	--	--	--	--	--	--	--	--	--	--	--	--	--	0.74	1.44	0	0	6.49844e-05	#NAME?	down	--	--	--	--	--	--	--	--	--	--	--	--	--	--	[K]	Transcription	Biological Process: transcription, DNA-templated (GO:0006351);; Molecular Function: sequence-specific DNA binding (GO:0043565);;	--	--	[K]	Transcription
F01.PB101107	0	0	9.4	6.12	1.03063e-22	Inf	up	--	--	--	--	--	--	--	--	--	--	--	--	--	--	0.05	0	9.4	6.12	2.7187e-20	8.81632	up	--	--	--	--	--	--	--	--	--	--	--	--	--	--	--	--	Molecular Function: transferase activity, transferring acyl groups other than amino-acyl groups (GO:0016747);;	--	--	--	--
F01.PB101111	13	11.72	5.76	3.18	0.0041613	-1.29722	down	--	--	--	--	--	--	--	--	--	--	--	--	--	--	--	--	--	--	--	--	--	--	--	--	--	--	--	--	--	--	--	--	--	--	--	--	--	--	--	--	--	--
F01.PB101117	25.04	26.16	7.99	6.08	9.16351e-05	-1.6868	down	--	--	--	--	--	--	--	--	--	--	--	--	--	--	--	--	--	--	--	--	--	--	--	--	--	--	--	--	--	--	--	--	--	--	--	--	--	Cellular Component: plasma membrane (GO:0005886);; Biological Process: cytoskeleton organization (GO:0007010);; Molecular Function: microtubule binding (GO:0008017);; Biological Process: plant-type cell wall biogenesis (GO:0009832);; Cellular Component: cortical microtubule, transverse to long axis (GO:0010005);; Biological Process: xylem and phloem pattern formation (GO:0010051);;	--	--	--	--
F01.PB101118	1.91	3.76	0.03	0.17	0.000497246	-4.71315	down	--	--	--	--	--	--	--	--	--	--	--	--	--	--	--	--	--	--	--	--	--	--	--	--	--	--	--	--	--	--	--	--	--	--	--	--	--	Cellular Component: plasma membrane (GO:0005886);; Biological Process: regulation of cell proliferation (GO:0042127);;	--	--	--	--
F01.PB101122	23.83	45.01	3.14	1.58	0.00115533	-3.70232	down	--	--	--	--	--	--	--	--	--	--	--	--	--	--	--	--	--	--	--	--	--	--	--	--	--	--	--	--	--	--	--	--	--	--	--	--	--	--	--	--	--	--
F01.PB101129	2.1	3.07	0.71	0.32	0.000987984	-2.16979	down	--	--	--	--	--	--	--	--	--	--	--	--	--	--	--	--	--	--	--	--	--	--	--	--	--	--	--	--	--	--	--	--	--	--	--	--	--	--	--	--	[GMW]	--
F01.PB10113	8.52	10.9	0	1.03	2.34764e-12	-4.05522	down	8.52	10.9	3.27	2.4	0.00367624	-1.69729	down	--	--	--	--	--	--	--	19.02	18.02	0	1.03	3.87972e-21	-4.96445	down	19.02	18.02	3.27	2.4	7.391e-07	-2.61703	down	--	--	--	--	--	--	--	[R]	General function prediction only	Biological Process: secondary shoot formation (GO:0010223);; Molecular Function: hydrolase activity, acting on ester bonds (GO:0016788);; Biological Process: strigolactone biosynthetic process (GO:1901601);;	--	--	--	--
F01.PB101135	29.05	23.91	1.42	0	2.10838e-27	-5.07721	down	--	--	--	--	--	--	--	--	--	--	--	--	--	--	12.07	27.13	1.42	0	0.00388261	-4.60305	down	--	--	--	--	--	--	--	--	--	--	--	--	--	--	[G]	Carbohydrate transport and metabolism	Molecular Function: starch synthase activity (GO:0009011);; Cellular Component: amyloplast (GO:0009501);; Cellular Component: chloroplast (GO:0009507);; Biological Process: starch biosynthetic process (GO:0019252);;	K13679|0|fve:101298961|granule-bound starch synthase 1, chloroplastic/amyloplastic-like; K13679 granule-bound starch synthase [EC:2.4.1.242] (A)	--	--	--
F01.PB101137	3.94	5.63	1.48	0.46	0.000859047	-2.1549	down	3.94	5.63	1.27	1.35	0.000840957	-1.78561	down	--	--	--	--	--	--	--	--	--	--	--	--	--	--	--	--	--	--	--	--	--	--	--	--	--	--	--	--	--	--	--	--	--	--	--
F01.PB101149	6.49	5.94	16.37	17.28	0.00013325	1.62317	up	--	--	--	--	--	--	--	--	--	--	--	--	--	--	--	--	--	--	--	--	--	--	--	--	--	--	--	--	--	--	--	--	--	--	--	[M]	Cell wall/membrane/envelope biogenesis	Biological Process: cell wall macromolecule catabolic process (GO:0016998);; Molecular Function: glucan endo-1,3-beta-glucanase activity, C-3 substituted reducing group (GO:0052861);; Molecular Function: glucan endo-1,4-beta-glucanase activity, C-3 substituted reducing group (GO:0052862);;	--	--	[G]	Carbohydrate transport and metabolism
F01.PB101160	--	--	--	--	--	--	--	0	0	1.58	1.63	2.64895e-10	Inf	up	--	--	--	--	--	--	--	--	--	--	--	--	--	--	--	--	--	--	--	--	--	1.58	1.63	0	0	3.23341e-09	#NAME?	down	[O]	Posttranslational modification, protein turnover, chaperones	Molecular Function: ATP binding (GO:0005524);; Biological Process: protein folding (GO:0006457);; Biological Process: response to stress (GO:0006950);; Molecular Function: unfolded protein binding (GO:0051082);;	--	--	[O]	Posttranslational modification, protein turnover, chaperones
F01.PB101164	3.64	4.05	1.29	0.72	0.00226703	-1.78502	down	--	--	--	--	--	--	--	--	--	--	--	--	--	--	--	--	--	--	--	--	--	--	--	--	--	--	--	--	--	--	--	--	--	--	--	--	--	Molecular Function: DNA binding (GO:0003677);; Cellular Component: nucleus (GO:0005634);; Cellular Component: chloroplast (GO:0009507);; Cellular Component: plastid chromosome (GO:0009508);; Cellular Component: membrane (GO:0016020);; Biological Process: mRNA modification (GO:0016556);; Biological Process: transcription from plastid promoter (GO:0042793);; Biological Process: protein targeting to…	--	--	--	--
F01.PB101176	0.04	0.23	10.92	10.44	1.37267e-32	6.57191	up	0.04	0.23	3.15	5.53	7.37576e-05	5.19311	up	--	--	--	--	--	--	--	2.01	0.4	10.92	10.44	1.9688e-13	3.35233	up	--	--	--	--	--	--	--	3.15	5.53	10.92	10.44	0.0049306	1.40122	up	[CR]	--	Molecular Function: zinc ion binding (GO:0008270);; Molecular Function: oxidoreductase activity (GO:0016491);; Biological Process: oxidation-reduction process (GO:0055114);;	--	--	[CR]	--
F01.PB101181	6.59	5.34	58.63	33.27	9.04207e-05	3.12082	up	6.59	5.34	32.25	35.69	6.24042e-08	2.60429	up	--	--	--	--	--	--	--	--	--	--	--	--	--	--	--	--	--	--	--	--	--	--	--	--	--	--	--	--	--	--	--	--	--	--	--
F01.PB101182	--	--	--	--	--	--	--	0	0.34	1.25	1.19	0.00276977	2.96048	up	--	--	--	--	--	--	--	--	--	--	--	--	--	--	--	--	--	--	--	--	--	--	--	--	--	--	--	--	--	--	--	--	--	[UZ]	--
F01.PB101189	2.77	1.62	0.13	0	1.5399e-06	-5.06478	down	2.77	1.62	0.15	0.18	0.000119181	-3.71031	down	--	--	--	--	--	--	--	--	--	--	--	--	--	--	--	--	--	--	--	--	--	--	--	--	--	--	--	--	[G]	Carbohydrate transport and metabolism	Molecular Function: 1,4-alpha-glucan branching enzyme activity (GO:0003844);; Molecular Function: hydrolase activity, hydrolyzing O-glycosyl compounds (GO:0004553);; Biological Process: glycogen biosynthetic process (GO:0005978);; Molecular Function: cation binding (GO:0043169);;	K00700|0|fve:101290832|1,4-alpha-glucan-branching enzyme-like; K00700 1,4-alpha-glucan branching enzyme [EC:2.4.1.18] (A)	ko00500:Starch and sucrose metabolism	[G]	Carbohydrate transport and metabolism
F01.PB10119	1.31	2.01	0.08	0	1.29243e-06	-5.26588	down	--	--	--	--	--	--	--	--	--	--	--	--	--	--	--	--	--	--	--	--	--	--	--	--	--	--	--	--	--	--	--	--	--	--	--	--	--	--	--	--	--	--
F01.PB101191	1.84	1.05	3.77	3.31	0.00393011	1.48084	up	--	--	--	--	--	--	--	--	--	--	--	--	--	--	--	--	--	--	--	--	--	--	--	--	--	--	--	--	--	--	--	--	--	--	--	[T]	Signal transduction mechanisms	Molecular Function: phosphorelay sensor kinase activity (GO:0000155);; Molecular Function: phosphorelay response regulator activity (GO:0000156);; Molecular Function: ATP binding (GO:0005524);; Cellular Component: endoplasmic reticulum membrane (GO:0005789);; Biological Process: regulation of transcription, DNA-templated (GO:0006355);; Biological Process: ethylene-activated signaling pathway (GO:…	K14509|0|fve:101311033|ethylene receptor-like; K14509 ethylene receptor [EC:2.7.13.-] (A)	ko04075:Plant hormone signal transduction	[T]	Signal transduction mechanisms
F01.PB101195	0.15	0.12	60.98	83.41	8.35077e-29	9.39699	up	0.15	0.12	9.25	21.42	0.000663996	7.08086	up	--	--	--	--	--	--	--	9.42	2.58	60.98	83.41	4.58256e-09	3.79574	up	--	--	--	--	--	--	--	9.25	21.42	60.98	83.41	0.000477154	2.33865	up	[V]	Defense mechanisms	Molecular Function: transmembrane transporter activity (GO:0022857);; Biological Process: transmembrane transport (GO:0055085);;	K03327|0|fve:101314938|multidrug and toxin extrusion protein 1-like; K03327 multidrug resistance protein, MATE family (A)	--	[R]	General function prediction only
F01.PB101204	2.73	2.94	0.79	0.57	0.00193336	-1.90732	down	--	--	--	--	--	--	--	--	--	--	--	--	--	--	2.4	3.41	0.79	0.57	0.00425584	-1.90526	down	--	--	--	--	--	--	--	--	--	--	--	--	--	--	--	--	Molecular Function: sequence-specific DNA binding transcription factor activity (GO:0003700);; Biological Process: regulation of transcription, DNA-templated (GO:0006355);; Molecular Function: hydrolase activity (GO:0016787);;	--	--	[R]	General function prediction only
F01.PB101205	--	--	--	--	--	--	--	--	--	--	--	--	--	--	--	--	--	--	--	--	--	19.45	10.62	0.91	0.47	0.000476033	-4.27115	down	--	--	--	--	--	--	--	7.15	4.3	0.91	0.47	0.000596392	-2.96465	down	--	--	--	--	--	--	--
F01.PB101210	12.46	8.56	186.56	161.34	1.10818e-14	4.23199	up	12.46	8.56	83.25	115.85	5.89439e-07	3.34298	up	--	--	--	--	--	--	--	73.98	40.47	186.56	161.34	0.00385213	1.80747	up	--	--	--	--	--	--	--	--	--	--	--	--	--	--	[RTKL]	--	Molecular Function: transferase activity, transferring phosphorus-containing groups (GO:0016772);;	--	--	--	--
F01.PB101235	0.16	0.17	1.91	1.35	1.37473e-05	3.47466	up	--	--	--	--	--	--	--	--	--	--	--	--	--	--	--	--	--	--	--	--	--	--	--	--	--	--	--	--	--	--	--	--	--	--	--	--	--	--	--	--	--	--
F01.PB101236	0.81	0.76	0.2	0	0.00361975	-2.79886	down	--	--	--	--	--	--	--	--	--	--	--	--	--	--	--	--	--	--	--	--	--	--	--	--	--	--	--	--	--	--	--	--	--	--	--	[S]	Function unknown	--	--	--	--	--
F01.PB101246	0.68	0	60.15	16.31	0.00731396	7.00058	up	--	--	--	--	--	--	--	--	--	--	--	--	--	--	--	--	--	--	--	--	--	--	--	--	--	--	--	--	--	--	--	--	--	--	--	--	--	Biological Process: carbohydrate metabolic process (GO:0005975);; Molecular Function: cellulase activity (GO:0008810);; Molecular Function: carbohydrate binding (GO:0030246);;	--	--	--	--
F01.PB101253	0.49	0.66	2.54	2.15	0.00166293	2.21029	up	--	--	--	--	--	--	--	--	--	--	--	--	--	--	0.67	0.72	2.54	2.15	0.00980916	1.95322	up	--	--	--	--	--	--	--	--	--	--	--	--	--	--	--	--	Biological Process: biosynthetic process (GO:0009058);; Biological Process: carboxylic acid metabolic process (GO:0019752);; Biological Process: primary metabolic process (GO:0044238);;	--	--	--	--
F01.PB101258	1.32	0.72	0.14	0.05	0.00146346	-3.50037	down	--	--	--	--	--	--	--	--	--	--	--	--	--	--	--	--	--	--	--	--	--	--	--	--	--	--	--	--	--	--	--	--	--	--	--	[RTKL]	--	Biological Process: polysaccharide catabolic process (GO:0000272);; Molecular Function: protein serine/threonine kinase activity (GO:0004674);; Molecular Function: protein tyrosine kinase activity (GO:0004713);; Molecular Function: ATP binding (GO:0005524);; Cellular Component: plasma membrane (GO:0005886);; Biological Process: starch metabolic process (GO:0005982);; Biological Process: acetyl-Co…	--	--	--	--
F01.PB101262	0.36	1.1	5.43	9.28	0.00061121	3.51892	up	0.36	1.1	2.52	2.9	0.00234336	1.97546	up	--	--	--	--	--	--	--	1.45	0.92	5.43	9.28	0.00628513	2.86017	up	--	--	--	--	--	--	--	--	--	--	--	--	--	--	--	--	--	--	--	--	--
F01.PB101270	--	--	--	--	--	--	--	--	--	--	--	--	--	--	--	--	--	--	--	--	--	9.07	8.67	2	3.78	0.00300563	-1.39452	down	--	--	--	--	--	--	--	8.16	8.28	2	3.78	0.0079363	-1.38726	down	[T]	Signal transduction mechanisms	Biological Process: response to reactive oxygen species (GO:0000302);; Molecular Function: translation elongation factor activity (GO:0003746);; Molecular Function: GTPase activity (GO:0003924);; Molecular Function: GTP binding (GO:0005525);; Biological Process: GTP catabolic process (GO:0006184);; Biological Process: translational elongation (GO:0006414);; Cellular Component: chloroplast stroma …	K06207|0|fve:101299791|GTP-binding protein TypA/BipA homolog; K06207 GTP-binding protein (A)	--	[J]	Translation, ribosomal structure and biogenesis
F01.PB101271	--	--	--	--	--	--	--	--	--	--	--	--	--	--	--	--	--	--	--	--	--	16.77	21.89	6.29	6.09	0.00173202	-1.43207	down	--	--	--	--	--	--	--	--	--	--	--	--	--	--	--	--	Molecular Function: phosphatidylinositol phospholipase C activity (GO:0004435);; Molecular Function: signal transducer activity (GO:0004871);; Molecular Function: calcium ion binding (GO:0005509);; Cellular Component: plasma membrane (GO:0005886);; Biological Process: lipid metabolic process (GO:0006629);; Biological Process: intracellular signal transduction (GO:0035556);;	K05857|0|fve:101302205|phosphoinositide phospholipase C 2-like; K05857 phosphatidylinositol phospholipase C, delta [EC:3.1.4.11] (A)	ko00562:Inositol phosphate metabolism;ko04070:Phosphatidylinositol signaling system	[T]	Signal transduction mechanisms
F01.PB101278	--	--	--	--	--	--	--	--	--	--	--	--	--	--	10.46	6.37	35.56	27.2	0.000531279	1.88676	up	--	--	--	--	--	--	--	--	--	--	--	--	--	--	--	--	--	--	--	--	--	--	--	Biological Process: transcription, DNA-templated (GO:0006351);;	--	--	--	--
F01.PB101312	10.79	12.33	0.78	0	1.44473e-22	-4.75746	down	10.79	12.33	0	0	1.76336e-39	#NAME?	down	--	--	--	--	--	--	--	6.56	5.65	0.78	0	6.14137e-12	-3.80202	down	6.56	5.65	0	0	3.74951e-27	#NAME?	down	--	--	--	--	--	--	--	--	--	Cellular Component: mitochondrion (GO:0005739);; Cellular Component: endosome (GO:0005768);; Cellular Component: Golgi apparatus (GO:0005794);; Cellular Component: trans-Golgi network (GO:0005802);; Cellular Component: cytosol (GO:0005829);; Cellular Component: integral component of membrane (GO:0016021);;	--	--	[U]	Intracellular trafficking, secretion, and vesicular transport
F01.PB101320	12.06	9.65	25.21	26.27	0.000994256	1.43331	up	12.06	9.65	36.91	27.53	0.000955456	1.65303	up	--	--	--	--	--	--	--	--	--	--	--	--	--	--	--	--	--	--	--	--	--	--	--	--	--	--	--	--	--	--	Molecular Function: metal ion binding (GO:0046872);;	--	--	[T]	Signal transduction mechanisms
F01.PB101322	--	--	--	--	--	--	--	7.05	5.39	2.03	1.16	0.000824703	-1.89003	down	7.05	5.39	1.41	1.23	0.0001988	-2.26261	down	1.41	1.23	4.52	5.17	0.000226979	2.09601	up	--	--	--	--	--	--	--	2.03	1.16	4.52	5.17	0.00902557	1.72287	up	[O]	Posttranslational modification, protein turnover, chaperones	Molecular Function: ATP binding (GO:0005524);; Cellular Component: cytoplasm (GO:0005737);; Biological Process: protein folding (GO:0006457);; Molecular Function: unfolded protein binding (GO:0051082);;	K09494|0|fve:101293255|T-complex protein 1 subunit beta-like; K09494 T-complex protein 1 subunit beta (A)	--	[O]	Posttranslational modification, protein turnover, chaperones
F01.PB101323	0.33	0.76	2.53	2.11	0.000287145	2.27164	up	--	--	--	--	--	--	--	--	--	--	--	--	--	--	0.57	0.04	2.53	2.11	4.45875e-06	3.14598	up	--	--	--	--	--	--	--	0.19	0.37	2.53	2.11	1.08266e-05	3.18542	up	--	--	--	--	--	[U]	Intracellular trafficking, secretion, and vesicular transport
F01.PB10134	2.52	3.79	0.25	0.15	1.41686e-06	-3.83251	down	--	--	--	--	--	--	--	--	--	--	--	--	--	--	3.18	4.35	0.25	0.15	4.41223e-07	-4.05136	down	--	--	--	--	--	--	--	--	--	--	--	--	--	--	[Q]	Secondary metabolites biosynthesis, transport and catabolism	Molecular Function: monooxygenase activity (GO:0004497);; Molecular Function: iron ion binding (GO:0005506);; Molecular Function: electron carrier activity (GO:0009055);; Molecular Function: oxidoreductase activity, acting on paired donors, with incorporation or reduction of molecular oxygen (GO:0016705);; Molecular Function: heme binding (GO:0020037);; Biological Process: oxidation-reduction pro…	--	--	[Q]	Secondary metabolites biosynthesis, transport and catabolism
F01.PB101344	6.6	5.26	12.7	17.78	0.00327189	1.55569	up	--	--	--	--	--	--	--	--	--	--	--	--	--	--	--	--	--	--	--	--	--	--	--	--	--	--	--	--	--	--	--	--	--	--	--	[K]	Transcription	Cellular Component: DNA-directed RNA polymerase IV complex (GO:0000418);; Molecular Function: DNA binding (GO:0003677);; Molecular Function: DNA-directed RNA polymerase activity (GO:0003899);; Cellular Component: DNA-directed RNA polymerase II, core complex (GO:0005665);; Biological Process: transcription, DNA-templated (GO:0006351);; Biological Process: protein targeting to mitochondrion (GO:000…	K03013|2.32385e-138|fve:101301242|DNA-directed RNA polymerases I, II, and III subunit RPABC1-like; K03013 DNA-directed RNA polymerases I, II, and III subunit RPABC1 (A)	ko00230:Purine metabolism;ko00240:Pyrimidine metabolism;ko03020:RNA polymerase	[K]	Transcription
F01.PB101360	2.47	2.77	0.92	0.64	0.00925295	-1.57617	down	--	--	--	--	--	--	--	--	--	--	--	--	--	--	--	--	--	--	--	--	--	--	--	--	--	--	--	--	--	--	--	--	--	--	--	[RTKL]	--	Biological Process: activation of MAPKK activity (GO:0000186);; Molecular Function: MAP kinase kinase kinase activity (GO:0004709);; Molecular Function: ATP binding (GO:0005524);;	K08838|0|fve:101301934|serine/threonine-protein kinase KIC1-like; K08838 serine/threonine-protein kinase 24/25/MST4 [EC:2.7.11.1] (A)	--	[T]	Signal transduction mechanisms
F01.PB101363	0	0	0.6	1.64	0.00248809	Inf	up	--	--	--	--	--	--	--	--	--	--	--	--	--	--	0	0	0.6	1.64	0.00425813	Inf	up	--	--	--	--	--	--	--	--	--	--	--	--	--	--	--	--	Biological Process: telomere maintenance (GO:0000723);; Molecular Function: damaged DNA binding (GO:0003684);; Molecular Function: ATP-dependent DNA helicase activity (GO:0004003);; Biological Process: double-strand break repair via nonhomologous end joining (GO:0006303);; Biological Process: DNA recombination (GO:0006310);; Molecular Function: telomeric DNA binding (GO:0042162);; Cellular Compon…	K10885|0|fve:101293430|ATP-dependent DNA helicase 2 subunit KU80-like; K10885 ATP-dependent DNA helicase 2 subunit 2 (A)	ko03450:Non-homologous end-joining	[L]	Replication, recombination and repair
F01.PB101383	1.57	1.61	0.08	0.08	6.46194e-07	-4.1662	down	1.57	1.61	0.28	0.17	0.000964351	-2.79208	down	--	--	--	--	--	--	--	--	--	--	--	--	--	--	--	--	--	--	--	--	--	--	--	--	--	--	--	--	--	--	Molecular Function: iron ion binding (GO:0005506);; Cellular Component: cytoplasm (GO:0005737);; Biological Process: syncytium formation (GO:0006949);; Biological Process: inositol catabolic process (GO:0019310);; Molecular Function: inositol oxygenase activity (GO:0050113);; Biological Process: oxidation-reduction process (GO:0055114);;	K00469|4.81387e-84|fve:101302448|inositol oxygenase 1-like; K00469 inositol oxygenase [EC:1.13.99.1] (A)	ko00053:Ascorbate and aldarate metabolism;ko00562:Inositol phosphate metabolism	[R]	General function prediction only
F01.PB101387	0.5	0.46	0.08	0	0.00209035	-3.66171	down	--	--	--	--	--	--	--	--	--	--	--	--	--	--	--	--	--	--	--	--	--	--	--	--	--	--	--	--	0.9	0.79	0.08	0	0.00136809	-4.55147	down	[MG]	--	Cellular Component: chloroplast (GO:0009507);;	--	--	[G]	Carbohydrate transport and metabolism
F01.PB10139	--	--	--	--	--	--	--	--	--	--	--	--	--	--	--	--	--	--	--	--	--	2.26	3.53	0.38	0.37	0.0025976	-2.83097	down	--	--	--	--	--	--	--	--	--	--	--	--	--	--	--	--	--	--	--	--	--
F01.PB101390	--	--	--	--	--	--	--	--	--	--	--	--	--	--	--	--	--	--	--	--	--	4.82	4.3	1.64	0.9	0.00764948	-1.64288	down	--	--	--	--	--	--	--	--	--	--	--	--	--	--	--	--	Molecular Function: cysteine-type endopeptidase activity (GO:0004197);; Biological Process: proteolysis (GO:0006508);;	K01369|1.31928e-80|pmum:103337239|legumain; K01369 legumain [EC:3.4.22.34] (A)	--	[O]	Posttranslational modification, protein turnover, chaperones
F01.PB10142	20.79	17.53	53.73	50.78	0.00015002	1.6328	up	20.79	17.53	43.05	56.86	0.0040409	1.4844	up	--	--	--	--	--	--	--	--	--	--	--	--	--	--	--	--	--	--	--	--	--	--	--	--	--	--	--	--	--	--	--	--	--	--	--
F01.PB101420	--	--	--	--	--	--	--	--	--	--	--	--	--	--	--	--	--	--	--	--	--	14	12.26	5.63	1.99	0.00111896	-1.59195	down	14	12.26	1.95	5.4	0.00584117	-1.71128	down	--	--	--	--	--	--	--	--	--	Molecular Function: ATP binding (GO:0005524);; Biological Process: protein folding (GO:0006457);; Biological Process: response to stress (GO:0006950);; Molecular Function: unfolded protein binding (GO:0051082);;	K04079|0|fve:101298691|heat shock cognate protein 80-like; K04079 molecular chaperone HtpG (A)	ko04141:Protein processing in endoplasmic reticulum;ko04626:Plant-pathogen interaction	[O]	Posttranslational modification, protein turnover, chaperones
F01.PB101428	1.12	3.08	0	0.02	0.00340455	-7.40646	down	--	--	--	--	--	--	--	--	--	--	--	--	--	--	--	--	--	--	--	--	--	--	--	--	--	--	--	--	--	--	--	--	--	--	--	--	--	--	--	--	--	--
F01.PB10143	2.43	3.22	0.5	0.23	0.0001996	-2.78929	down	--	--	--	--	--	--	--	--	--	--	--	--	--	--	--	--	--	--	--	--	--	--	--	--	--	--	--	--	--	--	--	--	--	--	--	[M]	Cell wall/membrane/envelope biogenesis	--	K00574|0|fve:101310979|cyclopropane-fatty-acyl-phospholipid synthase-like; K00574 cyclopropane-fatty-acyl-phospholipid synthase [EC:2.1.1.79] (A)	--	--	--
F01.PB101457	2.55	3.95	0.22	0	7.18081e-08	-4.80229	down	--	--	--	--	--	--	--	--	--	--	--	--	--	--	--	--	--	--	--	--	--	--	--	--	--	--	--	--	1.59	0.93	0.22	0	0.00192229	-3.48199	down	--	--	--	--	--	--	--
F01.PB101477	2.5	2.92	0.25	0.16	2.31296e-06	-3.6775	down	--	--	--	--	--	--	--	--	--	--	--	--	--	--	1.35	2.46	0.25	0.16	0.00296577	-3.1273	down	--	--	--	--	--	--	--	--	--	--	--	--	--	--	[Q]	Secondary metabolites biosynthesis, transport and catabolism	Molecular Function: iron ion binding (GO:0005506);; Molecular Function: electron carrier activity (GO:0009055);; Molecular Function: heme binding (GO:0020037);; Biological Process: oxidation-reduction process (GO:0055114);; Molecular Function: aromatase activity (GO:0070330);;	--	--	[QI]	--
F01.PB101485	0	0.04	2.4	5.43	7.15942e-05	8.76398	up	0	0.04	3.9	7.77	5.27782e-06	9.24965	up	--	--	--	--	--	--	--	--	--	--	--	--	--	--	--	--	--	--	--	--	--	--	--	--	--	--	--	--	--	--	--	--	--	[PT]	--
F01.PB10149	0.54	0.53	14.56	12.51	9.30856e-19	4.88443	up	--	--	--	--	--	--	--	0.54	0.53	13.98	8.49	0.000138199	4.43212	up	--	--	--	--	--	--	--	--	--	--	--	--	--	--	--	--	--	--	--	--	--	[G]	Carbohydrate transport and metabolism	Molecular Function: transporter activity (GO:0005215);; Cellular Component: vacuolar membrane (GO:0005774);; Biological Process: transport (GO:0006810);; Cellular Component: integral component of membrane (GO:0016021);;	K09873|5.95324e-136|fve:101300912|aquaporin TIP2-3-like; K09873 aquaporin TIP (A)	--	[G]	Carbohydrate transport and metabolism
F01.PB101492	1.37	1.44	0.16	0.43	0.00852636	-2.06487	down	--	--	--	--	--	--	--	--	--	--	--	--	--	--	--	--	--	--	--	--	--	--	--	--	--	--	--	--	--	--	--	--	--	--	--	[I]	Lipid transport and metabolism	Cellular Component: vacuole (GO:0005773);; Biological Process: unsaturated fatty acid biosynthetic process (GO:0006636);; Biological Process: phosphatidylglycerol biosynthetic process (GO:0006655);; Biological Process: pollen development (GO:0009555);; Biological Process: thylakoid membrane organization (GO:0010027);; Biological Process: chlorophyll biosynthetic process (GO:0015995);; Biological …	K01853|0|fve:101303328|cycloartenol synthase-like; K01853 cycloartenol synthase [EC:5.4.99.8] (A)	ko00100:Steroid biosynthesis	[I]	Lipid transport and metabolism
F01.PB1015	52.89	80.18	8.67	2.99	3.35099e-06	-3.35932	down	--	--	--	--	--	--	--	--	--	--	--	--	--	--	--	--	--	--	--	--	--	--	--	--	--	--	--	--	--	--	--	--	--	--	--	--	--	--	--	--	--	--
F01.PB10150	4.35	4.8	0.82	0.47	0.000405298	-2.6535	down	4.35	4.8	1.5	0.3	0.00594909	-2.32243	down	--	--	--	--	--	--	--	--	--	--	--	--	--	--	--	--	--	--	--	--	--	--	--	--	--	--	--	--	--	--	--	--	--	--	--
F01.PB101518	11.44	13.49	3.92	2.91	8.26369e-05	-1.69452	down	--	--	--	--	--	--	--	--	--	--	--	--	--	--	10.53	12.97	3.92	2.91	0.000666643	-1.57413	down	--	--	--	--	--	--	--	--	--	--	--	--	--	--	--	--	--	--	--	--	--
F01.PB101526	0.19	0.09	0.69	0.62	0.00702443	2.54159	up	--	--	--	--	--	--	--	--	--	--	--	--	--	--	--	--	--	--	--	--	--	--	--	--	--	--	--	--	--	--	--	--	--	--	--	--	--	Molecular Function: nucleic acid binding (GO:0003676);; Molecular Function: zinc ion binding (GO:0008270);;	K11968|0|fve:101303664|probable E3 ubiquitin-protein ligase ARI7-like; K11968 ariadne-1 (A)	--	[O]	Posttranslational modification, protein turnover, chaperones
F01.PB101530	26.9	24.31	2.25	1.8	4.006e-16	-3.48815	down	--	--	--	--	--	--	--	--	--	--	--	--	--	--	12.88	22.61	2.25	1.8	0.00115141	-2.92338	down	--	--	--	--	--	--	--	--	--	--	--	--	--	--	--	--	--	--	--	[K]	Transcription
F01.PB101541	0.15	0.24	2.64	3.24	4.87149e-10	4.12708	up	--	--	--	--	--	--	--	--	--	--	--	--	--	--	0.77	0.36	2.64	3.24	3.68304e-05	2.62433	up	--	--	--	--	--	--	--	0.89	0.81	2.64	3.24	0.00742275	1.92394	up	[Z]	Cytoskeleton	Cellular Component: cell wall (GO:0005618);; Biological Process: pollen germination (GO:0009846);; Biological Process: pollen tube growth (GO:0009860);; Biological Process: actin cytoskeleton organization (GO:0030036);; Molecular Function: actin filament binding (GO:0051015);;	--	--	[Z]	Cytoskeleton
F01.PB101545	0.04	0.15	0.76	0.66	0.00154528	3.12088	up	--	--	--	--	--	--	--	--	--	--	--	--	--	--	--	--	--	--	--	--	--	--	--	--	--	--	--	--	0.09	0	0.76	0.66	0.00462322	4.18895	up	[Q]	Secondary metabolites biosynthesis, transport and catabolism	--	--	--	[QI]	--
F01.PB101548	10.64	9.8	25.66	23.77	0.00069544	1.45881	up	--	--	--	--	--	--	--	--	--	--	--	--	--	--	--	--	--	--	--	--	--	--	--	--	--	--	--	--	--	--	--	--	--	--	--	--	--	--	--	--	[I]	Lipid transport and metabolism
F01.PB101550	7.35	5.75	0	0	2.84968e-29	#NAME?	down	7.35	5.75	0.97	1.64	1.27874e-05	-2.22897	down	--	--	--	--	--	--	--	2.85	4.54	0	0	1.54916e-13	#NAME?	down	--	--	--	--	--	--	--	0.97	1.64	0	0	3.90471e-06	#NAME?	down	[E]	Amino acid transport and metabolism	Molecular Function: methylenetetrahydrofolate reductase (NAD(P)H) activity (GO:0004489);; Biological Process: methionine metabolic process (GO:0006555);; Biological Process: tetrahydrofolate interconversion (GO:0035999);; Biological Process: oxidation-reduction process (GO:0055114);;	K00297|0|fve:101308604|methylenetetrahydrofolate reductase 2-like; K00297 methylenetetrahydrofolate reductase (NADPH) [EC:1.5.1.20] (A)	ko00670:One carbon pool by folate;ko01200:Carbon metabolism	[E]	Amino acid transport and metabolism
F01.PB101567	--	--	--	--	--	--	--	--	--	--	--	--	--	--	--	--	--	--	--	--	--	1.93	1.52	0.34	0.19	0.00329995	-2.5557	down	--	--	--	--	--	--	--	--	--	--	--	--	--	--	[RTKL]	--	Molecular Function: calmodulin-dependent protein kinase activity (GO:0004683);; Molecular Function: calcium ion binding (GO:0005509);; Molecular Function: ATP binding (GO:0005524);; Biological Process: protein phosphorylation (GO:0006468);;	K13412|0|fve:101292190|calcium-dependent protein kinase 21-like; K13412 calcium-dependent protein kinase [EC:2.7.11.1] (A)	ko04626:Plant-pathogen interaction	[T]	Signal transduction mechanisms
F01.PB10158	20.69	18.02	4.89	3.92	1.3136e-05	-1.9617	down	--	--	--	--	--	--	--	--	--	--	--	--	--	--	--	--	--	--	--	--	--	--	--	--	--	--	--	--	--	--	--	--	--	--	--	--	--	Biological Process: response to bacterium (GO:0009617);; Biological Process: plant-type hypersensitive response (GO:0009626);; Cellular Component: membrane (GO:0016020);; Biological Process: regulation of innate immune response (GO:0045088);; Biological Process: regulation of cellular process (GO:0050794);;	K13456|7.95594e-179|fve:101314524|RPM1-interacting protein 4-like; K13456 RPM1-interacting protein 4 (A)	ko04626:Plant-pathogen interaction	--	--
F01.PB101581	1.7	1.39	0.28	0.21	0.00105852	-2.47735	down	--	--	--	--	--	--	--	--	--	--	--	--	--	--	--	--	--	--	--	--	--	--	--	--	--	--	--	--	--	--	--	--	--	--	--	[R]	General function prediction only	Molecular Function: transferase activity (GO:0016740);;	--	--	[T]	Signal transduction mechanisms
F01.PB101590	24.49	18.51	0.74	0.61	4.43776e-26	-4.82723	down	24.49	18.51	9.19	5.82	0.00543247	-1.44213	down	--	--	--	--	--	--	--	11.67	25.06	0.74	0.61	0.00162478	-4.56155	down	--	--	--	--	--	--	--	9.19	5.82	0.74	0.61	4.32218e-06	-3.37492	down	--	--	Molecular Function: iron ion binding (GO:0005506);; Cellular Component: chloroplast (GO:0009507);; Biological Process: response to wounding (GO:0009611);; Molecular Function: linoleate 13S-lipoxygenase activity (GO:0016165);; Biological Process: oxylipin biosynthetic process (GO:0031408);; Biological Process: root development (GO:0048364);; Biological Process: response to other organism (GO:00517…	K15718|0|fve:101301961|linoleate 9S-lipoxygenase 5, chloroplastic-like; K15718 linoleate 9S-lipoxygenase [EC:1.13.11.58] (A)	ko00591:Linoleic acid metabolism	--	--
F01.PB101601	9.14	9.75	0.61	0.25	7.75919e-18	-4.29777	down	9.14	9.75	2.23	1.59	4.15202e-06	-2.23436	down	--	--	--	--	--	--	--	--	--	--	--	--	--	--	--	--	--	--	--	--	--	--	--	--	--	--	--	--	--	--	--	--	--	[R]	General function prediction only
F01.PB10161	5.41	5.71	0.79	0.77	0.000158336	-2.69437	down	--	--	--	--	--	--	--	--	--	--	--	--	--	--	--	--	--	--	--	--	--	--	--	--	--	--	--	--	--	--	--	--	--	--	--	--	--	--	--	--	--	--
F01.PB101610	1.62	2.33	0.16	0.19	1.10187e-05	-3.36731	down	--	--	--	--	--	--	--	--	--	--	--	--	--	--	0.98	1.53	0.16	0.19	0.00513322	-2.67369	down	--	--	--	--	--	--	--	--	--	--	--	--	--	--	[RTKL]	--	Molecular Function: protein serine/threonine kinase activity (GO:0004674);; Molecular Function: ATP binding (GO:0005524);; Biological Process: protein phosphorylation (GO:0006468);;	--	--	[T]	Signal transduction mechanisms
F01.PB101622	12.16	10.27	2.52	2.43	2.55571e-06	-2.00232	down	--	--	--	--	--	--	--	--	--	--	--	--	--	--	7.45	10.93	2.52	2.43	0.000534383	-1.6809	down	--	--	--	--	--	--	--	--	--	--	--	--	--	--	[R]	General function prediction only	Biological Process: response to stress (GO:0006950);;	--	--	--	--
F01.PB101625	11.07	8.28	19.42	21.19	0.00444849	1.25787	up	--	--	--	--	--	--	--	--	--	--	--	--	--	--	--	--	--	--	--	--	--	--	--	--	--	--	--	--	--	--	--	--	--	--	--	[C]	Energy production and conversion	Molecular Function: ATP citrate synthase activity (GO:0003878);; Molecular Function: succinate-CoA ligase (ADP-forming) activity (GO:0004775);; Cellular Component: cytosol (GO:0005829);; Cellular Component: plasma membrane (GO:0005886);; Cellular Component: citrate lyase complex (GO:0009346);; Biological Process: cellular carbohydrate metabolic process (GO:0044262);;	K01648|0|fve:101306899|ATP-citrate synthase beta chain protein 1-like; K01648 ATP citrate (pro-S)-lyase [EC:2.3.3.8] (A)	ko00020:Citrate cycle (TCA cycle)	[C]	Energy production and conversion
F01.PB101626	4.2	4.05	0.7	0.16	8.1889e-09	-3.14291	down	--	--	--	--	--	--	--	--	--	--	--	--	--	--	4.18	3.43	0.7	0.16	3.28956e-07	-2.99367	down	--	--	--	--	--	--	--	2.75	2.2	0.7	0.16	0.000763111	-2.46907	down	[P]	Inorganic ion transport and metabolism	Molecular Function: potassium ion transmembrane transporter activity (GO:0015079);; Cellular Component: membrane (GO:0016020);; Biological Process: potassium ion transmembrane transport (GO:0071805);;	K03549|0|fve:101303851|potassium transporter 2-like; K03549 KUP system potassium uptake protein (A)	--	--	--
F01.PB101630	0.34	0.79	5.26	4.45	2.18497e-10	3.29356	up	--	--	--	--	--	--	--	--	--	--	--	--	--	--	0.51	0.82	5.26	4.45	5.81107e-09	3.09361	up	--	--	--	--	--	--	--	1.22	1.71	5.26	4.45	0.00138943	1.83683	up	[R]	General function prediction only	Biological Process: lipid metabolic process (GO:0006629);; Molecular Function: hydrolase activity (GO:0016787);; Biological Process: response to other organism (GO:0051707);;	--	--	[I]	Lipid transport and metabolism
F01.PB101640	2.44	3.46	0.35	0.34	2.38311e-06	-2.91682	down	2.44	3.46	0.25	0.18	6.36035e-08	-3.74383	down	2.44	3.46	0.73	0.88	0.00866429	-1.91803	down	--	--	--	--	--	--	--	--	--	--	--	--	--	--	--	--	--	--	--	--	--	[R]	General function prediction only	Molecular Function: binding (GO:0005488);; Molecular Function: methyltransferase activity (GO:0008168);; Biological Process: histone methylation (GO:0016571);; Cellular Component: intracellular organelle (GO:0043229);;	K11420|0|fve:101309275|histone-lysine N-methyltransferase, H3 lysine-9 specific SUVH1-like; K11420 euchromatic histone-lysine N-methyltransferase [EC:2.1.1.43] (A)	ko00310:Lysine degradation	[BK]	--
F01.PB101643	5.06	7.21	1.74	0.88	0.000269721	-2.06516	down	5.06	7.21	2.08	1.67	0.00188305	-1.63757	down	--	--	--	--	--	--	--	--	--	--	--	--	--	--	--	--	--	--	--	--	--	--	--	--	--	--	--	--	--	--	Biological Process: signal transduction (GO:0007165);;	--	--	[K]	Transcription
F01.PB101644	0.95	1.35	0.18	0.19	0.00694603	-2.45582	down	--	--	--	--	--	--	--	--	--	--	--	--	--	--	--	--	--	--	--	--	--	--	--	--	--	--	--	--	--	--	--	--	--	--	--	--	--	--	--	--	--	--
F01.PB101648	--	--	--	--	--	--	--	--	--	--	--	--	--	--	--	--	--	--	--	--	--	2.51	2.91	0.54	0.51	0.00310965	-2.17334	down	--	--	--	--	--	--	--	--	--	--	--	--	--	--	--	--	Biological Process: cellular process (GO:0009987);; Molecular Function: hydrolase activity (GO:0016787);; Biological Process: macromolecule metabolic process (GO:0043170);; Biological Process: primary metabolic process (GO:0044238);; Biological Process: response to oxygen-containing compound (GO:1901700);;	--	--	--	--
F01.PB10165	5.92	3.89	10.3	12.85	0.00145217	1.43619	up	5.92	3.89	16.99	13.93	0.000233886	1.74894	up	--	--	--	--	--	--	--	--	--	--	--	--	--	--	--	--	--	--	--	--	--	--	--	--	--	--	--	--	[Q]	Secondary metabolites biosynthesis, transport and catabolism	Cellular Component: membrane (GO:0016020);; Molecular Function: oxidoreductase activity, acting on paired donors, with incorporation or reduction of molecular oxygen, NAD(P)H as one donor, and incorporation of one atom of oxygen (GO:0016709);; Cellular Component: intracellular membrane-bounded organelle (GO:0043231);; Cellular Component: cytoplasmic part (GO:0044444);; Molecular Function: metal i…	--	--	[Q]	Secondary metabolites biosynthesis, transport and catabolism
F01.PB101653	1.9	1.54	0.44	0.37	0.00805612	-1.92276	down	--	--	--	--	--	--	--	--	--	--	--	--	--	--	--	--	--	--	--	--	--	--	--	--	--	--	--	--	--	--	--	--	--	--	--	--	--	--	--	--	[T]	Signal transduction mechanisms
F01.PB101658	23.61	27.54	7.91	5.95	6.09604e-05	-1.70934	down	--	--	--	--	--	--	--	--	--	--	--	--	--	--	--	--	--	--	--	--	--	--	--	--	--	--	--	--	--	--	--	--	--	--	--	--	--	Cellular Component: plasma membrane (GO:0005886);; Biological Process: cytoskeleton organization (GO:0007010);; Molecular Function: microtubule binding (GO:0008017);; Biological Process: plant-type cell wall biogenesis (GO:0009832);; Cellular Component: cortical microtubule, transverse to long axis (GO:0010005);; Biological Process: xylem and phloem pattern formation (GO:0010051);;	--	--	--	--
F01.PB10167	5.5	5.09	339.79	313.74	6.41898e-23	6.1349	up	5.5	5.09	208.94	402.6	7.80084e-05	5.96377	up	--	--	--	--	--	--	--	--	--	--	--	--	--	--	--	--	--	--	--	--	--	--	--	--	--	--	--	--	--	--	--	--	--	--	--
F01.PB101671	--	--	--	--	--	--	--	2.45	3.58	0.76	0.29	0.000387001	-2.47465	down	--	--	--	--	--	--	--	--	--	--	--	--	--	--	--	--	--	--	--	--	--	--	--	--	--	--	--	--	--	--	--	--	--	[K]	Transcription
F01.PB101674	--	--	--	--	--	--	--	11.51	9.72	5.23	2.09	0.00433423	-1.47061	down	11.51	9.72	1.43	2.91	5.87732e-06	-2.33308	down	--	--	--	--	--	--	--	--	--	--	--	--	--	--	--	--	--	--	--	--	--	[L]	Replication, recombination and repair	Biological Process: double-strand break repair via homologous recombination (GO:0000724);; Molecular Function: DNA binding (GO:0003677);; Molecular Function: DNA-directed DNA polymerase activity (GO:0003887);; Cellular Component: nucleus (GO:0005634);; Cellular Component: mitochondrion (GO:0005739);; Biological Process: DNA replication initiation (GO:0006270);; Biological Process: regulation of D…	K02321|0|fve:101297692|DNA polymerase alpha subunit B-like; K02321 DNA polymerase alpha subunit B (A)	ko00230:Purine metabolism;ko00240:Pyrimidine metabolism;ko03030:DNA replication	[L]	Replication, recombination and repair
F01.PB101677	--	--	--	--	--	--	--	--	--	--	--	--	--	--	0	0	1.31	3.24	0.000456837	Inf	up	--	--	--	--	--	--	--	--	--	--	--	--	--	--	--	--	--	--	--	--	--	--	--	--	--	--	[S]	Function unknown
F01.PB101681	0	0	16.69	15.42	1.75936e-47	Inf	up	--	--	--	--	--	--	--	--	--	--	--	--	--	--	6.21	0	16.69	15.42	1.14933e-06	2.55593	up	--	--	--	--	--	--	--	1.27	4.77	16.69	15.42	4.63877e-09	2.50446	up	--	--	Biological Process: metabolic process (GO:0008152);; Biological Process: response to toxic substance (GO:0009636);; Molecular Function: cinnamate beta-D-glucosyltransferase activity (GO:0050412);; Molecular Function: limonoid glucosyltransferase activity (GO:0050645);;	--	--	[GC]	--
F01.PB101689	0.96	0.61	4.16	4.7	1.03537e-06	2.70322	up	--	--	--	--	--	--	--	--	--	--	--	--	--	--	2.23	0	4.16	4.7	0.0049546	2.18228	up	--	--	--	--	--	--	--	--	--	--	--	--	--	--	--	--	Molecular Function: ATP binding (GO:0005524);; Cellular Component: chloroplast (GO:0009507);; Molecular Function: nucleoside-triphosphatase activity (GO:0017111);;	--	--	--	--
F01.PB101693	5.43	4.83	53.2	63.98	9.68999e-16	3.70578	up	--	--	--	--	--	--	--	--	--	--	--	--	--	--	--	--	--	--	--	--	--	--	--	--	--	--	--	--	--	--	--	--	--	--	--	[E]	Amino acid transport and metabolism	Molecular Function: 2-isopropylmalate synthase activity (GO:0003852);; Biological Process: leucine biosynthetic process (GO:0009098);; Cellular Component: chloroplast stroma (GO:0009570);;	K01649|0|fve:101309776|2-isopropylmalate synthase 2, chloroplastic-like; K01649 2-isopropylmalate synthase [EC:2.3.3.13] (A)	ko00290:Valine, leucine and isoleucine biosynthesis;ko00620:Pyruvate metabolism;ko01210:2-Oxocarboxylic acid metabolism;ko01230:Biosynthesis of amino acids	[E]	Amino acid transport and metabolism
F01.PB101697	--	--	--	--	--	--	--	0	1.13	9	7.78	7.71849e-15	3.97061	up	0	1.13	5.73	5.53	4.57725e-08	3.29189	up	--	--	--	--	--	--	--	--	--	--	--	--	--	--	--	--	--	--	--	--	--	--	--	Molecular Function: 2-alkenal reductase [NAD(P)] activity (GO:0032440);; Biological Process: oxidation-reduction process (GO:0055114);;	--	--	--	--
F01.PB101738	11.12	7.73	133.88	137.75	2.71623e-14	4.03852	up	11.12	7.73	135.6	155.47	3.97682e-10	4.04518	up	--	--	--	--	--	--	--	--	--	--	--	--	--	--	--	--	--	--	--	--	--	--	--	--	--	--	--	--	--	--	Biological Process: regulation of transcription, DNA-templated (GO:0006355);;	--	--	--	--
F01.PB101739	13.3	0.07	478.24	383.4	2.0814e-20	6.20934	up	13.3	0.07	370.22	336.7	6.69311e-14	5.82951	up	--	--	--	--	--	--	--	--	--	--	--	--	--	--	--	--	--	--	--	--	--	--	--	--	--	--	--	--	[G]	Carbohydrate transport and metabolism	Molecular Function: pectate lyase activity (GO:0030570);;	K01728|0|fve:101301735|probable pectate lyase 8-like; K01728 pectate lyase [EC:4.2.2.2] (A)	ko00040:Pentose and glucuronate interconversions	--	--
F01.PB101755	1.21	2.33	0.14	0	0.000818484	-4.60358	down	--	--	--	--	--	--	--	--	--	--	--	--	--	--	--	--	--	--	--	--	--	--	--	--	--	--	--	--	--	--	--	--	--	--	--	[U]	Intracellular trafficking, secretion, and vesicular transport	Molecular Function: ARF GTPase activator activity (GO:0008060);; Molecular Function: zinc ion binding (GO:0008270);; Biological Process: regulation of ARF GTPase activity (GO:0032312);;	K12486|0|fve:101309966|probable ADP-ribosylation factor GTPase-activating protein AGD11-like; K12486 stromal membrane-associated protein (A)	ko04144:Endocytosis	[R]	General function prediction only
F01.PB101761	--	--	--	--	--	--	--	--	--	--	--	--	--	--	--	--	--	--	--	--	--	1.66	2.61	4.37	5.69	0.00992941	1.4654	up	--	--	--	--	--	--	--	--	--	--	--	--	--	--	[R]	General function prediction only	Cellular Component: integral component of membrane (GO:0016021);; Biological Process: transmembrane transport (GO:0055085);;	K07088|0|fve:101295161|uncharacterized transporter YBR287W-like; K07088 (A)	--	[S]	Function unknown
F01.PB101763	0	0	0.64	0.72	1.52814e-06	Inf	up	--	--	--	--	--	--	--	--	--	--	--	--	--	--	--	--	--	--	--	--	--	--	--	--	--	--	--	--	0	0	0.64	0.72	0.00063287	Inf	up	[R]	General function prediction only	Biological Process: organ senescence (GO:0010260);; Biological Process: para-aminobenzoic acid metabolic process (GO:0046482);;	--	--	--	--
F01.PB101770	8.49	9.04	23.13	20.21	0.000544053	1.48792	up	--	--	--	--	--	--	--	--	--	--	--	--	--	--	--	--	--	--	--	--	--	--	--	--	--	--	--	--	--	--	--	--	--	--	--	--	--	Molecular Function: metal ion binding (GO:0046872);;	--	--	[R]	General function prediction only
F01.PB101779	0.07	0	0.81	0.79	4.29985e-06	4.7896	up	--	--	--	--	--	--	--	--	--	--	--	--	--	--	0.12	0.17	0.81	0.79	0.00740608	2.70283	up	--	--	--	--	--	--	--	--	--	--	--	--	--	--	[J]	Translation, ribosomal structure and biogenesis	Cellular Component: nucleolus (GO:0005730);; Biological Process: polar nucleus fusion (GO:0010197);;	K14832|0|fve:101311300|CCAAT/enhancer-binding protein zeta-like; K14832 ribosome biogenesis protein MAK21 (A)	--	[JK]	--
F01.PB101799	5.83	8.58	2.79	1.84	0.00970084	-1.46804	down	--	--	--	--	--	--	--	--	--	--	--	--	--	--	--	--	--	--	--	--	--	--	--	--	--	--	--	--	--	--	--	--	--	--	--	--	--	Molecular Function: zinc ion binding (GO:0008270);; Molecular Function: 2-alkenal reductase [NAD(P)] activity (GO:0032440);; Biological Process: oxidation-reduction process (GO:0055114);;	K16675|0|fve:101297275|probable S-acyltransferase At3g26935-like; K16675 palmitoyltransferase ZDHHC9/14/18 [EC:2.3.1.225] (A)	--	[R]	General function prediction only
F01.PB10180	0.79	0.15	1.97	1.73	0.00371067	2.19851	up	--	--	--	--	--	--	--	--	--	--	--	--	--	--	--	--	--	--	--	--	--	--	--	--	--	--	--	--	--	--	--	--	--	--	--	--	--	--	K13168|0|fve:101294298|uncharacterized protein LOC101294298; K13168 splicing factor, arginine/serine-rich 16 (A)	--	[A]	RNA processing and modification
F01.PB10181	8.29	6.91	16.79	19.65	0.00169207	1.45385	up	--	--	--	--	--	--	--	--	--	--	--	--	--	--	--	--	--	--	--	--	--	--	--	--	--	--	--	--	--	--	--	--	--	--	--	--	--	--	K12185|9.02154e-117|fve:101300938|vacuolar protein-sorting-associated protein 37 homolog 2-like; K12185 ESCRT-I complex subunit VPS37 (A)	ko04144:Endocytosis	[S]	Function unknown
F01.PB101817	--	--	--	--	--	--	--	--	--	--	--	--	--	--	--	--	--	--	--	--	--	15.18	8.82	1.75	0.72	0.00248389	-3.10313	down	--	--	--	--	--	--	--	5.12	4.3	1.75	0.72	0.00211317	-1.84695	down	--	--	--	--	--	--	--
F01.PB101833	2.88	2.01	11.91	10.59	3.53836e-08	2.3928	up	2.88	2.01	5.89	7.01	0.00737391	1.50337	up	--	--	--	--	--	--	--	3.39	3.37	11.91	10.59	1.74868e-05	1.94706	up	--	--	--	--	--	--	--	--	--	--	--	--	--	--	[OC]	--	Biological Process: cell redox homeostasis (GO:0045454);; Molecular Function: protein-disulfide reductase activity (GO:0047134);; Biological Process: oxidation-reduction process (GO:0055114);;	K17609|0|fve:101308171|probable nucleoredoxin 1-like; K17609 nucleoredoxin [EC:1.8.1.8] (A)	--	[R]	General function prediction only
F01.PB101834	--	--	--	--	--	--	--	--	--	--	--	--	--	--	--	--	--	--	--	--	--	1.15	0.46	17.9	44.9	0.00905675	5.52282	up	--	--	--	--	--	--	--	--	--	--	--	--	--	--	[G]	Carbohydrate transport and metabolism	Cellular Component: phosphopyruvate hydratase complex (GO:0000015);; Molecular Function: magnesium ion binding (GO:0000287);; Molecular Function: phosphopyruvate hydratase activity (GO:0004634);; Biological Process: glycolytic process (GO:0006096);; Molecular Function: hydrolase activity (GO:0016787);;	K01689|0|fve:101308001|enolase-like; K01689 enolase [EC:4.2.1.11] (A)	ko00010:Glycolysis / Gluconeogenesis;ko01200:Carbon metabolism;ko01230:Biosynthesis of amino acids;ko03018:RNA degradation	[G]	Carbohydrate transport and metabolism
F01.PB101839	6.8	23.47	0.16	0	0.00784174	-7.40787	down	--	--	--	--	--	--	--	--	--	--	--	--	--	--	--	--	--	--	--	--	--	--	--	--	--	--	--	--	--	--	--	--	--	--	--	[M]	Cell wall/membrane/envelope biogenesis	Cellular Component: endoplasmic reticulum (GO:0005783);; Biological Process: xylem and phloem pattern formation (GO:0010051);; Biological Process: glucuronoxylan biosynthetic process (GO:0010417);; Molecular Function: transferase activity, transferring glycosyl groups (GO:0016757);; Biological Process: multicellular organism reproduction (GO:0032504);; Biological Process: leaf development (GO:004…	--	--	--	--
F01.PB101855	0.31	0.71	2.43	3.05	2.50088e-05	2.63928	up	--	--	--	--	--	--	--	--	--	--	--	--	--	--	--	--	--	--	--	--	--	--	--	--	--	--	--	--	--	--	--	--	--	--	--	--	--	Molecular Function: calmodulin binding (GO:0005516);; Biological Process: defense response (GO:0006952);; Biological Process: response to biotic stimulus (GO:0009607);; Cellular Component: integral component of membrane (GO:0016021);;	K08472|0|fve:101294588|MLO-like protein 8-like; K08472 mlo protein (A)	--	--	--
F01.PB101856	7.03	4.61	0.32	0.27	2.9754e-09	-4.18241	down	--	--	--	--	--	--	--	--	--	--	--	--	--	--	3.77	5.01	0.32	0.27	1.53737e-08	-3.74649	down	--	--	--	--	--	--	--	--	--	--	--	--	--	--	[G]	Carbohydrate transport and metabolism	Cellular Component: vacuole (GO:0005773);; Biological Process: carbohydrate metabolic process (GO:0005975);; Molecular Function: beta-glucosidase activity (GO:0008422);;	K05349|0|fve:101313585|lysosomal beta glucosidase-like; K05349 beta-glucosidase [EC:3.2.1.21] (A)	ko00460:Cyanoamino acid metabolism;ko00500:Starch and sucrose metabolism;ko00940:Phenylpropanoid biosynthesis	--	--
F01.PB101859	97.1	79.49	5.36	4.47	3.40155e-17	-3.99133	down	97.1	79.49	24.64	11.86	0.000105603	-2.20288	down	--	--	--	--	--	--	--	82.6	55.42	5.36	4.47	8.45184e-07	-3.61325	down	--	--	--	--	--	--	--	--	--	--	--	--	--	--	--	--	Biological Process: response to karrikin (GO:0080167);;	--	--	--	--
F01.PB10186	--	--	--	--	--	--	--	--	--	--	--	--	--	--	--	--	--	--	--	--	--	1.45	0.97	4.05	3.15	0.00919214	1.78197	up	--	--	--	--	--	--	--	--	--	--	--	--	--	--	[C]	Energy production and conversion	Biological Process: peptidyl-lysine modification to peptidyl-hypusine (GO:0008612);; Molecular Function: lyase activity (GO:0016829);; Molecular Function: deoxyhypusine monooxygenase activity (GO:0019135);; Molecular Function: metal ion binding (GO:0046872);; Biological Process: oxidation-reduction process (GO:0055114);;	K06072|0|fve:101303571|deoxyhypusine hydroxylase-like; K06072 deoxyhypusine monooxygenase [EC:1.14.99.29] (A)	--	[R]	General function prediction only
F01.PB101861	--	--	--	--	--	--	--	--	--	--	--	--	--	--	--	--	--	--	--	--	--	0	0	0.5	0.58	3.82989e-05	Inf	up	--	--	--	--	--	--	--	--	--	--	--	--	--	--	[R]	General function prediction only	--	K12837|0|fve:101309425|splicing factor U2af large subunit B-like; K12837 splicing factor U2AF 65 kDa subunit (A)	ko03040:Spliceosome	[A]	RNA processing and modification
F01.PB101865	45.27	44.67	15.35	14.02	0.00152207	-1.4338	down	--	--	--	--	--	--	--	--	--	--	--	--	--	--	--	--	--	--	--	--	--	--	--	--	--	--	--	--	--	--	--	--	--	--	--	[O]	Posttranslational modification, protein turnover, chaperones	Molecular Function: ATP binding (GO:0005524);; Cellular Component: mitochondrion (GO:0005739);; Cellular Component: chloroplast stroma (GO:0009570);; Cellular Component: thylakoid (GO:0009579);; Biological Process: chloroplast organization (GO:0009658);; Biological Process: embryo development (GO:0009790);; Cellular Component: chloroplast envelope (GO:0009941);; Cellular Component: membrane (GO:0…	--	--	[O]	Posttranslational modification, protein turnover, chaperones
F01.PB101869	11.45	11.72	4.02	4.27	0.0035533	-1.29939	down	--	--	--	--	--	--	--	--	--	--	--	--	--	--	--	--	--	--	--	--	--	--	--	--	--	--	--	--	--	--	--	--	--	--	--	--	--	Cellular Component: plasma membrane (GO:0005886);;	--	--	--	--
F01.PB101877	--	--	--	--	--	--	--	5.19	3.44	13.25	16.93	5.60151e-05	1.90769	up	--	--	--	--	--	--	--	--	--	--	--	--	--	--	--	--	--	--	--	--	--	--	--	--	--	--	--	--	[M]	Cell wall/membrane/envelope biogenesis	Molecular Function: hydrolase activity, acting on ester bonds (GO:0016788);;	K01114|0|fve:101291608|phospholipase C 3-like; K01114 phospholipase C [EC:3.1.4.3] (A)	ko00562:Inositol phosphate metabolism;ko00564:Glycerophospholipid metabolism;ko00565:Ether lipid metabolism	--	--
F01.PB101886	0.32	0.32	2.63	3.44	2.49905e-08	3.45888	up	--	--	--	--	--	--	--	--	--	--	--	--	--	--	1.59	0.64	2.63	3.44	0.00933384	1.66463	up	--	--	--	--	--	--	--	--	--	--	--	--	--	--	[HI]	--	Molecular Function: 1-deoxy-D-xylulose-5-phosphate synthase activity (GO:0008661);; Biological Process: terpenoid biosynthetic process (GO:0016114);;	K01662|0|fve:101306182|probable 1-deoxy-D-xylulose-5-phosphate synthase 2, chloroplastic-like; K01662 1-deoxy-D-xylulose-5-phosphate synthase [EC:2.2.1.7] (A)	ko00730:Thiamine metabolism;ko00900:Terpenoid backbone biosynthesis	[G]	Carbohydrate transport and metabolism
F01.PB101912	4.68	4.52	0.65	0.2	1.41757e-09	-3.31337	down	--	--	--	--	--	--	--	--	--	--	--	--	--	--	--	--	--	--	--	--	--	--	--	--	--	--	--	--	--	--	--	--	--	--	--	[G]	Carbohydrate transport and metabolism	Molecular Function: 1,4-alpha-glucan branching enzyme activity (GO:0003844);; Molecular Function: hydrolase activity, hydrolyzing O-glycosyl compounds (GO:0004553);; Biological Process: glycogen biosynthetic process (GO:0005978);; Molecular Function: cation binding (GO:0043169);;	K00700|0|fve:101290832|1,4-alpha-glucan-branching enzyme-like; K00700 1,4-alpha-glucan branching enzyme [EC:2.4.1.18] (A)	ko00500:Starch and sucrose metabolism	[G]	Carbohydrate transport and metabolism
F01.PB101915	15.03	17.94	78.77	87.05	3.91651e-07	2.5154	up	--	--	--	--	--	--	--	--	--	--	--	--	--	--	21.68	15.5	78.77	87.05	7.21372e-06	2.37095	up	--	--	--	--	--	--	--	--	--	--	--	--	--	--	[J]	Translation, ribosomal structure and biogenesis	Molecular Function: GTPase activity (GO:0003924);; Molecular Function: GTP binding (GO:0005525);; Biological Process: GTP catabolic process (GO:0006184);;	K03234|0|fve:101310585|elongation factor 2-like; K03234 elongation factor 2 (A)	--	[J]	Translation, ribosomal structure and biogenesis
F01.PB101917	0	0.22	0.56	0.95	0.00788253	2.97307	up	--	--	--	--	--	--	--	--	--	--	--	--	--	--	--	--	--	--	--	--	--	--	--	--	--	--	--	--	--	--	--	--	--	--	--	[RTKL]	--	--	--	--	--	--
F01.PB10192	--	--	--	--	--	--	--	--	--	--	--	--	--	--	--	--	--	--	--	--	--	0.19	0.05	1.97	0.92	0.00587508	4.04477	up	--	--	--	--	--	--	--	--	--	--	--	--	--	--	--	--	Biological Process: flavonoid biosynthetic process (GO:0009813);; Molecular Function: naringenin-chalcone synthase activity (GO:0016210);;	K00660|0|fve:101298456|chalcone synthase 2-like; K00660 chalcone synthase [EC:2.3.1.74] (A)	ko00941:Flavonoid biosynthesis;ko04712:Circadian rhythm - plant	--	--
F01.PB101926	--	--	--	--	--	--	--	0.53	0.6	0	0	0.000210425	#NAME?	down	--	--	--	--	--	--	--	--	--	--	--	--	--	--	--	--	--	--	--	--	--	--	--	--	--	--	--	--	[RTKL]	--	Molecular Function: protein serine/threonine kinase activity (GO:0004674);; Molecular Function: non-membrane spanning protein tyrosine kinase activity (GO:0004715);; Molecular Function: ATP binding (GO:0005524);; Biological Process: defense response to bacterium, incompatible interaction (GO:0009816);; Biological Process: protein autophosphorylation (GO:0046777);;	K13430|0|fve:101294724|serine/threonine-protein kinase PBS1-like; K13430 serine/threonine-protein kinase PBS1 [EC:2.7.11.1] (A)	ko04626:Plant-pathogen interaction	[T]	Signal transduction mechanisms
F01.PB101946	9.81	11.54	1.24	0.39	3.57055e-14	-3.56933	down	9.81	11.54	3.19	1.85	3.36142e-05	-2.01117	down	--	--	--	--	--	--	--	--	--	--	--	--	--	--	--	--	--	--	--	--	--	--	--	--	--	--	--	--	--	--	Molecular Function: galactoside 2-alpha-L-fucosyltransferase activity (GO:0008107);; Cellular Component: membrane (GO:0016020);; Biological Process: fucosylation (GO:0036065);; Biological Process: cell wall biogenesis (GO:0042546);;	K13681|0|fve:101298709|galactoside 2-alpha-L-fucosyltransferase-like; K13681 xyloglucan fucosyltransferase [EC:2.4.1.-] (A)	--	--	--
F01.PB101947	0	0	6.56	6.14	1.16345e-31	Inf	up	0	0	3.86	3.16	5.17524e-18	Inf	up	--	--	--	--	--	--	--	2.18	0	6.56	6.14	6.09997e-08	2.73155	up	--	--	--	--	--	--	--	--	--	--	--	--	--	--	--	--	--	--	--	--	--
F01.PB101952	7.15	8.34	0.21	0.23	2.57995e-20	-4.988	down	7.15	8.34	0.81	0.46	5.05006e-12	-3.55057	down	7.15	8.34	1.29	3.05	0.000696055	-1.88267	down	--	--	--	--	--	--	--	--	--	--	--	--	--	--	--	--	--	--	--	--	--	--	--	Cellular Component: membrane (GO:0016020);; Molecular Function: oxidoreductase activity (GO:0016491);;	--	--	[PQ]	--
F01.PB101953	6.29	8.98	47.19	51.13	6.15947e-11	2.87176	up	6.29	8.98	23.7	21.16	0.000709295	1.64045	up	--	--	--	--	--	--	--	26.52	16.43	47.19	51.13	0.0055621	1.40333	up	--	--	--	--	--	--	--	--	--	--	--	--	--	--	[G]	Carbohydrate transport and metabolism	Molecular Function: transporter activity (GO:0005215);; Cellular Component: integral component of membrane (GO:0016021);; Biological Process: transmembrane transport (GO:0055085);;	K13783|0|fve:101304135|putative glycerol-3-phosphate transporter 1-like isoform 1; K13783 MFS transporter, OPA family, solute carrier family 37 (glycerol-3-phosphate transporter), member 1/2 (A)	--	[G]	Carbohydrate transport and metabolism
F01.PB101954	--	--	--	--	--	--	--	0	0	4.62	2.71	9.94336e-14	Inf	up	--	--	--	--	--	--	--	--	--	--	--	--	--	--	0.61	0	4.62	2.71	0.000530096	3.67226	up	--	--	--	--	--	--	--	[O]	Posttranslational modification, protein turnover, chaperones	--	--	--	[R]	General function prediction only
F01.PB101958	13.06	9.82	1.49	2.06	4.4786e-09	-2.50857	down	--	--	--	--	--	--	--	--	--	--	--	--	--	--	4.82	7.05	1.49	2.06	0.00348567	-1.52708	down	--	--	--	--	--	--	--	--	--	--	--	--	--	--	[RTKL]	--	Molecular Function: ATP binding (GO:0005524);; Biological Process: protein phosphorylation (GO:0006468);; Cellular Component: integral component of membrane (GO:0016021);; Molecular Function: tau-protein kinase activity (GO:0050321);;	--	--	--	--
F01.PB101959	10.67	15.01	0	0	8.2378e-25	#NAME?	down	10.67	15.01	1.52	0	1.73843e-09	-4.0589	down	10.67	15.01	1.41	3.52	0.000139607	-2.42615	down	1.41	3.52	0	0	0.000357642	#NAME?	down	--	--	--	--	--	--	--	--	--	--	--	--	--	--	[Q]	Secondary metabolites biosynthesis, transport and catabolism	Biological Process: polysaccharide biosynthetic process (GO:0000271);; Molecular Function: copper ion binding (GO:0005507);; Cellular Component: plant-type cell wall (GO:0009505);; Cellular Component: plasmodesma (GO:0009506);; Biological Process: multidimensional cell growth (GO:0009825);; Biological Process: cell tip growth (GO:0009932);; Biological Process: regulation of meristem growth (GO:00…	--	--	[Q]	Secondary metabolites biosynthesis, transport and catabolism
F01.PB10196	21.67	14.87	2.28	0.47	4.35156e-09	-3.59322	down	--	--	--	--	--	--	--	--	--	--	--	--	--	--	12.59	14.35	2.28	0.47	6.27062e-10	-3.12796	down	--	--	--	--	--	--	--	--	--	--	--	--	--	--	[C]	Energy production and conversion	Cellular Component: nucleus (GO:0005634);; Cellular Component: vacuole (GO:0005773);; Cellular Component: peroxisome (GO:0005777);; Cellular Component: chloroplast stroma (GO:0009570);; Molecular Function: FMN binding (GO:0010181);; Cellular Component: membrane (GO:0016020);; Molecular Function: oxidoreductase activity (GO:0016491);; Cellular Component: cytosolic ribosome (GO:0022626);; Cellular …	K11517|0|fve:101292384|peroxisomal (S)-2-hydroxy-acid oxidase-like; K11517 (S)-2-hydroxy-acid oxidase [EC:1.1.3.15] (A)	ko00630:Glyoxylate and dicarboxylate metabolism;ko04146:Peroxisome	[C]	Energy production and conversion
F01.PB101960	0.11	0.25	3.22	4.08	3.63243e-12	4.70405	up	0.11	0.25	2.12	3.14	3.44501e-06	4.13604	up	--	--	--	--	--	--	--	--	--	--	--	--	--	--	--	--	--	--	--	--	--	--	--	--	--	--	--	--	--	--	Molecular Function: transferase activity, transferring glycosyl groups (GO:0016757);;	--	--	[S]	Function unknown
F01.PB101961	0	0	72.35	135.36	2.73806e-14	Inf	up	0	0	41.55	55.5	7.0489e-35	Inf	up	0	0	42.65	18.82	9.3896e-07	Inf	up	--	--	--	--	--	--	--	--	--	--	--	--	--	--	--	--	--	--	--	--	--	[RTKL]	--	Molecular Function: protein kinase activity (GO:0004672);; Molecular Function: ATP binding (GO:0005524);; Biological Process: protein phosphorylation (GO:0006468);; Cellular Component: integral component of membrane (GO:0016021);;	--	--	--	--
F01.PB101963	0.14	0	4.33	6.57	6.67237e-11	6.64963	up	0.14	0	2.03	3.38	1.32464e-05	5.54423	up	--	--	--	--	--	--	--	0.4	0.15	4.33	6.57	4.99764e-07	4.56062	up	--	--	--	--	--	--	--	--	--	--	--	--	--	--	--	--	Molecular Function: transferase activity, transferring acyl groups other than amino-acyl groups (GO:0016747);;	--	--	--	--
F01.PB10198	2.15	1.92	5.31	4.6	0.00640592	1.46997	up	--	--	--	--	--	--	--	--	--	--	--	--	--	--	--	--	--	--	--	--	--	--	--	--	--	--	--	--	--	--	--	--	--	--	--	--	--	--	--	--	[Z]	Cytoskeleton
F01.PB101987	--	--	--	--	--	--	--	--	--	--	--	--	--	--	--	--	--	--	--	--	--	--	--	--	--	--	--	--	--	--	--	--	--	--	--	0.78	0.77	0	0	2.44681e-05	#NAME?	down	--	--	Biological Process: signal transduction (GO:0007165);;	--	--	[K]	Transcription
F01.PB101994	13.45	11.96	2.2	2.15	5.38369e-08	-2.36578	down	--	--	--	--	--	--	--	--	--	--	--	--	--	--	11.16	15.29	2.2	2.15	1.24063e-07	-2.39292	down	--	--	--	--	--	--	--	--	--	--	--	--	--	--	[C]	Energy production and conversion	Molecular Function: glyceraldehyde-3-phosphate dehydrogenase (NADP+) (non-phosphorylating) activity (GO:0008886);; Biological Process: oxidation-reduction process (GO:0055114);;	K00131|0|fve:101310052|NADP-dependent glyceraldehyde-3-phosphate dehydrogenase-like; K00131 glyceraldehyde-3-phosphate dehydrogenase (NADP+) [EC:1.2.1.9] (A)	ko00010:Glycolysis / Gluconeogenesis;ko00030:Pentose phosphate pathway;ko01200:Carbon metabolism	[C]	Energy production and conversion
F01.PB10200	18.82	29.15	0.86	0.21	6.17645e-10	-5.39895	down	18.82	29.15	4.48	1.06	0.000172114	-3.06428	down	--	--	--	--	--	--	--	4.81	10.16	0.86	0.21	0.00933246	-3.68106	down	--	--	--	--	--	--	--	--	--	--	--	--	--	--	--	--	Biological Process: response to stimulus (GO:0050896);;	--	--	--	--
F01.PB10201	2.3	5.03	0.09	0.27	0.00503013	-4.27181	down	--	--	--	--	--	--	--	--	--	--	--	--	--	--	8.52	8.36	0.09	0.27	1.0736e-18	-5.44613	down	--	--	--	--	--	--	--	--	--	--	--	--	--	--	--	--	Molecular Function: ATP binding (GO:0005524);;	--	--	[O]	Posttranslational modification, protein turnover, chaperones
F01.PB102015	6.02	4.55	0	0.3	1.64484e-14	-4.93712	down	--	--	--	--	--	--	--	--	--	--	--	--	--	--	4.91	11.36	0	0.3	0.00117628	-5.52793	down	--	--	--	--	--	--	--	--	--	--	--	--	--	--	[IQ]	--	Molecular Function: ligase activity (GO:0016874);; Molecular Function: Photinus-luciferin 4-monooxygenase (ATP-hydrolyzing) activity (GO:0047077);; Biological Process: oxidation-reduction process (GO:0055114);;	K10526|0|fve:101300509|4-coumarate--CoA ligase-like 5-like; K10526 OPC-8:0 CoA ligase 1 [EC:6.2.1.-] (A)	ko00592:alpha-Linolenic acid metabolism	[I]	Lipid transport and metabolism
F01.PB102020	1.84	2.05	0.37	0.39	0.00428851	-2.20424	down	--	--	--	--	--	--	--	--	--	--	--	--	--	--	--	--	--	--	--	--	--	--	--	--	--	--	--	--	--	--	--	--	--	--	--	--	--	Cellular Component: Golgi apparatus (GO:0005794);; Biological Process: microtubule nucleation (GO:0007020);; Cellular Component: integral component of membrane (GO:0016021);;	--	--	[S]	Function unknown
F01.PB102021	2.99	2.69	0.45	0.38	0.000182572	-2.61336	down	--	--	--	--	--	--	--	--	--	--	--	--	--	--	--	--	--	--	--	--	--	--	--	--	--	--	--	--	2.75	1.74	0.45	0.38	0.00919347	-2.34234	down	--	--	Molecular Function: transporter activity (GO:0005215);; Cellular Component: cell wall (GO:0005618);; Cellular Component: vacuole (GO:0005773);; Cellular Component: membrane (GO:0016020);; Biological Process: transmembrane transport (GO:0055085);;	K14611|0|fve:101296665|nucleobase-ascorbate transporter 6-like; K14611 solute carrier family 23 (nucleobase transporter), member 1/2 (A)	--	[F]	Nucleotide transport and metabolism
F01.PB102030	--	--	--	--	--	--	--	--	--	--	--	--	--	--	--	--	--	--	--	--	--	--	--	--	--	--	--	--	1.84	1.57	0	0	1.67056e-07	#NAME?	down	--	--	--	--	--	--	--	--	--	Molecular Function: inorganic phosphate transmembrane transporter activity (GO:0005315);; Biological Process: glucose catabolic process (GO:0006007);; Biological Process: purine nucleobase transport (GO:0006863);; Biological Process: vacuole organization (GO:0007033);; Cellular Component: plastid (GO:0009536);; Biological Process: embryo sac development (GO:0009553);; Biological Process: embryo d…	K15283|0|fve:101300704|glucose-6-phosphate/phosphate translocator 1, chloroplastic-like; K15283 solute carrier family 35, member E1 (A)	--	[GE]	--
F01.PB102035	--	--	--	--	--	--	--	--	--	--	--	--	--	--	--	--	--	--	--	--	--	1.65	1.84	4.45	3.5	0.00992941	1.39619	up	--	--	--	--	--	--	--	--	--	--	--	--	--	--	[U]	Intracellular trafficking, secretion, and vesicular transport	Cellular Component: mitochondrion (GO:0005739);; Cellular Component: plasma membrane (GO:0005886);; Molecular Function: protein transporter activity (GO:0008565);; Cellular Component: integral component of endoplasmic reticulum membrane (GO:0030176);; Biological Process: posttranslational protein targeting to membrane, translocation (GO:0031204);;	K09540|0|fve:101304715|translocation protein SEC63 homolog; K09540 translocation protein SEC63 (A)	ko03060:Protein export;ko04141:Protein processing in endoplasmic reticulum	[A]	RNA processing and modification
F01.PB10205	8.64	9.36	0.23	0	7.61672e-15	-6.16591	down	8.64	9.36	1.43	0.22	3.16571e-07	-3.44616	down	--	--	--	--	--	--	--	3.84	6.4	0.23	0	4.93181e-07	-5.32809	down	--	--	--	--	--	--	--	--	--	--	--	--	--	--	--	--	Cellular Component: photosystem I (GO:0009522);; Cellular Component: photosystem II (GO:0009523);; Cellular Component: chloroplast thylakoid membrane (GO:0009535);; Biological Process: photosynthesis, light harvesting (GO:0009765);; Cellular Component: integral component of membrane (GO:0016021);; Molecular Function: chlorophyll binding (GO:0016168);; Biological Process: protein-chromophore linka…	K08912|0|fve:101310140|chlorophyll a-b binding protein 40, chloroplastic-like; K08912 light-harvesting complex II chlorophyll a/b binding protein 1 (A)	ko00196:Photosynthesis - antenna proteins	--	--
F01.PB102054	4.67	6.73	0.32	0.32	1.18965e-09	-4.01687	down	4.67	6.73	1.6	1.19	0.000542424	-1.96072	down	--	--	--	--	--	--	--	--	--	--	--	--	--	--	--	--	--	--	--	--	--	--	--	--	--	--	--	--	[R]	General function prediction only	Molecular Function: binding (GO:0005488);; Molecular Function: methyltransferase activity (GO:0008168);; Biological Process: histone methylation (GO:0016571);; Cellular Component: intracellular organelle (GO:0043229);;	K11420|0|fve:101309275|histone-lysine N-methyltransferase, H3 lysine-9 specific SUVH1-like; K11420 euchromatic histone-lysine N-methyltransferase [EC:2.1.1.43] (A)	ko00310:Lysine degradation	[BK]	--
F01.PB102058	0.86	0.71	0.16	0.07	0.00651104	-2.66313	down	--	--	--	--	--	--	--	--	--	--	--	--	--	--	2.33	1.44	0.16	0.07	7.86072e-05	-3.90619	down	--	--	--	--	--	--	--	--	--	--	--	--	--	--	[S]	Function unknown	Cellular Component: vacuolar membrane (GO:0005774);; Cellular Component: plasma membrane (GO:0005886);; Cellular Component: plasmodesma (GO:0009506);; Cellular Component: chloroplast envelope (GO:0009941);;	--	--	[R]	General function prediction only
F01.PB10206	--	--	--	--	--	--	--	--	--	--	--	--	--	--	--	--	--	--	--	--	--	10.89	8.89	3.09	3.56	0.00601786	-1.36567	down	--	--	--	--	--	--	--	--	--	--	--	--	--	--	--	--	Biological Process: proteolysis (GO:0006508);; Molecular Function: cysteine-type peptidase activity (GO:0008234);;	--	--	[O]	Posttranslational modification, protein turnover, chaperones
F01.PB102067	4.73	2.36	9.11	10.86	9.86708e-05	1.68885	up	--	--	--	--	--	--	--	--	--	--	--	--	--	--	--	--	--	--	--	--	--	--	--	--	--	--	--	--	--	--	--	--	--	--	--	[Z]	Cytoskeleton	Cellular Component: cell wall (GO:0005618);; Biological Process: pollen germination (GO:0009846);; Biological Process: pollen tube growth (GO:0009860);; Biological Process: actin cytoskeleton organization (GO:0030036);; Molecular Function: actin filament binding (GO:0051015);;	--	--	[Z]	Cytoskeleton
F01.PB102069	2.79	3.33	7.34	10.06	0.00078178	1.69573	up	--	--	--	--	--	--	--	--	--	--	--	--	--	--	3.71	3.1	7.34	10.06	0.00337558	1.57094	up	--	--	--	--	--	--	--	--	--	--	--	--	--	--	--	--	--	--	--	--	--
F01.PB102080	63.76	43.5	5.69	2.1	1.0297e-09	-3.62063	down	--	--	--	--	--	--	--	--	--	--	--	--	--	--	55.6	72.65	5.69	2.1	1.79471e-15	-3.84607	down	--	--	--	--	--	--	--	31.64	23.98	5.69	2.1	3.29961e-10	-2.74295	down	[S]	Function unknown	Molecular Function: catalytic activity (GO:0003824);; Biological Process: metabolic process (GO:0008152);;	K09955|0|fve:101301854|uncharacterized protein LOC101301854; K09955 hypothetical protein (A)	--	--	--
F01.PB102088	0	0.1	1.97	0.96	0.000155248	5.16619	up	--	--	--	--	--	--	--	--	--	--	--	--	--	--	--	--	--	--	--	--	--	--	--	--	--	--	--	--	--	--	--	--	--	--	--	[GEPR]	--	--	--	--	--	--
F01.PB10209	4.19	3.71	0.46	0	1.20133e-07	-3.94983	down	4.19	3.71	0.4	0.33	9.17929e-06	-3.36007	down	--	--	--	--	--	--	--	--	--	--	--	--	--	--	--	--	--	--	--	--	--	--	--	--	--	--	--	--	[Z]	Cytoskeleton	Molecular Function: GTPase activity (GO:0003924);; Molecular Function: structural constituent of cytoskeleton (GO:0005200);; Molecular Function: GTP binding (GO:0005525);; Cellular Component: cytoplasm (GO:0005737);; Cellular Component: microtubule (GO:0005874);; Biological Process: GTP catabolic process (GO:0006184);; Biological Process: microtubule-based process (GO:0007017);; Biological Proces…	K07375|0|fve:101305819|tubulin beta-1 chain-like; K07375 tubulin beta (A)	ko04145:Phagosome	[Z]	Cytoskeleton
F01.PB1021	6.37	6.7	0.09	0.09	5.68149e-08	-6.00843	down	--	--	--	--	--	--	--	--	--	--	--	--	--	--	--	--	--	--	--	--	--	--	--	--	--	--	--	--	--	--	--	--	--	--	--	--	--	Cellular Component: cytochrome b6f complex (GO:0009512);;	--	--	--	--
F01.PB102104	0	0	2.24	1.91	2.34392e-14	Inf	up	0	0	1.06	1.9	7.70401e-06	Inf	up	--	--	--	--	--	--	--	0.7	0.26	2.24	1.91	0.00169706	2.32938	up	--	--	--	--	--	--	--	--	--	--	--	--	--	--	--	--	--	--	--	--	--
F01.PB102109	--	--	--	--	--	--	--	6.07	6.94	23.61	16.88	0.000273657	1.71959	up	--	--	--	--	--	--	--	--	--	--	--	--	--	--	--	--	--	--	--	--	--	--	--	--	--	--	--	--	--	--	--	--	--	--	--
F01.PB102116	4.18	1.83	0.17	0.2	0.00722689	-3.93998	down	--	--	--	--	--	--	--	--	--	--	--	--	--	--	2.16	2.83	0.17	0.2	4.96131e-06	-3.6449	down	--	--	--	--	--	--	--	--	--	--	--	--	--	--	[C]	Energy production and conversion	Molecular Function: retinal dehydrogenase activity (GO:0001758);; Molecular Function: 3-chloroallyl aldehyde dehydrogenase activity (GO:0004028);; Molecular Function: aldehyde dehydrogenase (NAD) activity (GO:0004029);; Molecular Function: ATP binding (GO:0005524);; Cellular Component: mitochondrion (GO:0005739);; Biological Process: oxidation-reduction process (GO:0055114);;	K00128|0|fve:101298221|aldehyde dehydrogenase family 2 member B4, mitochondrial-like; K00128 aldehyde dehydrogenase (NAD+) [EC:1.2.1.3] (A)	ko00010:Glycolysis / Gluconeogenesis;ko00040:Pentose and glucuronate interconversions;ko00053:Ascorbate and aldarate metabolism;ko00071:Fatty acid degradation;ko00280:Valine, leucine and isoleucine degradation;ko00310:Lysine degradation;ko00330:Arginine and proline metabolism;ko00340:Histidine metabolism;ko00380:Tryptophan metabolism;ko00410:beta-Alanine metabolism;ko00561:Glycerolipid metabolism…	[C]	Energy production and conversion
F01.PB102119	4.93	4.95	0	0.03	6.01932e-22	-8.71863	down	4.93	4.95	0.48	2.28	0.00337263	-1.72599	down	--	--	--	--	--	--	--	1.87	4.25	0	0.03	0.00010839	-7.98742	down	--	--	--	--	--	--	--	--	--	--	--	--	--	--	--	--	--	--	--	--	--
F01.PB102121	0.69	0.6	2.68	2.32	0.000950555	2.1741	up	--	--	--	--	--	--	--	--	--	--	--	--	--	--	0.35	0.29	2.68	2.32	8.19772e-06	3.20462	up	--	--	--	--	--	--	--	0.23	0	2.68	2.32	2.50885e-08	4.61638	up	--	--	--	--	--	[K]	Transcription
F01.PB102128	--	--	--	--	--	--	--	5.54	1.77	24.54	14.63	0.000993277	2.50681	up	5.54	1.77	26.07	28.22	3.2914e-09	2.87907	up	26.07	28.22	3.87	0	2.11187e-16	-3.63982	down	--	--	--	--	--	--	--	24.54	14.63	3.87	0	0.00118489	-3.26326	down	--	--	--	--	--	--	--
F01.PB10215	6.43	12.48	0	0.19	1.0087e-05	-6.40391	down	6.43	12.48	0.5	0.32	0.00100481	-4.46474	down	--	--	--	--	--	--	--	1.54	3.1	0	0.19	0.00350632	-4.34199	down	--	--	--	--	--	--	--	--	--	--	--	--	--	--	--	--	Cellular Component: chloroplast thylakoid membrane (GO:0009535);; Biological Process: response to blue light (GO:0009637);; Biological Process: photosynthesis, light harvesting (GO:0009765);; Cellular Component: chloroplast envelope (GO:0009941);; Biological Process: response to red light (GO:0010114);; Biological Process: response to far red light (GO:0010218);; Cellular Component: plastoglobule…	K08915|0|fve:101309848|chlorophyll a-b binding protein CP29.2, chloroplastic-like; K08915 light-harvesting complex II chlorophyll a/b binding protein 4 (A)	ko00196:Photosynthesis - antenna proteins	--	--
F01.PB102152	0.05	0	1.19	1.24	6.53103e-07	5.74826	up	--	--	--	--	--	--	--	--	--	--	--	--	--	--	0.43	0	1.19	1.24	0.00920698	2.70165	up	--	--	--	--	--	--	--	--	--	--	--	--	--	--	[RTKL]	--	Molecular Function: protein serine/threonine kinase activity (GO:0004674);; Molecular Function: protein binding (GO:0005515);; Molecular Function: ATP binding (GO:0005524);; Cellular Component: plasma membrane (GO:0005886);; Biological Process: protein phosphorylation (GO:0006468);; Biological Process: stomatal movement (GO:0010118);; Biological Process: calcium-mediated signaling (GO:0019722);;	--	--	[T]	Signal transduction mechanisms
F01.PB102155	1.49	1.05	0.22	0.16	0.0048668	-2.64033	down	--	--	--	--	--	--	--	--	--	--	--	--	--	--	1.68	1.44	0.22	0.16	0.0038662	-2.89065	down	--	--	--	--	--	--	--	--	--	--	--	--	--	--	[CHR]	--	--	K15893|1.03745e-172|mdm:103436226|glycerate dehydrogenase HPR, peroxisomal; K15893 hydroxypyruvate reductase 1 (A)	ko00260:Glycine, serine and threonine metabolism;ko00630:Glyoxylate and dicarboxylate metabolism	[C]	Energy production and conversion
F01.PB102158	--	--	--	--	--	--	--	--	--	--	--	--	--	--	--	--	--	--	--	--	--	24.23	19.59	8.59	7.33	0.0073612	-1.25594	down	--	--	--	--	--	--	--	--	--	--	--	--	--	--	[Q]	Secondary metabolites biosynthesis, transport and catabolism	Molecular Function: copper ion binding (GO:0005507);; Biological Process: lignin catabolic process (GO:0046274);; Cellular Component: apoplast (GO:0048046);; Molecular Function: hydroquinone:oxygen oxidoreductase activity (GO:0052716);; Biological Process: oxidation-reduction process (GO:0055114);;	--	--	[Q]	Secondary metabolites biosynthesis, transport and catabolism
F01.PB102159	7.06	6.59	0.34	0.17	1.59243e-15	-4.63342	down	7.06	6.59	1.34	1.15	1.08587e-05	-2.37176	down	--	--	--	--	--	--	--	--	--	--	--	--	--	--	--	--	--	--	--	--	--	--	--	--	--	--	--	--	[O]	Posttranslational modification, protein turnover, chaperones	Molecular Function: serine-type endopeptidase activity (GO:0004252);; Cellular Component: extracellular region (GO:0005576);; Biological Process: proteolysis (GO:0006508);; Cellular Component: membrane (GO:0016020);; Molecular Function: identical protein binding (GO:0042802);; Biological Process: negative regulation of catalytic activity (GO:0043086);;	--	--	--	--
F01.PB10216	32.6	28.73	4.97	1.78	7.19134e-12	-3.02385	down	--	--	--	--	--	--	--	--	--	--	--	--	--	--	24.98	34.73	4.97	1.78	5.94149e-09	-2.96338	down	--	--	--	--	--	--	--	23.82	15.5	4.97	1.78	0.00076872	-2.45311	down	--	--	Biological Process: response to oxidative stress (GO:0006979);;	--	--	--	--
F01.PB102167	--	--	--	--	--	--	--	6.59	0	26.26	23.49	1.17962e-10	3.01382	up	--	--	--	--	--	--	--	--	--	--	--	--	--	--	--	--	--	--	--	--	--	26.26	23.49	3.57	0.04	1.32718e-17	-3.71781	down	--	--	--	K17987|0|fve:101312926|uncharacterized protein LOC101312926; K17987 next to BRCA1 gene 1 protein (A)	--	[S]	Function unknown
F01.PB102173	--	--	--	--	--	--	--	1.97	1.39	7.3	8.96	3.00559e-06	2.38378	up	--	--	--	--	--	--	--	--	--	--	--	--	--	--	--	--	--	--	--	--	--	--	--	--	--	--	--	--	--	--	Molecular Function: transferase activity (GO:0016740);;	--	--	[G]	Carbohydrate transport and metabolism
F01.PB102178	10.61	13.05	0.49	0	9.00172e-25	-5.47754	down	--	--	--	--	--	--	--	--	--	--	--	--	--	--	16.65	16.11	0.49	0	3.6869e-29	-5.91548	down	--	--	--	--	--	--	--	--	--	--	--	--	--	--	--	--	Molecular Function: transporter activity (GO:0005215);; Biological Process: transport (GO:0006810);; Cellular Component: membrane (GO:0016020);;	K14638|0|fve:101304020|nitrate transporter 1.3-like; K14638 solute carrier family 15 (peptide/histidine transporter), member 3/4 (A)	--	[E]	Amino acid transport and metabolism
F01.PB10218	--	--	--	--	--	--	--	4.87	8.59	19.78	23.56	0.000197576	1.77841	up	--	--	--	--	--	--	--	--	--	--	--	--	--	--	--	--	--	--	--	--	--	--	--	--	--	--	--	--	[E]	Amino acid transport and metabolism	Molecular Function: aminopeptidase activity (GO:0004177);; Cellular Component: cytoplasm (GO:0005737);; Biological Process: proteolysis (GO:0006508);; Molecular Function: metalloexopeptidase activity (GO:0008235);; Molecular Function: manganese ion binding (GO:0030145);;	K01255|0|fve:101314116|leucine aminopeptidase 3, chloroplastic-like; K01255 leucyl aminopeptidase [EC:3.4.11.1] (A)	ko00480:Glutathione metabolism	[R]	General function prediction only
F01.PB102180	2.29	2.28	0.02	0	8.06592e-11	-7.55559	down	2.29	2.28	0.11	0.04	1.22893e-07	-5.06489	down	2.29	2.28	0.11	0.07	5.8907e-07	-4.77676	down	--	--	--	--	--	--	--	--	--	--	--	--	--	--	--	--	--	--	--	--	--	--	--	--	K15404|0|fve:101311999|protein ECERIFERUM 1-like; K15404 aldehyde decarbonylase [EC:4.1.99.5] (A)	ko00073:Cutin, suberine and wax biosynthesis	--	--
F01.PB102188	--	--	--	--	--	--	--	--	--	--	--	--	--	--	--	--	--	--	--	--	--	0.97	1.4	0.11	0.02	0.000675138	-3.93574	down	--	--	--	--	--	--	--	--	--	--	--	--	--	--	--	--	--	--	--	--	--
F01.PB102191	--	--	--	--	--	--	--	--	--	--	--	--	--	--	--	--	--	--	--	--	--	5.31	8.52	16.93	11.79	0.00663586	1.26672	up	--	--	--	--	--	--	--	--	--	--	--	--	--	--	[KLB]	--	Biological Process: cellular process (GO:0009987);;	--	--	[E]	Amino acid transport and metabolism
F01.PB102196	16.6	12.35	66.35	86.99	6.81855e-08	2.59842	up	--	--	--	--	--	--	--	--	--	--	--	--	--	--	--	--	--	--	--	--	--	--	--	--	--	--	--	--	--	--	--	--	--	--	--	--	--	Molecular Function: transferase activity (GO:0016740);;	K13508|0|fve:101291832|probable glycerol-3-phosphate acyltransferase 3-like; K13508 glycerol-3-phosphate acyltransferase [EC:2.3.1.15] (A)	ko00561:Glycerolipid metabolism;ko00564:Glycerophospholipid metabolism	--	--
F01.PB1022	109.35	130.34	1.21	1.24	1.02012e-37	-6.50722	down	109.35	130.34	28.67	4.51	3.44415e-09	-2.79629	down	109.35	130.34	11.49	16.73	2.0812e-10	-3.09266	down	11.49	16.73	1.21	1.24	8.07165e-07	-3.40951	down	--	--	--	--	--	--	--	--	--	--	--	--	--	--	--	--	Molecular Function: metal ion binding (GO:0046872);;	--	--	--	--
F01.PB102200	1.22	0	2.95	3.72	6.60931e-05	2.66415	up	--	--	--	--	--	--	--	--	--	--	--	--	--	--	--	--	--	--	--	--	--	--	--	--	--	--	--	--	--	--	--	--	--	--	--	--	--	--	--	--	--	--
F01.PB102205	--	--	--	--	--	--	--	1.72	1.97	5.68	4.9	0.00638838	1.61214	up	--	--	--	--	--	--	--	--	--	--	--	--	--	--	--	--	--	--	--	--	--	--	--	--	--	--	--	--	--	--	Biological Process: signal transduction (GO:0007165);; Biological Process: response to hormone (GO:0009725);; Biological Process: response to oxygen-containing compound (GO:1901700);;	--	--	--	--
F01.PB102210	1.51	1.24	0.3	0.17	0.00732592	-2.41769	down	1.51	1.24	0.13	0.22	0.00433297	-2.94004	down	--	--	--	--	--	--	--	--	--	--	--	--	--	--	--	--	--	--	--	--	--	--	--	--	--	--	--	--	--	--	Biological Process: polysaccharide catabolic process (GO:0000272);; Molecular Function: beta-amylase activity (GO:0016161);;	--	--	--	--
F01.PB102213	3.32	4.23	1.46	0.87	0.00897165	-1.53823	down	--	--	--	--	--	--	--	--	--	--	--	--	--	--	--	--	--	--	--	--	--	--	--	--	--	--	--	--	--	--	--	--	--	--	--	--	--	Molecular Function: metal ion binding (GO:0046872);;	--	--	[R]	General function prediction only
F01.PB102228	2.81	1.85	0	0	3.69233e-13	#NAME?	down	--	--	--	--	--	--	--	--	--	--	--	--	--	--	--	--	--	--	--	--	--	--	--	--	--	--	--	--	--	--	--	--	--	--	--	[O]	Posttranslational modification, protein turnover, chaperones	Molecular Function: ATP binding (GO:0005524);; Biological Process: response to stress (GO:0006950);; Molecular Function: 2-alkenal reductase [NAD(P)] activity (GO:0032440);; Biological Process: oxidation-reduction process (GO:0055114);;	K03283|0|fve:101311491|probable mediator of RNA polymerase II transcription subunit 37e-like; K03283 heat shock 70kDa protein 1/8 (A)	ko03040:Spliceosome;ko04141:Protein processing in endoplasmic reticulum;ko04144:Endocytosis	[O]	Posttranslational modification, protein turnover, chaperones
F01.PB102229	12.99	12.47	1.59	1.82	8.254e-10	-2.7229	down	12.99	12.47	5.35	1.79	0.000343919	-1.77232	down	--	--	--	--	--	--	--	--	--	--	--	--	--	--	--	--	--	--	--	--	--	--	--	--	--	--	--	--	[F]	Nucleotide transport and metabolism	Molecular Function: adenine phosphoribosyltransferase activity (GO:0003999);; Cellular Component: Golgi apparatus (GO:0005794);; Cellular Component: cytosol (GO:0005829);; Cellular Component: plasma membrane (GO:0005886);; Biological Process: gluconeogenesis (GO:0006094);; Biological Process: glycolytic process (GO:0006096);; Biological Process: adenine salvage (GO:0006168);; Biological Process: …	K00759|5.08011e-62|fve:101310078|adenine phosphoribosyltransferase 1, chloroplastic-like; K00759 adenine phosphoribosyltransferase [EC:2.4.2.7] (A)	ko00230:Purine metabolism	[F]	Nucleotide transport and metabolism
F01.PB102230	--	--	--	--	--	--	--	2.08	2.35	6.15	7.24	0.00188784	1.69228	up	--	--	--	--	--	--	--	--	--	--	--	--	--	--	--	--	--	--	--	--	--	--	--	--	--	--	--	--	--	--	Biological Process: protein targeting to vacuole (GO:0006623);; Biological Process: membrane fusion (GO:0006944);; Biological Process: signal transduction (GO:0007165);; Biological Process: vesicle-mediated transport (GO:0016192);; Biological Process: endosomal transport (GO:0016197);; Molecular Function: phosphatidylinositol binding (GO:0035091);; Molecular Function: metal ion binding (GO:004687…	--	--	[R]	General function prediction only
F01.PB102238	2.47	3.28	12.62	17.6	9.29161e-06	2.59263	up	--	--	--	--	--	--	--	--	--	--	--	--	--	--	2.39	2.94	12.62	17.6	8.96982e-06	2.73022	up	--	--	--	--	--	--	--	--	--	--	--	--	--	--	[R]	General function prediction only	Cellular Component: integral component of membrane (GO:0016021);; Biological Process: transmembrane transport (GO:0055085);;	K07088|0|fve:101295161|uncharacterized transporter YBR287W-like; K07088 (A)	--	[S]	Function unknown
F01.PB102248	2.22	3.11	10.3	12.05	2.50829e-07	2.25961	up	--	--	--	--	--	--	--	--	--	--	--	--	--	--	4.27	3.72	10.3	12.05	0.000262106	1.70105	up	--	--	--	--	--	--	--	--	--	--	--	--	--	--	--	--	Molecular Function: acid phosphatase activity (GO:0003993);; Biological Process: dephosphorylation (GO:0016311);; Molecular Function: inositol hexakisphosphate 2-phosphatase activity (GO:0052826);;	K03103|0|fve:101314222|multiple inositol polyphosphate phosphatase 1-like isoform 1; K03103 multiple inositol-polyphosphate phosphatase / 2,3-bisphosphoglycerate 3-phosphatase [EC:3.1.3.62 3.1.3.80] (A)	ko00010:Glycolysis / Gluconeogenesis;ko00562:Inositol phosphate metabolism	[R]	General function prediction only
F01.PB102253	--	--	--	--	--	--	--	3.19	5.33	0.54	0.85	0.00487074	-2.51949	down	--	--	--	--	--	--	--	--	--	--	--	--	--	--	--	--	--	--	--	--	--	--	--	--	--	--	--	--	--	--	--	--	--	--	--
F01.PB102283	3.2	6.34	0.4	0.63	0.00909155	-3.07462	down	--	--	--	--	--	--	--	--	--	--	--	--	--	--	3.27	3.7	0.4	0.63	0.000172082	-2.58277	down	--	--	--	--	--	--	--	--	--	--	--	--	--	--	[F]	Nucleotide transport and metabolism	Molecular Function: amidophosphoribosyltransferase activity (GO:0004044);; Biological Process: 'de novo' IMP biosynthetic process (GO:0006189);; Biological Process: purine nucleobase biosynthetic process (GO:0009113);; Biological Process: nucleoside metabolic process (GO:0009116);; Molecular Function: metal ion binding (GO:0046872);; Molecular Function: iron-sulfur cluster binding (GO:0051536);;	K00764|0|fve:101311920|amidophosphoribosyltransferase 2, chloroplastic-like; K00764 amidophosphoribosyltransferase [EC:2.4.2.14] (A)	ko00230:Purine metabolism;ko00250:Alanine, aspartate and glutamate metabolism	[F]	Nucleotide transport and metabolism
F01.PB102285	9.93	9.5	1.57	2.05	8.03308e-07	-2.24299	down	9.93	9.5	1.48	1.49	9.18286e-08	-2.63743	down	9.93	9.5	2.79	3.43	0.00357481	-1.66845	down	--	--	--	--	--	--	--	--	--	--	--	--	--	--	--	--	--	--	--	--	--	--	--	Biological Process: polysaccharide catabolic process (GO:0000272);; Molecular Function: beta-amylase activity (GO:0016161);; Molecular Function: cation binding (GO:0043169);;	--	--	--	--
F01.PB102286	0.03	0.14	1.09	1.65	6.54416e-06	4.27162	up	0.03	0.14	0.97	1.08	0.00133445	3.75452	up	--	--	--	--	--	--	--	--	--	--	--	--	--	--	--	--	--	--	--	--	--	--	--	--	--	--	--	--	--	--	--	--	--	--	--
F01.PB10229	0.94	1.15	349.22	411.98	5.14726e-41	8.73796	up	0.94	1.15	115.36	241.46	2.78427e-05	7.57039	up	--	--	--	--	--	--	--	107.32	16.53	349.22	411.98	6.69675e-07	2.80944	up	--	--	--	--	--	--	--	--	--	--	--	--	--	--	[R]	General function prediction only	--	--	--	--	--
F01.PB102298	0.9	1.1	0.05	0.18	0.00180064	-3.0746	down	--	--	--	--	--	--	--	--	--	--	--	--	--	--	--	--	--	--	--	--	--	--	--	--	--	--	--	--	--	--	--	--	--	--	--	[Q]	Secondary metabolites biosynthesis, transport and catabolism	Molecular Function: iron ion binding (GO:0005506);; Biological Process: unsaturated fatty acid biosynthetic process (GO:0006636);; Molecular Function: electron carrier activity (GO:0009055);; Cellular Component: chloroplast envelope (GO:0009941);; Biological Process: leaf morphogenesis (GO:0009965);; Molecular Function: zeinoxanthin epsilon hydroxylase activity (GO:0009974);; Biological Process: …	K09837|0|fve:101308016|carotene epsilon-monooxygenase, chloroplastic-like; K09837 carotene epsilon-monooxygenase [EC:1.14.99.45] (A)	ko00906:Carotenoid biosynthesis	[QI]	--
F01.PB102301	0	0.16	2.71	1.07	0.00635442	4.67316	up	0	0.16	1.93	1.78	3.49611e-07	4.56788	up	--	--	--	--	--	--	--	--	--	--	--	--	--	--	--	--	--	--	--	--	--	--	--	--	--	--	--	--	--	--	Biological Process: transcription, DNA-templated (GO:0006351);;	--	--	--	--
F01.PB102313	3.62	3.31	0.91	0.71	0.00248045	-1.92172	down	--	--	--	--	--	--	--	--	--	--	--	--	--	--	--	--	--	--	--	--	--	--	--	--	--	--	--	--	--	--	--	--	--	--	--	--	--	--	--	--	--	--
F01.PB10232	9.18	8.66	1.19	1.14	7.78366e-06	-2.74885	down	9.18	8.66	2.22	0.63	0.000107305	-2.58736	down	--	--	--	--	--	--	--	--	--	--	--	--	--	--	--	--	--	--	--	--	--	--	--	--	--	--	--	--	[O]	Posttranslational modification, protein turnover, chaperones	--	K00799|5.57411e-107|fve:101294675|glutathione S-transferase L3-like isoform 1; K00799 glutathione S-transferase [EC:2.5.1.18] (A)	ko00480:Glutathione metabolism	[O]	Posttranslational modification, protein turnover, chaperones
F01.PB102320	--	--	--	--	--	--	--	--	--	--	--	--	--	--	10.83	8.23	1.61	3.95	0.00112718	-1.81746	down	--	--	--	--	--	--	--	--	--	--	--	--	--	--	--	--	--	--	--	--	--	[L]	Replication, recombination and repair	Molecular Function: DNA binding (GO:0003677);; Cellular Component: nucleus (GO:0005634);; Biological Process: DNA replication (GO:0006260);;	K07466|0|fve:101298717|replication protein A 70 kDa DNA-binding subunit-like; K07466 replication factor A1 (A)	ko03030:DNA replication;ko03420:Nucleotide excision repair;ko03430:Mismatch repair;ko03440:Homologous recombination	[L]	Replication, recombination and repair
F01.PB10234	4.13	2.57	0.64	0.19	0.00129114	-2.81918	down	--	--	--	--	--	--	--	--	--	--	--	--	--	--	--	--	--	--	--	--	--	--	--	--	--	--	--	--	--	--	--	--	--	--	--	[R]	General function prediction only	Molecular Function: nucleotide binding (GO:0000166);; Molecular Function: RNA binding (GO:0003723);; Cellular Component: chloroplast thylakoid membrane (GO:0009535);; Cellular Component: chloroplast stroma (GO:0009570);; Biological Process: photosynthetic electron transport in photosystem I (GO:0009773);; Cellular Component: chloroplast envelope (GO:0009941);; Biological Process: isopentenyl diph…	K13126|1.07348e-130|fve:101312571|30S ribosomal protein 2, chloroplastic-like; K13126 polyadenylate-binding protein (A)	ko03013:RNA transport;ko03015:mRNA surveillance pathway;ko03018:RNA degradation	[R]	General function prediction only
F01.PB102375	2.52	2.88	6.87	5.37	0.00183408	1.3587	up	--	--	--	--	--	--	--	--	--	--	--	--	--	--	--	--	--	--	--	--	--	--	--	--	--	--	--	--	--	--	--	--	--	--	--	[R]	General function prediction only	--	K15728|0|fve:101291310|uncharacterized protein LOC101291310; K15728 phosphatidate phosphatase LPIN [EC:3.1.3.4] (A)	ko00561:Glycerolipid metabolism;ko00564:Glycerophospholipid metabolism	[NI]	--
F01.PB102376	6.55	3.88	28.51	18.05	5.31452e-05	2.33803	up	6.55	3.88	35.09	38.97	6.376e-09	2.92326	up	--	--	--	--	--	--	--	--	--	--	--	--	--	--	--	--	--	--	--	--	--	--	--	--	--	--	--	--	[GEPR]	--	Cellular Component: plasma membrane (GO:0005886);; Biological Process: carbohydrate transport (GO:0008643);; Biological Process: response to nematode (GO:0009624);; Cellular Component: plant-type vacuole membrane (GO:0009705);; Cellular Component: integral component of membrane (GO:0016021);; Molecular Function: substrate-specific transmembrane transporter activity (GO:0022891);; Molecular Functi…	--	--	[R]	General function prediction only
F01.PB102386	0	0.06	2.14	1.74	1.8821e-15	6.50134	up	--	--	--	--	--	--	--	--	--	--	--	--	--	--	0.22	0.28	2.14	1.74	7.69413e-07	3.19062	up	--	--	--	--	--	--	--	--	--	--	--	--	--	--	--	--	--	--	--	--	--
F01.PB102411	0.69	0.66	0.05	0.09	0.00118011	-3.12258	down	--	--	--	--	--	--	--	--	--	--	--	--	--	--	--	--	--	--	--	--	--	--	--	--	--	--	--	--	--	--	--	--	--	--	--	[O]	Posttranslational modification, protein turnover, chaperones	Molecular Function: ATP binding (GO:0005524);; Biological Process: response to stress (GO:0006950);;	K09490|0|fve:101311193|luminal-binding protein 5-like; K09490 heat shock 70kDa protein 5 (A)	ko03060:Protein export;ko04141:Protein processing in endoplasmic reticulum	[O]	Posttranslational modification, protein turnover, chaperones
F01.PB102416	2.54	4.05	0.24	0.13	2.25324e-06	-4.02876	down	--	--	--	--	--	--	--	--	--	--	--	--	--	--	1.16	1.63	0.24	0.13	0.00014515	-2.73726	down	--	--	--	--	--	--	--	--	--	--	--	--	--	--	[O]	Posttranslational modification, protein turnover, chaperones	Molecular Function: ATP binding (GO:0005524);; Biological Process: response to stress (GO:0006950);; Molecular Function: 2-alkenal reductase [NAD(P)] activity (GO:0032440);; Biological Process: oxidation-reduction process (GO:0055114);;	K03283|0|fve:101311491|probable mediator of RNA polymerase II transcription subunit 37e-like; K03283 heat shock 70kDa protein 1/8 (A)	ko03040:Spliceosome;ko04141:Protein processing in endoplasmic reticulum;ko04144:Endocytosis	[O]	Posttranslational modification, protein turnover, chaperones
F01.PB102420	2.7	2	6.72	7.01	5.12014e-05	1.73616	up	--	--	--	--	--	--	--	--	--	--	--	--	--	--	--	--	--	--	--	--	--	--	--	--	--	--	--	--	--	--	--	--	--	--	--	[OC]	--	Molecular Function: isomerase activity (GO:0016853);; Molecular Function: thiol oxidase activity (GO:0016972);; Biological Process: cell redox homeostasis (GO:0045454);; Biological Process: oxidation-reduction process (GO:0055114);;	--	--	[D]	Cell cycle control, cell division, chromosome partitioning
F01.PB102432	2.48	1.45	0.19	0.21	0.000186201	-3.12399	down	--	--	--	--	--	--	--	--	--	--	--	--	--	--	--	--	--	--	--	--	--	--	--	--	--	--	--	--	--	--	--	--	--	--	--	--	--	--	--	--	--	--
F01.PB102434	12.49	14.39	4.66	4.25	0.00103438	-1.41484	down	--	--	--	--	--	--	--	--	--	--	--	--	--	--	--	--	--	--	--	--	--	--	--	--	--	--	--	--	--	--	--	--	--	--	--	[C]	Energy production and conversion	Cellular Component: peroxisome (GO:0005777);; Cellular Component: cytosol (GO:0005829);; Biological Process: ethanol oxidation (GO:0006069);; Biological Process: tryptophan catabolic process (GO:0006569);; Biological Process: cell death (GO:0008219);; Molecular Function: zinc ion binding (GO:0008270);; Biological Process: indoleacetic acid biosynthetic process (GO:0009684);; Biological Process: h…	K00121|0|pper:PRUPE_ppa006317mg|hypothetical protein; K00121 S-(hydroxymethyl)glutathione dehydrogenase / alcohol dehydrogenase [EC:1.1.1.284 1.1.1.1] (A)	ko00010:Glycolysis / Gluconeogenesis;ko00071:Fatty acid degradation;ko00350:Tyrosine metabolism;ko01200:Carbon metabolism;ko01220:Degradation of aromatic compounds	[Q]	Secondary metabolites biosynthesis, transport and catabolism
F01.PB102449	2.26	2.08	0.77	0.56	0.00925738	-1.53879	down	--	--	--	--	--	--	--	--	--	--	--	--	--	--	--	--	--	--	--	--	--	--	--	--	--	--	--	--	--	--	--	--	--	--	--	--	--	--	--	--	--	--
F01.PB102466	--	--	--	--	--	--	--	--	--	--	--	--	--	--	--	--	--	--	--	--	--	6	8.56	0.32	0.18	1.33997e-15	-4.69099	down	--	--	--	--	--	--	--	--	--	--	--	--	--	--	[G]	Carbohydrate transport and metabolism	Cellular Component: membrane (GO:0016020);; Molecular Function: pectate lyase activity (GO:0030570);;	K01728|0|fve:101295811|probable pectate lyase 18-like; K01728 pectate lyase [EC:4.2.2.2] (A)	ko00040:Pentose and glucuronate interconversions	--	--
F01.PB102468	0	0	0.47	0.43	4.20876e-08	Inf	up	--	--	--	--	--	--	--	--	--	--	--	--	--	--	--	--	--	--	--	--	--	--	--	--	--	--	--	--	0.04	0.03	0.47	0.43	0.00345079	3.86331	up	--	--	Molecular Function: ATP-dependent peptidase activity (GO:0004176);; Biological Process: proteolysis (GO:0006508);;	K11793|0|fve:101297109|protein cereblon-like; K11793 cereblon (A)	--	[R]	General function prediction only
F01.PB102477	5.8	6.23	0.42	0.12	2.08458e-18	-4.3467	down	5.8	6.23	1.94	1.53	0.000470441	-1.72147	down	--	--	--	--	--	--	--	--	--	--	--	--	--	--	--	--	--	--	--	--	--	1.94	1.53	0.42	0.12	0.000846798	-2.61066	down	[H]	Coenzyme transport and metabolism	Molecular Function: methionine adenosyltransferase activity (GO:0004478);; Molecular Function: ATP binding (GO:0005524);; Cellular Component: cell wall (GO:0005618);; Cellular Component: nucleolus (GO:0005730);; Cellular Component: cytoplasm (GO:0005737);; Cellular Component: plasma membrane (GO:0005886);; Biological Process: methionine metabolic process (GO:0006555);; Biological Process: S-adeno…	K00789|0|fve:101313011|S-adenosylmethionine synthase 3-like isoform 1; K00789 S-adenosylmethionine synthetase [EC:2.5.1.6] (A)	ko00270:Cysteine and methionine metabolism;ko01230:Biosynthesis of amino acids	[H]	Coenzyme transport and metabolism
F01.PB102489	0.04	0.05	4.78	7.7	1.27797e-10	7.58092	up	--	--	--	--	--	--	--	--	--	--	--	--	--	--	0.15	0	4.78	7.7	6.17784e-09	6.63533	up	--	--	--	--	--	--	--	0.41	1.35	4.78	7.7	0.00559405	2.93645	up	[R]	General function prediction only	Molecular Function: zinc ion binding (GO:0008270);; Molecular Function: mannitol dehydrogenase activity (GO:0046029);; Biological Process: oxidation-reduction process (GO:0055114);;	K00083|0|fve:101299636|probable cinnamyl alcohol dehydrogenase 6-like; K00083 cinnamyl-alcohol dehydrogenase [EC:1.1.1.195] (A)	ko00940:Phenylpropanoid biosynthesis	--	--
F01.PB102490	1.68	2.17	0.36	0.2	3.70864e-06	-2.6432	down	--	--	--	--	--	--	--	--	--	--	--	--	--	--	--	--	--	--	--	--	--	--	--	--	--	--	--	--	--	--	--	--	--	--	--	--	--	Biological Process: signal transduction (GO:0007165);;	--	--	[K]	Transcription
F01.PB102492	3.59	2.76	8.83	12.75	0.00108647	1.96238	up	--	--	--	--	--	--	--	--	--	--	--	--	--	--	--	--	--	--	--	--	--	--	--	--	--	--	--	--	--	--	--	--	--	--	--	--	--	Molecular Function: aspartic-type endopeptidase activity (GO:0004190);; Biological Process: proteolysis (GO:0006508);; Biological Process: lipid metabolic process (GO:0006629);;	K08245|0|fve:101296033|aspartic proteinase A1-like; K08245 phytepsin [EC:3.4.23.40] (A)	--	[O]	Posttranslational modification, protein turnover, chaperones
F01.PB102495	0	0	0.57	0.49	2.11442e-08	Inf	up	--	--	--	--	--	--	--	--	--	--	--	--	--	--	0.03	0	0.57	0.49	9.22158e-06	5.34325	up	--	--	--	--	--	--	--	--	--	--	--	--	--	--	--	--	Molecular Function: transferase activity, transferring acyl groups other than amino-acyl groups (GO:0016747);;	--	--	--	--
F01.PB102496	0.8	1.09	0.12	0.05	4.90206e-05	-3.40305	down	--	--	--	--	--	--	--	--	--	--	--	--	--	--	--	--	--	--	--	--	--	--	--	--	--	--	--	--	--	--	--	--	--	--	--	--	--	--	--	--	--	--
F01.PB102497	0.03	0	0.32	0.51	5.24051e-06	4.94297	up	--	--	--	--	--	--	--	--	--	--	--	--	--	--	0.04	0.09	0.32	0.51	0.00213372	3.00748	up	--	--	--	--	--	--	--	--	--	--	--	--	--	--	--	--	Biological Process: proteolysis (GO:0006508);; Molecular Function: cysteine-type peptidase activity (GO:0008234);;	--	--	[O]	Posttranslational modification, protein turnover, chaperones
F01.PB102501	--	--	--	--	--	--	--	--	--	--	--	--	--	--	--	--	--	--	--	--	--	3.65	3.97	1.23	1.09	0.00655317	-1.50751	down	--	--	--	--	--	--	--	--	--	--	--	--	--	--	[O]	Posttranslational modification, protein turnover, chaperones	Molecular Function: serine-type endopeptidase activity (GO:0004252);; Cellular Component: nucleus (GO:0005634);; Biological Process: pentose-phosphate shunt (GO:0006098);; Biological Process: proteolysis (GO:0006508);; Cellular Component: chloroplast thylakoid membrane (GO:0009535);; Cellular Component: chloroplast thylakoid lumen (GO:0009543);; Biological Process: photosystem II repair (GO:00102…	--	--	[O]	Posttranslational modification, protein turnover, chaperones
F01.PB102503	2.29	2.86	5.47	6.01	0.0026257	1.33981	up	--	--	--	--	--	--	--	--	--	--	--	--	--	--	--	--	--	--	--	--	--	--	--	--	--	--	--	--	--	--	--	--	--	--	--	[R]	General function prediction only	Biological Process: methionine biosynthetic process (GO:0009086);; Molecular Function: S-methyl-5-thioribose kinase activity (GO:0046522);;	K00899|0|fve:101291261|methylthioribose kinase-like; K00899 5-methylthioribose kinase [EC:2.7.1.100] (A)	ko00270:Cysteine and methionine metabolism	--	--
F01.PB102521	0.02	0.1	0.82	0.53	4.22496e-05	3.88388	up	--	--	--	--	--	--	--	--	--	--	--	--	--	--	0.09	0.1	0.82	0.53	0.00212333	3.03785	up	--	--	--	--	--	--	--	--	--	--	--	--	--	--	--	--	Molecular Function: transferase activity, transferring hexosyl groups (GO:0016758);;	--	--	[GC]	--
F01.PB102524	--	--	--	--	--	--	--	--	--	--	--	--	--	--	--	--	--	--	--	--	--	5.2	3.79	1.2	0.58	0.000163893	-2.14076	down	--	--	--	--	--	--	--	3.34	4.2	1.2	0.58	9.23168e-05	-1.99192	down	--	--	--	--	--	--	--
F01.PB102525	5.29	4.95	14.03	11.16	0.000511012	1.47966	up	--	--	--	--	--	--	--	--	--	--	--	--	--	--	1.57	2.22	14.03	11.16	4.26959e-12	2.95156	up	--	--	--	--	--	--	--	2.81	2.86	14.03	11.16	1.22583e-07	2.26213	up	--	--	--	--	--	--	--
F01.PB10253	30.67	28.59	2.29	1.86	5.66202e-16	-3.66389	down	--	--	--	--	--	--	--	--	--	--	--	--	--	--	16.03	27.2	2.29	1.86	0.000207625	-3.18456	down	--	--	--	--	--	--	--	--	--	--	--	--	--	--	--	--	--	--	--	--	--
F01.PB102537	3.27	2.56	6.66	5.94	0.00288338	1.29626	up	--	--	--	--	--	--	--	--	--	--	--	--	--	--	--	--	--	--	--	--	--	--	--	--	--	--	--	--	--	--	--	--	--	--	--	[J]	Translation, ribosomal structure and biogenesis	Molecular Function: nucleic acid binding (GO:0003676);; Molecular Function: asparagine-tRNA ligase activity (GO:0004816);; Molecular Function: ATP binding (GO:0005524);; Cellular Component: cytoplasm (GO:0005737);; Biological Process: asparaginyl-tRNA aminoacylation (GO:0006421);;	K01893|0|fve:101294833|asparagine--tRNA ligase, cytoplasmic 1-like; K01893 asparaginyl-tRNA synthetase [EC:6.1.1.22] (A)	ko00970:Aminoacyl-tRNA biosynthesis	[J]	Translation, ribosomal structure and biogenesis
F01.PB10254	5.54	3.8	72.63	77.04	2.50488e-21	4.20211	up	--	--	--	--	--	--	--	--	--	--	--	--	--	--	16.85	4.79	72.63	77.04	8.25282e-12	2.98357	up	--	--	--	--	--	--	--	--	--	--	--	--	--	--	--	--	Cellular Component: membrane (GO:0016020);;	--	--	--	--
F01.PB102554	--	--	--	--	--	--	--	--	--	--	--	--	--	--	--	--	--	--	--	--	--	0.27	0	1.49	0.75	0.00933856	3.25145	up	--	--	--	--	--	--	--	--	--	--	--	--	--	--	--	--	--	--	--	[R]	General function prediction only
F01.PB102556	1.7	1.96	0.57	0.28	0.00340565	-1.9596	down	--	--	--	--	--	--	--	--	--	--	--	--	--	--	--	--	--	--	--	--	--	--	--	--	--	--	--	--	--	--	--	--	--	--	--	--	--	Molecular Function: protein dimerization activity (GO:0046983);;	--	--	--	--
F01.PB102560	5.35	4.5	0.86	0.48	1.19442e-08	-2.72483	down	--	--	--	--	--	--	--	--	--	--	--	--	--	--	3.02	4.57	0.86	0.48	0.000146595	-2.31059	down	--	--	--	--	--	--	--	--	--	--	--	--	--	--	[RTKL]	--	Biological Process: activation of MAPKK activity (GO:0000186);; Molecular Function: MAP kinase kinase kinase activity (GO:0004709);; Molecular Function: ATP binding (GO:0005524);; Cellular Component: integral component of membrane (GO:0016021);;	--	--	--	--
F01.PB102564	35.17	30.91	11.3	9.77	0.00190665	-1.46867	down	--	--	--	--	--	--	--	--	--	--	--	--	--	--	35.63	44.67	11.3	9.77	0.000699848	-1.71452	down	--	--	--	--	--	--	--	--	--	--	--	--	--	--	[RTKL]	--	Molecular Function: calmodulin-dependent protein kinase activity (GO:0004683);; Molecular Function: ATP binding (GO:0005524);; Cellular Component: vacuole (GO:0005773);; Biological Process: protein phosphorylation (GO:0006468);; Cellular Component: plasmodesma (GO:0009506);; Biological Process: stomatal movement (GO:0010118);; Biological Process: calcium-mediated signaling (GO:0019722);;	--	--	[T]	Signal transduction mechanisms
F01.PB102570	0.5	0.76	0.07	0	9.92481e-05	-4.14919	down	--	--	--	--	--	--	--	--	--	--	--	--	--	--	--	--	--	--	--	--	--	--	--	--	--	--	--	--	--	--	--	--	--	--	--	--	--	--	K05391|0|fve:101307632|cyclic nucleotide-gated ion channel 1-like; K05391 cyclic nucleotide gated channel, other eukaryote (A)	ko04626:Plant-pathogen interaction	[PT]	--
F01.PB10259	33.39	28.6	8.51	6.1	7.61399e-06	-1.91084	down	--	--	--	--	--	--	--	--	--	--	--	--	--	--	--	--	--	--	--	--	--	--	--	--	--	--	--	--	--	--	--	--	--	--	--	[F]	Nucleotide transport and metabolism	Molecular Function: adenine phosphoribosyltransferase activity (GO:0003999);; Molecular Function: inorganic phosphate transmembrane transporter activity (GO:0005315);; Molecular Function: sugar:proton symporter activity (GO:0005351);; Cellular Component: Golgi apparatus (GO:0005794);; Cellular Component: cytosol (GO:0005829);; Cellular Component: plasma membrane (GO:0005886);; Biological Process:…	K00759|2.284e-150|fve:101310078|adenine phosphoribosyltransferase 1, chloroplastic-like; K00759 adenine phosphoribosyltransferase [EC:2.4.2.7] (A)	ko00230:Purine metabolism	[F]	Nucleotide transport and metabolism
F01.PB102592	--	--	--	--	--	--	--	--	--	--	--	--	--	--	--	--	--	--	--	--	--	--	--	--	--	--	--	--	--	--	--	--	--	--	--	0	0	0.64	0.46	9.87951e-07	Inf	up	[O]	Posttranslational modification, protein turnover, chaperones	Molecular Function: transporter activity (GO:0005215);; Biological Process: transport (GO:0006810);; Cellular Component: membrane (GO:0016020);;	K14513|0|fve:101310827|ethylene-insensitive protein 2-like; K14513 ethylene-insensitive protein 2 (A)	ko04075:Plant hormone signal transduction	[O]	Posttranslational modification, protein turnover, chaperones
F01.PB102601	0	0.94	2.66	3.42	8.41687e-06	2.86397	up	--	--	--	--	--	--	--	--	--	--	--	--	--	--	0.63	0.11	2.66	3.42	8.47242e-09	3.27669	up	--	--	--	--	--	--	--	--	--	--	--	--	--	--	[G]	Carbohydrate transport and metabolism	Molecular Function: alpha,alpha-trehalose-phosphate synthase (UDP-forming) activity (GO:0003825);; Molecular Function: trehalose-phosphatase activity (GO:0004805);; Biological Process: trehalose biosynthetic process (GO:0005992);;	K16055|0|fve:101291216|alpha,alpha-trehalose-phosphate synthase [UDP-forming] 1-like; K16055 trehalose 6-phosphate synthase/phosphatase [EC:2.4.1.15 3.1.3.12] (A)	ko00500:Starch and sucrose metabolism	[G]	Carbohydrate transport and metabolism
F01.PB102610	0.98	0.88	2.84	2.6	0.000843879	1.74029	up	--	--	--	--	--	--	--	--	--	--	--	--	--	--	--	--	--	--	--	--	--	--	--	--	--	--	--	--	--	--	--	--	--	--	--	--	--	--	K13100|0|fve:101301567|pre-mRNA-splicing factor CWC22 homolog; K13100 pre-mRNA-splicing factor CWC22 (A)	--	[R]	General function prediction only
F01.PB102613	0.18	0	1.3	1.94	4.6441e-07	4.38858	up	--	--	--	--	--	--	--	--	--	--	--	--	--	--	0.28	0.4	1.3	1.94	0.000904544	2.49518	up	--	--	--	--	--	--	--	--	--	--	--	--	--	--	[S]	Function unknown	--	--	--	[R]	General function prediction only
F01.PB102614	1.18	1.77	0	0	1.86063e-12	#NAME?	down	1.18	1.77	0.23	0	2.03939e-05	-3.64879	down	--	--	--	--	--	--	--	--	--	--	--	--	--	--	--	--	--	--	--	--	--	--	--	--	--	--	--	--	--	--	--	--	--	[I]	Lipid transport and metabolism
F01.PB10262	20.44	18.6	2.34	2.19	3.0534e-10	-2.93085	down	20.44	18.6	5.99	4.74	0.000370338	-1.77934	down	--	--	--	--	--	--	--	--	--	--	--	--	--	--	--	--	--	--	--	--	--	--	--	--	--	--	--	--	--	--	Molecular Function: nucleotide binding (GO:0000166);; Cellular Component: cytosol (GO:0005829);; Cellular Component: plasma membrane (GO:0005886);; Molecular Function: dTDP-4-dehydrorhamnose 3,5-epimerase activity (GO:0008830);; Molecular Function: dTDP-4-dehydrorhamnose reductase activity (GO:0008831);; Cellular Component: plasmodesma (GO:0009506);; Biological Process: UDP-rhamnose biosynthetic …	K12451|4.40722e-150|fve:101295808|probable rhamnose biosynthetic enzyme 1-like; K12451 3,5-epimerase/4-reductase [EC:5.1.3.- 1.1.1.-] (A)	ko00520:Amino sugar and nucleotide sugar metabolism;ko00523:Polyketide sugar unit biosynthesis	[G]	Carbohydrate transport and metabolism
F01.PB102634	0.39	0.57	0.12	0.03	0.00782894	-2.56479	down	--	--	--	--	--	--	--	--	--	--	--	--	--	--	--	--	--	--	--	--	--	--	--	--	--	--	--	--	--	--	--	--	--	--	--	[I]	Lipid transport and metabolism	Molecular Function: catalytic activity (GO:0003824);; Cellular Component: plasma membrane (GO:0005886);; Biological Process: metabolic process (GO:0008152);;	K01897|0|fve:101313605|long chain acyl-CoA synthetase 4-like; K01897 long-chain acyl-CoA synthetase [EC:6.2.1.3] (A)	ko00061:Fatty acid biosynthesis;ko00071:Fatty acid degradation;ko01212:Fatty acid metabolism;ko04146:Peroxisome	[I]	Lipid transport and metabolism
F01.PB102636	--	--	--	--	--	--	--	--	--	--	--	--	--	--	--	--	--	--	--	--	--	1.85	1.37	3.34	4.27	0.00573293	1.45938	up	--	--	--	--	--	--	--	--	--	--	--	--	--	--	--	--	Biological Process: red, far-red light phototransduction (GO:0009585);; Biological Process: jasmonic acid mediated signaling pathway (GO:0009867);; Biological Process: regulation of flower development (GO:0009909);; Biological Process: response to red light (GO:0010114);; Biological Process: response to far red light (GO:0010218);; Cellular Component: mediator complex (GO:0016592);; Biological Pr…	K15168|0|fve:101304180|mediator of RNA polymerase II transcription subunit 25-like; K15168 mediator of RNA polymerase II transcription subunit 25 (A)	--	--	--
F01.PB102642	2.18	3.95	0.28	0.35	0.00196649	-3.12567	down	--	--	--	--	--	--	--	--	--	--	--	--	--	--	--	--	--	--	--	--	--	--	--	--	--	--	--	--	--	--	--	--	--	--	--	[E]	Amino acid transport and metabolism	Molecular Function: transporter activity (GO:0005215);; Biological Process: oligopeptide transport (GO:0006857);; Cellular Component: membrane (GO:0016020);;	--	--	[E]	Amino acid transport and metabolism
F01.PB102647	0	1.3	7.67	3.85	0.00283605	3.31109	up	--	--	--	--	--	--	--	--	--	--	--	--	--	--	--	--	--	--	--	--	--	--	--	--	--	--	--	--	--	--	--	--	--	--	--	[J]	Translation, ribosomal structure and biogenesis	Molecular Function: translation elongation factor activity (GO:0003746);; Molecular Function: GTPase activity (GO:0003924);; Molecular Function: GTP binding (GO:0005525);; Biological Process: GTP catabolic process (GO:0006184);; Biological Process: translational elongation (GO:0006414);;	K03234|0|fve:101310872|elongation factor 2-like; K03234 elongation factor 2 (A)	--	[J]	Translation, ribosomal structure and biogenesis
F01.PB10265	13.76	8.32	0	0.05	1.16445e-11	-8.52108	down	--	--	--	--	--	--	--	--	--	--	--	--	--	--	5.56	9.65	0	0.05	1.11776e-08	-7.96545	down	--	--	--	--	--	--	--	--	--	--	--	--	--	--	--	--	--	K03542|2.24566e-101|fve:101306978|photosystem II 22 kDa protein, chloroplastic-like; K03542 photosystem II 22kDa protein (A)	ko00195:Photosynthesis	--	--
F01.PB102650	--	--	--	--	--	--	--	--	--	--	--	--	--	--	--	--	--	--	--	--	--	--	--	--	--	--	--	--	0	0	0.62	1.38	0.00673295	Inf	up	--	--	--	--	--	--	--	--	--	--	K17637|0|fve:101310735|exocyst complex component 2-like; K17637 exocyst complex component 2 (A)	--	[U]	Intracellular trafficking, secretion, and vesicular transport
F01.PB102652	--	--	--	--	--	--	--	--	--	--	--	--	--	--	--	--	--	--	--	--	--	4.94	4.69	1.56	1.16	0.00165086	-1.62385	down	--	--	--	--	--	--	--	--	--	--	--	--	--	--	[J]	Translation, ribosomal structure and biogenesis	Molecular Function: structural constituent of ribosome (GO:0003735);; Cellular Component: ribosome (GO:0005840);; Biological Process: translation (GO:0006412);;	K02930|0|fve:101298038|60S ribosomal protein L4-like; K02930 large subunit ribosomal protein L4e (A)	ko03010:Ribosome	[A]	RNA processing and modification
F01.PB102658	2.09	2.1	0.6	0.25	0.000626057	-2.14536	down	--	--	--	--	--	--	--	--	--	--	--	--	--	--	--	--	--	--	--	--	--	--	--	--	--	--	--	--	--	--	--	--	--	--	--	--	--	--	--	--	[M]	Cell wall/membrane/envelope biogenesis
F01.PB102662	3.38	4.06	0.75	0.9	3.14939e-05	-1.99738	down	--	--	--	--	--	--	--	--	--	--	--	--	--	--	3.42	3.16	0.75	0.9	0.00091295	-1.78452	down	--	--	--	--	--	--	--	--	--	--	--	--	--	--	--	--	--	--	--	--	--
F01.PB102682	0	0	0.4	0.62	2.59432e-08	Inf	up	--	--	--	--	--	--	--	--	--	--	--	--	--	--	0.06	0	0.4	0.62	5.46172e-05	4.29671	up	--	--	--	--	--	--	--	--	--	--	--	--	--	--	--	--	Molecular Function: transferase activity, transferring acyl groups other than amino-acyl groups (GO:0016747);;	--	--	--	--
F01.PB102684	3.99	3.84	0.39	0.27	2.69834e-10	-3.38966	down	3.99	3.84	1.32	0.6	0.00039576	-1.96308	down	--	--	--	--	--	--	--	--	--	--	--	--	--	--	--	--	--	--	--	--	--	--	--	--	--	--	--	--	[R]	General function prediction only	Molecular Function: estradiol 17-beta-dehydrogenase activity (GO:0004303);; Biological Process: oxidation-reduction process (GO:0055114);;	K10251|0|fve:101311823|very-long-chain 3-oxoacyl-CoA reductase 1-like; K10251 17beta-estradiol 17-dehydrogenase / very-long-chain 3-oxoacyl-CoA reductase [EC:1.1.1.62 1.1.1.330] (A)	ko00062:Fatty acid elongation;ko01040:Biosynthesis of unsaturated fatty acids;ko01212:Fatty acid metabolism	--	--
F01.PB102692	--	--	--	--	--	--	--	--	--	--	--	--	--	--	--	--	--	--	--	--	--	--	--	--	--	--	--	--	--	--	--	--	--	--	--	0.86	0.61	0	0	3.66464e-06	#NAME?	down	[F]	Nucleotide transport and metabolism	Molecular Function: AMP deaminase activity (GO:0003876);; Cellular Component: nucleus (GO:0005634);; Cellular Component: cytosol (GO:0005829);; Biological Process: IMP biosynthetic process (GO:0006188);; Biological Process: sister chromatid cohesion (GO:0007062);; Biological Process: photomorphogenesis (GO:0009640);; Biological Process: response to abscisic acid (GO:0009737);; Biological Process:…	K01490|0|fve:101302951|AMP deaminase-like; K01490 AMP deaminase [EC:3.5.4.6] (A)	ko00230:Purine metabolism	[F]	Nucleotide transport and metabolism
F01.PB102696	1.35	0.85	2.44	3.55	0.00837316	1.64877	up	--	--	--	--	--	--	--	--	--	--	--	--	--	--	--	--	--	--	--	--	--	--	--	--	--	--	--	--	--	--	--	--	--	--	--	[C]	Energy production and conversion	Cellular Component: vacuolar proton-transporting V-type ATPase, V0 domain (GO:0000220);; Molecular Function: hydrogen ion transmembrane transporter activity (GO:0015078);; Biological Process: ATP hydrolysis coupled proton transport (GO:0015991);;	K02154|0|fve:101293738|vacuolar proton ATPase a3-like; K02154 V-type H+-transporting ATPase subunit a (A)	ko00190:Oxidative phosphorylation;ko04145:Phagosome	[C]	Energy production and conversion
F01.PB102698	3.59	2.9	1.14	0.36	0.000528522	-1.95404	down	--	--	--	--	--	--	--	--	--	--	--	--	--	--	3.85	5.44	1.14	0.36	1.43194e-05	-2.43766	down	--	--	--	--	--	--	--	4.51	3.68	1.14	0.36	5.71593e-05	-2.36072	down	--	--	Cellular Component: plasma membrane (GO:0005886);; Biological Process: rRNA processing (GO:0006364);; Biological Process: chloroplast relocation (GO:0009902);; Biological Process: thylakoid membrane organization (GO:0010027);; Biological Process: photosystem II assembly (GO:0010207);; Biological Process: regulation of protein dephosphorylation (GO:0035304);; Biological Process: transcription from…	--	--	--	--
F01.PB10270	6.69	9.27	0.14	0	6.0944e-15	-6.78616	down	6.69	9.27	2.33	1.13	0.00124609	-2.16379	down	--	--	--	--	--	--	--	4.1	7.27	0.14	0	7.38883e-07	-6.26711	down	--	--	--	--	--	--	--	--	--	--	--	--	--	--	--	--	Cellular Component: photosystem I (GO:0009522);; Cellular Component: photosystem II (GO:0009523);; Cellular Component: chloroplast thylakoid membrane (GO:0009535);; Biological Process: photosynthesis, light harvesting (GO:0009765);; Cellular Component: plastoglobule (GO:0010287);; Cellular Component: integral component of membrane (GO:0016021);; Molecular Function: chlorophyll binding (GO:0016168…	K08909|2.12775e-142|fve:101296588|chlorophyll a-b binding protein 8, chloroplastic-like; K08909 light-harvesting complex I chlorophyll a/b binding protein 3 (A)	ko00196:Photosynthesis - antenna proteins	--	--
F01.PB102710	0.49	0.89	7.06	7.13	1.41957e-15	3.54913	up	--	--	--	--	--	--	--	--	--	--	--	--	--	--	3.01	1.13	7.06	7.13	8.92934e-06	1.98725	up	--	--	--	--	--	--	--	--	--	--	--	--	--	--	--	--	--	--	--	--	--
F01.PB102720	5.07	4.79	19.1	17.11	1.10606e-06	2.05865	up	5.07	4.79	12.2	12.36	0.00536782	1.40408	up	--	--	--	--	--	--	--	--	--	--	--	--	--	--	--	--	--	--	--	--	--	--	--	--	--	--	--	--	--	--	Molecular Function: methyltransferase activity (GO:0008168);; Biological Process: methylation (GO:0032259);;	--	--	--	--
F01.PB102722	0.06	0.09	1.11	0.76	6.18319e-06	3.96561	up	--	--	--	--	--	--	--	--	--	--	--	--	--	--	--	--	--	--	--	--	--	--	--	--	--	--	--	--	--	--	--	--	--	--	--	[IQR]	--	Molecular Function: protochlorophyllide reductase activity (GO:0016630);; Biological Process: oxidation-reduction process (GO:0055114);;	--	--	[Q]	Secondary metabolites biosynthesis, transport and catabolism
F01.PB102727	0	0	2.24	0.56	0.00768861	Inf	up	--	--	--	--	--	--	--	--	--	--	--	--	--	--	--	--	--	--	--	--	--	--	--	--	--	--	--	--	--	--	--	--	--	--	--	[RTKL]	--	Molecular Function: nucleotide binding (GO:0000166);; Molecular Function: protein kinase activity (GO:0004672);; Cellular Component: membrane (GO:0016020);; Biological Process: phosphorylation (GO:0016310);; Molecular Function: oxidoreductase activity (GO:0016491);;	--	--	--	--
F01.PB102736	3.35	2.48	0.21	0.6	6.27881e-06	-2.68373	down	--	--	--	--	--	--	--	3.35	2.48	0.36	0.46	3.69961e-05	-2.85029	down	--	--	--	--	--	--	--	--	--	--	--	--	--	--	--	--	--	--	--	--	--	[E]	Amino acid transport and metabolism	Molecular Function: 5-methyltetrahydropteroyltriglutamate-homocysteine S-methyltransferase activity (GO:0003871);; Molecular Function: zinc ion binding (GO:0008270);; Biological Process: methionine biosynthetic process (GO:0009086);; Biological Process: methylation (GO:0032259);;	K00549|0|mtr:MTR_7g086300|Methionine synthase; K00549 5-methyltetrahydropteroyltriglutamate--homocysteine methyltransferase [EC:2.1.1.14] (A)	ko00270:Cysteine and methionine metabolism;ko00450:Selenocompound metabolism;ko01230:Biosynthesis of amino acids	[E]	Amino acid transport and metabolism
F01.PB102766	0.54	0.64	0.04	0.02	5.40607e-05	-4.63751	down	--	--	--	--	--	--	--	--	--	--	--	--	--	--	--	--	--	--	--	--	--	--	--	--	--	--	--	--	--	--	--	--	--	--	--	--	--	Biological Process: lipid metabolic process (GO:0006629);; Molecular Function: hydrolase activity, acting on ester bonds (GO:0016788);;	--	--	--	--
F01.PB102784	2.74	2.64	0.71	0.62	0.000402317	-1.84055	down	--	--	--	--	--	--	--	--	--	--	--	--	--	--	--	--	--	--	--	--	--	--	--	--	--	--	--	--	--	--	--	--	--	--	--	--	--	Biological Process: metabolic process (GO:0008152);; Biological Process: response to toxic substance (GO:0009636);; Molecular Function: cinnamate beta-D-glucosyltransferase activity (GO:0050412);; Molecular Function: limonoid glucosyltransferase activity (GO:0050645);;	--	--	[R]	General function prediction only
F01.PB102804	0	0.3	1.86	3.58	0.00116553	4.38308	up	--	--	--	--	--	--	--	--	--	--	--	--	--	--	0	0.16	1.86	3.58	0.000322464	5.3745	up	--	--	--	--	--	--	--	--	--	--	--	--	--	--	[G]	Carbohydrate transport and metabolism	Molecular Function: alpha,alpha-trehalose-phosphate synthase (UDP-forming) activity (GO:0003825);; Molecular Function: trehalose-phosphatase activity (GO:0004805);; Biological Process: trehalose biosynthetic process (GO:0005992);;	K16055|0|fve:101291216|alpha,alpha-trehalose-phosphate synthase [UDP-forming] 1-like; K16055 trehalose 6-phosphate synthase/phosphatase [EC:2.4.1.15 3.1.3.12] (A)	ko00500:Starch and sucrose metabolism	[G]	Carbohydrate transport and metabolism
F01.PB102809	3.96	5.62	1.64	1.08	0.00134078	-1.649	down	--	--	--	--	--	--	--	--	--	--	--	--	--	--	--	--	--	--	--	--	--	--	--	--	--	--	--	--	--	--	--	--	--	--	--	--	--	Molecular Function: metal ion binding (GO:0046872);;	K15601|0|fve:101291294|uncharacterized protein LOC101291294; K15601 lysine-specific demethylase 3 [EC:1.14.11.-] (A)	--	[K]	Transcription
F01.PB102819	--	--	--	--	--	--	--	--	--	--	--	--	--	--	--	--	--	--	--	--	--	0.32	0	1.39	1.4	1.70634e-06	3.34899	up	--	--	--	--	--	--	--	--	--	--	--	--	--	--	--	--	Cellular Component: integral component of membrane (GO:0016021);;	--	--	[U]	Intracellular trafficking, secretion, and vesicular transport
F01.PB102832	2.2	1.76	0.7	0.15	0.00178623	-2.07612	down	--	--	--	--	--	--	--	--	--	--	--	--	--	--	2.26	1.74	0.7	0.15	0.00392576	-2.06352	down	--	--	--	--	--	--	--	--	--	--	--	--	--	--	--	--	Biological Process: response to stimulus (GO:0050896);;	--	--	--	--
F01.PB102839	0.48	0.7	2.53	2.63	6.83741e-06	2.32269	up	--	--	--	--	--	--	--	--	--	--	--	--	--	--	0.61	0.52	2.53	2.63	9.45548e-06	2.41871	up	--	--	--	--	--	--	--	--	--	--	--	--	--	--	[R]	General function prediction only	Biological Process: lipid metabolic process (GO:0006629);; Molecular Function: hydrolase activity (GO:0016787);; Biological Process: response to other organism (GO:0051707);;	--	--	[I]	Lipid transport and metabolism
F01.PB10284	24.88	16.43	6.84	4.49	0.00212602	-1.69114	down	--	--	--	--	--	--	--	--	--	--	--	--	--	--	14.74	20.36	6.84	4.49	0.00540088	-1.43841	down	--	--	--	--	--	--	--	--	--	--	--	--	--	--	[R]	General function prediction only	--	--	--	[I]	Lipid transport and metabolism
F01.PB102849	1.03	1.72	4.88	3.29	0.000400337	1.74824	up	--	--	--	--	--	--	--	1.03	1.72	8.63	8.32	3.18396e-07	2.60464	up	--	--	--	--	--	--	--	--	--	--	--	--	--	--	--	--	--	--	--	--	--	[G]	Carbohydrate transport and metabolism	Biological Process: carbohydrate metabolic process (GO:0005975);; Molecular Function: alpha-L-arabinofuranosidase activity (GO:0046556);;	--	--	--	--
F01.PB102853	1	1.06	5.2	4.14	2.53958e-08	2.35984	up	1	1.06	5.52	4.06	6.25532e-07	2.2971	up	--	--	--	--	--	--	--	--	--	--	--	--	--	--	--	--	--	--	--	--	--	--	--	--	--	--	--	--	--	--	Cellular Component: extracellular region (GO:0005576);; Cellular Component: endosome (GO:0005768);; Cellular Component: Golgi medial cisterna (GO:0005797);; Cellular Component: cis-Golgi network (GO:0005801);; Cellular Component: trans-Golgi network (GO:0005802);; Cellular Component: integral component of membrane (GO:0016021);;	K17087|0|fve:101309262|transmembrane 9 superfamily member 3-like; K17087 transmembrane 9 superfamily member 3 (A)	--	[U]	Intracellular trafficking, secretion, and vesicular transport
F01.PB102867	0.66	0.71	33.46	46.73	3.54482e-16	6.08358	up	0.66	0.71	14.07	18.55	9.96645e-14	4.68952	up	--	--	--	--	--	--	--	9.87	3.37	33.46	46.73	2.90888e-05	2.81134	up	--	--	--	--	--	--	--	--	--	--	--	--	--	--	--	--	Biological Process: metabolic process (GO:0008152);; Biological Process: response to toxic substance (GO:0009636);; Molecular Function: cinnamate beta-D-glucosyltransferase activity (GO:0050412);; Molecular Function: limonoid glucosyltransferase activity (GO:0050645);;	--	--	[GC]	--
F01.PB102870	1.38	1.48	3.02	3.68	0.00202119	1.4183	up	--	--	--	--	--	--	--	--	--	--	--	--	--	--	--	--	--	--	--	--	--	--	--	--	--	--	--	--	--	--	--	--	--	--	--	[C]	Energy production and conversion	Molecular Function: glutathione-disulfide reductase activity (GO:0004362);; Cellular Component: peroxisome (GO:0005777);; Biological Process: glutathione metabolic process (GO:0006749);; Molecular Function: electron carrier activity (GO:0009055);; Biological Process: toxin catabolic process (GO:0009407);; Biological Process: cell redox homeostasis (GO:0045454);; Molecular Function: flavin adenine…	K00383|0|fve:101315038|glutathione reductase, cytosolic-like; K00383 glutathione reductase (NADPH) [EC:1.8.1.7] (A)	ko00480:Glutathione metabolism	[Q]	Secondary metabolites biosynthesis, transport and catabolism
F01.PB10288	11.2	17.78	0.05	0.05	5.65322e-12	-8.05439	down	11.2	17.78	0.68	0.23	1.35782e-07	-4.98551	down	--	--	--	--	--	--	--	3.16	7.22	0.05	0.05	0.000724519	-6.53871	down	--	--	--	--	--	--	--	--	--	--	--	--	--	--	--	--	Cellular Component: nucleus (GO:0005634);; Biological Process: regulation of transcription, DNA-templated (GO:0006355);; Biological Process: regulation of translation (GO:0006417);; Biological Process: response to water deprivation (GO:0009414);; Biological Process: response to light stimulus (GO:0009416);; Cellular Component: plastid (GO:0009536);; Biological Process: response to wounding (GO:00…	K14484|1.41654e-164|fve:101295272|auxin-responsive protein IAA14-like; K14484 auxin-responsive protein IAA (A)	ko04075:Plant hormone signal transduction	--	--
F01.PB102888	1.18	0	9.34	6.68	3.80646e-15	3.95467	up	--	--	--	--	--	--	--	--	--	--	--	--	--	--	3.62	0	9.34	6.68	0.00311369	2.33403	up	--	--	--	--	--	--	--	--	--	--	--	--	--	--	--	--	--	--	--	[R]	General function prediction only
F01.PB10290	1.64	3.54	0.15	0.16	0.00919943	-3.90922	down	--	--	--	--	--	--	--	--	--	--	--	--	--	--	2.34	2.18	0.15	0.16	0.000155574	-3.67918	down	--	--	--	--	--	--	--	--	--	--	--	--	--	--	[G]	Carbohydrate transport and metabolism	Molecular Function: glyceraldehyde-3-phosphate dehydrogenase (NAD+) (phosphorylating) activity (GO:0004365);; Biological Process: glycolytic process (GO:0006096);; Biological Process: pentose-phosphate shunt (GO:0006098);; Biological Process: rRNA processing (GO:0006364);; Biological Process: unsaturated fatty acid biosynthetic process (GO:0006636);; Cellular Component: chloroplast thylakoid memb…	K05298|0|fve:101296006|glyceraldehyde-3-phosphate dehydrogenase B, chloroplastic-like; K05298 glyceraldehyde-3-phosphate dehydrogenase (NADP+) (phosphorylating) [EC:1.2.1.13] (A)	ko00710:Carbon fixation in photosynthetic organisms;ko01200:Carbon metabolism	[G]	Carbohydrate transport and metabolism
F01.PB102903	0.84	0.94	0.19	0.09	0.00380464	-2.55462	down	--	--	--	--	--	--	--	--	--	--	--	--	--	--	--	--	--	--	--	--	--	--	--	--	--	--	--	--	--	--	--	--	--	--	--	[G]	Carbohydrate transport and metabolism	Molecular Function: 1,4-alpha-glucan branching enzyme activity (GO:0003844);; Molecular Function: hydrolase activity, hydrolyzing O-glycosyl compounds (GO:0004553);; Biological Process: glycogen biosynthetic process (GO:0005978);; Molecular Function: cation binding (GO:0043169);;	K00700|0|fve:101290832|1,4-alpha-glucan-branching enzyme-like; K00700 1,4-alpha-glucan branching enzyme [EC:2.4.1.18] (A)	ko00500:Starch and sucrose metabolism	[G]	Carbohydrate transport and metabolism
F01.PB102912	2.37	2.51	0.23	0.4	1.42911e-05	-2.80406	down	--	--	--	--	--	--	--	--	--	--	--	--	--	--	1.8	1.95	0.23	0.4	0.00157966	-2.39389	down	--	--	--	--	--	--	--	--	--	--	--	--	--	--	[J]	Translation, ribosomal structure and biogenesis	Biological Process: nucleobase-containing compound metabolic process (GO:0006139);; Biological Process: phosphate-containing compound metabolic process (GO:0006796);; Biological Process: lipid biosynthetic process (GO:0008610);; Biological Process: plastid organization (GO:0009657);; Biological Process: aromatic compound biosynthetic process (GO:0019438);; Biological Process: organophosphate meta…	--	--	--	--
F01.PB102917	6.44	5.69	30.78	29.96	1.12474e-08	2.50914	up	--	--	--	--	--	--	--	--	--	--	--	--	--	--	5.7	5.39	30.78	29.96	3.46104e-09	2.66937	up	--	--	--	--	--	--	--	4.81	11.24	30.78	29.96	2.56845e-05	2.01902	up	[E]	Amino acid transport and metabolism	Molecular Function: aspartate kinase activity (GO:0004072);; Molecular Function: homoserine dehydrogenase activity (GO:0004412);; Biological Process: aspartate family amino acid biosynthetic process (GO:0009067);; Cellular Component: chloroplast (GO:0009507);; Biological Process: phosphorylation (GO:0016310);; Molecular Function: amino acid binding (GO:0016597);; Molecular Function: NADP binding …	K12524|0|fve:101292645|bifunctional aspartokinase/homoserine dehydrogenase 2, chloroplastic-like; K12524 bifunctional aspartokinase / homoserine dehydrogenase 1 [EC:2.7.2.4 1.1.1.3] (A)	ko00260:Glycine, serine and threonine metabolism;ko00270:Cysteine and methionine metabolism;ko00300:Lysine biosynthesis;ko01230:Biosynthesis of amino acids	--	--
F01.PB10292	8.04	7.24	19.05	21.77	0.000166221	1.60787	up	--	--	--	--	--	--	--	--	--	--	--	--	--	--	--	--	--	--	--	--	--	--	--	--	--	--	--	--	--	--	--	--	--	--	--	--	--	--	--	--	--	--
F01.PB102922	--	--	--	--	--	--	--	0.56	0.49	1.89	1.88	0.00622306	1.95313	up	--	--	--	--	--	--	--	--	--	--	--	--	--	--	--	--	--	--	--	--	--	--	--	--	--	--	--	--	[I]	Lipid transport and metabolism	Molecular Function: phospholipase activity (GO:0004620);; Molecular Function: phosphoric diester hydrolase activity (GO:0008081);; Biological Process: metabolic process (GO:0008152);;	K01115|0|fve:101302693|phospholipase D beta 1-like; K01115 phospholipase D1/2 [EC:3.1.4.4] (A)	ko00564:Glycerophospholipid metabolism;ko00565:Ether lipid metabolism;ko04144:Endocytosis	[I]	Lipid transport and metabolism
F01.PB102924	3.46	3.08	1.27	0.66	0.00177055	-1.58608	down	--	--	--	--	--	--	--	--	--	--	--	--	--	--	--	--	--	--	--	--	--	--	--	--	--	--	--	--	--	--	--	--	--	--	--	--	--	Biological Process: red or far-red light signaling pathway (GO:0010017);; Biological Process: organic substance biosynthetic process (GO:1901576);;	--	--	[R]	General function prediction only
F01.PB102927	9.02	11.03	0.14	0	5.61723e-36	-7.04036	down	9.02	11.03	0.78	1.33	5.26537e-12	-3.15797	down	9.02	11.03	2.15	3.16	0.00011386	-1.95335	down	2.15	3.16	0.14	0	3.77855e-12	-5.07967	down	--	--	--	--	--	--	--	0.78	1.33	0.14	0	0.00420152	-3.85799	down	[G]	Carbohydrate transport and metabolism	Molecular Function: beta-galactosidase activity (GO:0004565);; Biological Process: carbohydrate metabolic process (GO:0005975);; Biological Process: polyamine catabolic process (GO:0006598);; Biological Process: plant-type cell wall organization (GO:0009664);; Biological Process: phenylpropanoid metabolic process (GO:0009698);; Biological Process: plant-type cell wall biogenesis (GO:0009832);; Bi…	--	--	[G]	Carbohydrate transport and metabolism
F01.PB102931	--	--	--	--	--	--	--	--	--	--	--	--	--	--	--	--	--	--	--	--	--	0.79	1.2	2.61	2.82	0.00160519	1.68257	up	--	--	--	--	--	--	--	0.65	0.67	2.61	2.82	0.000174159	2.15792	up	--	--	Molecular Function: hydrolase activity, hydrolyzing O-glycosyl compounds (GO:0004553);; Biological Process: metabolic process (GO:0008152);; Cellular Component: plasmodesma (GO:0009506);; Biological Process: response to sucrose (GO:0009744);; Biological Process: response to fructose (GO:0009750);; Molecular Function: galactinol-raffinose galactosyltransferase activity (GO:0047268);;	K06617|0|fve:101310347|probable galactinol--sucrose galactosyltransferase 6-like; K06617 raffinose synthase [EC:2.4.1.82] (A)	ko00052:Galactose metabolism	--	--
F01.PB10294	6.95	5.37	1.77	1.6	0.000845383	-1.6978	down	--	--	--	--	--	--	--	--	--	--	--	--	--	--	5.3	6.18	1.77	1.6	0.00614617	-1.56781	down	--	--	--	--	--	--	--	--	--	--	--	--	--	--	--	--	--	--	--	--	--
F01.PB102950	4.21	2.9	0.22	0.29	5.87516e-10	-3.61542	down	--	--	--	--	--	--	--	--	--	--	--	--	--	--	3.05	4.84	0.22	0.29	9.82602e-07	-3.73303	down	--	--	--	--	--	--	--	2.48	1.88	0.22	0.29	3.71308e-05	-2.9804	down	--	--	--	--	--	--	--
F01.PB102972	--	--	--	--	--	--	--	--	--	--	--	--	--	--	--	--	--	--	--	--	--	--	--	--	--	--	--	--	--	--	--	--	--	--	--	1.74	1.48	0	0.5	0.00353119	-2.53543	down	--	--	Molecular Function: inorganic diphosphatase activity (GO:0004427);; Molecular Function: hydrogen-translocating pyrophosphatase activity (GO:0009678);; Biological Process: proton transport (GO:0015992);; Cellular Component: membrane (GO:0016020);; Molecular Function: 2-alkenal reductase [NAD(P)] activity (GO:0032440);; Biological Process: oxidation-reduction process (GO:0055114);;	K01507|0|fve:101314765|pyrophosphate-energized vacuolar membrane proton pump 1-like; K01507 inorganic pyrophosphatase [EC:3.6.1.1] (A)	ko00190:Oxidative phosphorylation	--	--
F01.PB102977	1.09	1.28	4.88	4.03	1.34436e-06	2.09281	up	1.09	1.28	3.7	4.27	0.000178334	1.84587	up	--	--	--	--	--	--	--	--	--	--	--	--	--	--	--	--	--	--	--	--	--	--	--	--	--	--	--	--	--	--	--	--	--	--	--
F01.PB102996	0	0	1.75	0.72	3.61808e-05	Inf	up	--	--	--	--	--	--	--	--	--	--	--	--	--	--	0	0	1.75	0.72	7.5344e-05	Inf	up	--	--	--	--	--	--	--	--	--	--	--	--	--	--	--	--	--	--	--	[R]	General function prediction only
F01.PB103	111.77	129.98	3.52	1.67	7.64232e-30	-5.39306	down	111.77	129.98	30.87	8.53	2.27052e-07	-2.55459	down	111.77	129.98	21.15	39.6	0.000168656	-2.01158	down	21.15	39.6	3.52	1.67	0.00200826	-3.37805	down	--	--	--	--	--	--	--	--	--	--	--	--	--	--	--	--	--	--	--	--	--
F01.PB1030	12.4	11.75	1.38	1.13	5.58529e-08	-3.11638	down	--	--	--	--	--	--	--	--	--	--	--	--	--	--	7.41	7.45	1.38	1.13	0.000908139	-2.39481	down	--	--	--	--	--	--	--	--	--	--	--	--	--	--	--	--	Biological Process: response to hypoxia (GO:0001666);; Molecular Function: protein binding (GO:0005515);; Cellular Component: nucleus (GO:0005634);; Cellular Component: cytosol (GO:0005829);; Cellular Component: plasma membrane (GO:0005886);; Cellular Component: plasmodesma (GO:0009506);; Biological Process: systemic acquired resistance, salicylic acid mediated signaling pathway (GO:0009862);; Bi…	--	--	--	--
F01.PB103017	0.21	0	1.73	2.27	3.2535e-10	4.45411	up	--	--	--	--	--	--	--	--	--	--	--	--	--	--	--	--	--	--	--	--	--	--	--	--	--	--	--	--	--	--	--	--	--	--	--	--	--	--	--	--	--	--
F01.PB103020	--	--	--	--	--	--	--	--	--	--	--	--	--	--	--	--	--	--	--	--	--	0.95	0.75	0.05	0.17	0.00111936	-2.73285	down	--	--	--	--	--	--	--	--	--	--	--	--	--	--	[IQ]	--	Molecular Function: 4-coumarate-CoA ligase activity (GO:0016207);; Molecular Function: Photinus-luciferin 4-monooxygenase (ATP-hydrolyzing) activity (GO:0047077);; Biological Process: oxidation-reduction process (GO:0055114);;	K01904|0|fve:101313178|4-coumarate--CoA ligase 1-like; K01904 4-coumarate--CoA ligase [EC:6.2.1.12] (A)	ko00130:Ubiquinone and other terpenoid-quinone biosynthesis;ko00360:Phenylalanine metabolism;ko00940:Phenylpropanoid biosynthesis	[I]	Lipid transport and metabolism
F01.PB103025	6.38	7.88	0.82	0.52	9.55454e-13	-3.24454	down	6.38	7.88	3.13	1.91	0.00502534	-1.42945	down	--	--	--	--	--	--	--	4	6.53	0.82	0.52	0.000240665	-2.76708	down	--	--	--	--	--	--	--	--	--	--	--	--	--	--	[G]	Carbohydrate transport and metabolism	Molecular Function: fructose-bisphosphate aldolase activity (GO:0004332);; Biological Process: glycolytic process (GO:0006096);;	K01623|0|fve:101299626|probable fructose-bisphosphate aldolase 2, chloroplastic-like; K01623 fructose-bisphosphate aldolase, class I [EC:4.1.2.13] (A)	ko00010:Glycolysis / Gluconeogenesis;ko00030:Pentose phosphate pathway;ko00051:Fructose and mannose metabolism;ko00710:Carbon fixation in photosynthetic organisms;ko01200:Carbon metabolism;ko01230:Biosynthesis of amino acids	[G]	Carbohydrate transport and metabolism
F01.PB103039	--	--	--	--	--	--	--	0	0	0.42	0.82	0.000291758	Inf	up	--	--	--	--	--	--	--	--	--	--	--	--	--	--	--	--	--	--	--	--	--	--	--	--	--	--	--	--	[S]	Function unknown	--	--	--	--	--
F01.PB10304	--	--	--	--	--	--	--	11.03	7.52	30.68	23.68	0.000595523	1.63821	up	--	--	--	--	--	--	--	--	--	--	--	--	--	--	--	--	--	--	--	--	--	--	--	--	--	--	--	--	--	--	--	--	--	[R]	General function prediction only
F01.PB10305	0.18	0.84	4.19	2.29	0.00270384	2.93025	up	--	--	--	--	--	--	--	--	--	--	--	--	--	--	--	--	--	--	--	--	--	--	--	--	--	--	--	--	--	--	--	--	--	--	--	[I]	Lipid transport and metabolism	Biological Process: metabolic process (GO:0008152);; Cellular Component: membrane (GO:0016020);; Molecular Function: dolichyldiphosphatase activity (GO:0047874);;	K07252|1.42452e-154|fve:101303828|dolichyldiphosphatase 1-like; K07252 dolichyldiphosphatase [EC:3.6.1.43] (A)	ko00510:N-Glycan biosynthesis	[I]	Lipid transport and metabolism
F01.PB103055	0.62	0.59	1.38	1.79	0.00726806	1.59403	up	--	--	--	--	--	--	--	--	--	--	--	--	--	--	--	--	--	--	--	--	--	--	--	--	--	--	--	--	--	--	--	--	--	--	--	--	--	Cellular Component: Golgi membrane (GO:0000139);; Molecular Function: nucleotide-sugar transmembrane transporter activity (GO:0005338);; Cellular Component: plasma membrane (GO:0005886);; Biological Process: nucleotide-sugar transport (GO:0015780);; Cellular Component: integral component of membrane (GO:0016021);;	--	--	[GE]	--
F01.PB10306	5.17	3.01	36.05	20.15	0.00031678	2.96941	up	5.17	3.01	15.2	17.64	1.55725e-05	2.11794	up	--	--	--	--	--	--	--	--	--	--	--	--	--	--	--	--	--	--	--	--	--	--	--	--	--	--	--	--	--	--	--	--	--	--	--
F01.PB103064	3.3	3.12	0.97	0.75	0.000294486	-1.7232	down	--	--	--	--	--	--	--	--	--	--	--	--	--	--	--	--	--	--	--	--	--	--	--	--	--	--	--	--	--	--	--	--	--	--	--	[RTKL]	--	Molecular Function: protein kinase activity (GO:0004672);; Molecular Function: ATP binding (GO:0005524);; Biological Process: protein phosphorylation (GO:0006468);; Cellular Component: integral component of membrane (GO:0016021);;	--	--	--	--
F01.PB103067	--	--	--	--	--	--	--	--	--	--	--	--	--	--	--	--	--	--	--	--	--	0.78	1.12	0.18	0.1	0.00810231	-2.55536	down	--	--	--	--	--	--	--	--	--	--	--	--	--	--	[RTKL]	--	--	--	--	--	--
F01.PB10307	1.34	0.7	0	0.11	0.00143536	-4.13017	down	--	--	--	--	--	--	--	--	--	--	--	--	--	--	--	--	--	--	--	--	--	--	--	--	--	--	--	--	--	--	--	--	--	--	--	[H]	Coenzyme transport and metabolism	Molecular Function: adenosylhomocysteinase activity (GO:0004013);; Biological Process: one-carbon metabolic process (GO:0006730);;	K01251|0|fve:101303411|adenosylhomocysteinase-like; K01251 adenosylhomocysteinase [EC:3.3.1.1] (A)	ko00270:Cysteine and methionine metabolism	[H]	Coenzyme transport and metabolism
F01.PB103076	2.11	2.18	0.82	0.35	0.00420197	-1.73498	down	--	--	--	--	--	--	--	--	--	--	--	--	--	--	--	--	--	--	--	--	--	--	--	--	--	--	--	--	--	--	--	--	--	--	--	[O]	Posttranslational modification, protein turnover, chaperones	Molecular Function: serine-type endopeptidase activity (GO:0004252);; Cellular Component: extracellular region (GO:0005576);; Cellular Component: cell wall (GO:0005618);; Biological Process: proteolysis (GO:0006508);; Cellular Component: membrane (GO:0016020);; Molecular Function: identical protein binding (GO:0042802);; Biological Process: negative regulation of catalytic activity (GO:0043086);;	--	--	--	--
F01.PB103080	2.19	1.03	4.31	3.74	0.00157065	1.51263	up	2.19	1.03	3.99	4.25	0.00835361	1.45554	up	--	--	--	--	--	--	--	--	--	--	--	--	--	--	--	--	--	--	--	--	--	--	--	--	--	--	--	--	[V]	Defense mechanisms	Molecular Function: ATP binding (GO:0005524);; Biological Process: ATP catabolic process (GO:0006200);; Molecular Function: xenobiotic-transporting ATPase activity (GO:0008559);;	--	--	[Q]	Secondary metabolites biosynthesis, transport and catabolism
F01.PB103095	11.96	9.15	25.58	20.97	0.00289297	1.32228	up	--	--	--	--	--	--	--	--	--	--	--	--	--	--	--	--	--	--	--	--	--	--	--	--	--	--	--	--	--	--	--	--	--	--	--	--	--	Molecular Function: motor activity (GO:0003774);; Molecular Function: actin binding (GO:0003779);; Molecular Function: ATP binding (GO:0005524);; Cellular Component: plasmodesma (GO:0009506);; Biological Process: trichome branching (GO:0010091);; Biological Process: fruit development (GO:0010154);; Cellular Component: myosin complex (GO:0016459);; Biological Process: actin filament-based movement…	K10357|0|fve:101308904|unconventional myosin-Vb-like; K10357 myosin V (A)	--	[Z]	Cytoskeleton
F01.PB103107	--	--	--	--	--	--	--	9.09	8.22	22.35	31.18	0.00352619	1.72449	up	--	--	--	--	--	--	--	--	--	--	--	--	--	--	--	--	--	--	--	--	--	--	--	--	--	--	--	--	[GHR]	--	Molecular Function: magnesium ion binding (GO:0000287);; Biological Process: response to hypoxia (GO:0001666);; Molecular Function: pyruvate decarboxylase activity (GO:0004737);; Biological Process: metabolic process (GO:0008152);; Cellular Component: membrane (GO:0016020);; Molecular Function: thiamine pyrophosphate binding (GO:0030976);;	K01568|0|fve:101303820|pyruvate decarboxylase isozyme 2-like; K01568 pyruvate decarboxylase [EC:4.1.1.1] (A)	ko00010:Glycolysis / Gluconeogenesis	[EH]	--
F01.PB103116	0.07	0.15	0.7	0.53	0.00390417	2.70102	up	--	--	--	--	--	--	--	--	--	--	--	--	--	--	--	--	--	--	--	--	--	--	--	--	--	--	--	--	--	--	--	--	--	--	--	[E]	Amino acid transport and metabolism	Molecular Function: L-amino-acid oxidase activity (GO:0001716);; Molecular Function: DNA binding (GO:0003677);; Cellular Component: nucleus (GO:0005634);; Biological Process: histone deacetylation (GO:0016575);; Biological Process: root development (GO:0048364);; Biological Process: histone H3-K4 methylation (GO:0051568);; Biological Process: oxidation-reduction process (GO:0055114);;	K11450|0|fve:101301076|lysine-specific histone demethylase 1 homolog 1-like; K11450 lysine-specific histone demethylase 1 [EC:1.-.-.-] (A)	--	[Q]	Secondary metabolites biosynthesis, transport and catabolism
F01.PB103118	--	--	--	--	--	--	--	--	--	--	--	--	--	--	--	--	--	--	--	--	--	3.82	2.37	0.76	0.34	0.00852942	-2.32095	down	--	--	--	--	--	--	--	--	--	--	--	--	--	--	--	--	--	--	--	--	--
F01.PB103123	1.54	2.25	0.54	0.52	0.00412017	-1.68089	down	--	--	--	--	--	--	--	--	--	--	--	--	--	--	--	--	--	--	--	--	--	--	--	--	--	--	--	--	--	--	--	--	--	--	--	[U]	Intracellular trafficking, secretion, and vesicular transport	--	K03106|0|fve:101301701|signal recognition particle 54 kDa protein, chloroplastic-like; K03106 signal recognition particle subunit SRP54 (A)	ko03060:Protein export	[U]	Intracellular trafficking, secretion, and vesicular transport
F01.PB10313	--	--	--	--	--	--	--	0	0.33	2.2	2.17	0.000359999	3.96572	up	--	--	--	--	--	--	--	--	--	--	--	--	--	--	--	--	--	--	--	--	--	2.2	2.17	0.25	0	0.00186778	-4.09363	down	[G]	Carbohydrate transport and metabolism	Molecular Function: transporter activity (GO:0005215);; Biological Process: transport (GO:0006810);; Cellular Component: integral component of membrane (GO:0016021);;	K09874|0|fve:101306536|aquaporin NIP1-2-like; K09874 aquaporin NIP (A)	--	[G]	Carbohydrate transport and metabolism
F01.PB103138	0.52	2.14	17.19	12.49	1.02815e-16	3.65247	up	0.52	2.14	10.59	14.56	1.13129e-06	3.33364	up	--	--	--	--	--	--	--	7.33	1.47	17.19	12.49	0.0034266	1.94824	up	--	--	--	--	--	--	--	--	--	--	--	--	--	--	[E]	Amino acid transport and metabolism	Cellular Component: cytoplasm (GO:0005737);; Biological Process: L-phenylalanine catabolic process (GO:0006559);; Biological Process: cinnamic acid biosynthetic process (GO:0009800);; Molecular Function: phenylalanine ammonia-lyase activity (GO:0045548);;	--	--	[Q]	Secondary metabolites biosynthesis, transport and catabolism
F01.PB103139	1.13	0.15	2.06	1.75	0.00635748	1.76748	up	--	--	--	--	--	--	--	--	--	--	--	--	--	--	--	--	--	--	--	--	--	--	--	--	--	--	--	--	--	--	--	--	--	--	--	[RTKL]	--	Biological Process: cell morphogenesis (GO:0000902);; Molecular Function: protein serine/threonine kinase activity (GO:0004674);; Molecular Function: non-membrane spanning protein tyrosine kinase activity (GO:0004715);; Molecular Function: ATP binding (GO:0005524);; Cellular Component: plasma membrane (GO:0005886);; Biological Process: glycolytic process (GO:0006096);; Biological Process: water t…	--	--	[T]	Signal transduction mechanisms
F01.PB103165	--	--	--	--	--	--	--	--	--	--	--	--	--	--	--	--	--	--	--	--	--	4.58	3.21	1.17	0.7	0.00207615	-1.86398	down	--	--	--	--	--	--	--	--	--	--	--	--	--	--	--	--	Molecular Function: binding (GO:0005488);;	K12133|0|fve:101293425|protein CCA1-like; K12133 MYB-related transcription factor LHY (A)	ko04712:Circadian rhythm - plant	[O]	Posttranslational modification, protein turnover, chaperones
F01.PB103169	0.52	0.4	0	0	2.52345e-06	#NAME?	down	0.52	0.4	0.07	0	0.00535112	-3.84605	down	--	--	--	--	--	--	--	--	--	--	--	--	--	--	--	--	--	--	--	--	--	--	--	--	--	--	--	--	--	--	--	K15174|0|fve:101304396|uncharacterized protein LOC101304396; K15174 RNA polymerase II-associated factor 1 (A)	--	[K]	Transcription
F01.PB10317	9.57	11.58	0	0	8.9123e-27	#NAME?	down	9.57	11.58	0	0.1	1.22145e-23	-8.1484	down	9.57	11.58	1.05	0.09	4.81116e-12	-4.25237	down	--	--	--	--	--	--	--	--	--	--	--	--	--	--	--	--	--	--	--	--	--	--	--	--	--	--	--	--
F01.PB103177	0.32	0.5	0.03	0.03	0.000555991	-3.75933	down	--	--	--	--	--	--	--	--	--	--	--	--	--	--	--	--	--	--	--	--	--	--	--	--	--	--	--	--	--	--	--	--	--	--	--	--	--	Biological Process: carbohydrate metabolic process (GO:0005975);; Molecular Function: glucan endo-1,3-beta-D-glucosidase activity (GO:0042973);;	--	--	--	--
F01.PB10319	10.12	40.79	0.03	0.03	0.00468415	-9.45526	down	--	--	--	--	--	--	--	--	--	--	--	--	--	--	--	--	--	--	--	--	--	--	--	--	--	--	--	--	--	--	--	--	--	--	--	--	--	--	--	--	--	--
F01.PB1032	9.5	10.74	0.99	0.2	0.000118976	-3.9522	down	--	--	--	--	--	--	--	--	--	--	--	--	--	--	--	--	--	--	--	--	--	--	--	--	--	--	--	--	--	--	--	--	--	--	--	--	--	--	--	--	--	--
F01.PB10320	371.41	353.2	34.43	31.39	4.05004e-09	-3.27866	down	371.41	353.2	58.84	69.42	0.00129192	-2.40269	down	--	--	--	--	--	--	--	--	--	--	--	--	--	--	--	--	--	--	--	--	--	--	--	--	--	--	--	--	[H]	Coenzyme transport and metabolism	Molecular Function: methionine adenosyltransferase activity (GO:0004478);; Molecular Function: ATP binding (GO:0005524);; Cellular Component: cytoplasm (GO:0005737);; Biological Process: S-adenosylmethionine biosynthetic process (GO:0006556);; Biological Process: one-carbon metabolic process (GO:0006730);; Molecular Function: metal ion binding (GO:0046872);;	K00789|0|fve:101313011|S-adenosylmethionine synthase 3-like isoform 1; K00789 S-adenosylmethionine synthetase [EC:2.5.1.6] (A)	ko00270:Cysteine and methionine metabolism;ko01230:Biosynthesis of amino acids	[H]	Coenzyme transport and metabolism
F01.PB103207	1.96	5.02	273.25	443.45	1.77473e-10	6.87193	up	1.96	5.02	217.46	277.94	7.49851e-13	6.2401	up	--	--	--	--	--	--	--	--	--	--	--	--	--	--	--	--	--	--	--	--	--	--	--	--	--	--	--	--	[G]	Carbohydrate transport and metabolism	--	--	--	[G]	Carbohydrate transport and metabolism
F01.PB103211	7.74	6.25	13.51	14.32	0.00794317	1.18065	up	--	--	--	--	--	--	--	--	--	--	--	--	--	--	--	--	--	--	--	--	--	--	--	--	--	--	--	--	--	--	--	--	--	--	--	--	--	Molecular Function: zinc ion binding (GO:0008270);;	--	--	--	--
F01.PB103212	1.43	1.18	0.09	0	8.40428e-08	-4.90383	down	--	--	--	--	--	--	--	--	--	--	--	--	--	--	1.41	2.12	0.09	0	2.82629e-09	-5.30668	down	--	--	--	--	--	--	--	--	--	--	--	--	--	--	[RTKL]	--	--	--	--	[PT]	--
F01.PB103237	8.73	5.43	49.61	60.57	7.39174e-12	3.15105	up	8.73	5.43	30.15	43.08	0.000326399	2.47042	up	--	--	--	--	--	--	--	22.8	12.22	49.61	60.57	0.000213784	1.86558	up	--	--	--	--	--	--	--	--	--	--	--	--	--	--	[M]	Cell wall/membrane/envelope biogenesis	Molecular Function: nucleotide binding (GO:0000166);; Cellular Component: cytosol (GO:0005829);; Molecular Function: dTDP-glucose 4,6-dehydratase activity (GO:0008460);; Molecular Function: dTDP-4-dehydrorhamnose reductase activity (GO:0008831);; Cellular Component: plasmodesma (GO:0009506);; Biological Process: response to sucrose (GO:0009744);; Biological Process: response to UV-B (GO:0010224);…	K12450|0|fve:101302674|probable rhamnose biosynthetic enzyme 1-like; K12450 UDP-glucose 4,6-dehydratase [EC:4.2.1.76] (A)	ko00520:Amino sugar and nucleotide sugar metabolism	[G]	Carbohydrate transport and metabolism
F01.PB10324	2.24	2.59	0.15	0	9.10974e-08	-5.07047	down	2.24	2.59	0.07	0.08	2.84651e-07	-5.12471	down	--	--	--	--	--	--	--	--	--	--	--	--	--	--	--	--	--	--	--	--	--	--	--	--	--	--	--	--	--	--	--	--	--	--	--
F01.PB103249	0.02	0.02	0.3	0.21	0.000240654	4.10319	up	--	--	--	--	--	--	--	--	--	--	--	--	--	--	--	--	--	--	--	--	--	--	--	--	--	--	--	--	0	0	0.3	0.21	0.00050074	Inf	up	--	--	--	--	--	[DR]	--
F01.PB103250	4.03	1.79	35.75	33.32	8.43787e-17	3.75923	up	4.03	1.79	21.4	30.02	2.76834e-06	3.24658	up	--	--	--	--	--	--	--	--	--	--	--	--	--	--	--	--	--	--	--	--	--	--	--	--	--	--	--	--	--	--	--	K07052|0|fve:101295567|uncharacterized protein LOC101295567; K07052 (A)	--	[R]	General function prediction only
F01.PB103257	0.74	0.65	2.19	1.65	0.00907801	1.65147	up	--	--	--	--	--	--	--	--	--	--	--	--	--	--	--	--	--	--	--	--	--	--	--	--	--	--	--	--	--	--	--	--	--	--	--	--	--	--	--	--	--	--
F01.PB103275	9.28	7.53	2.33	2.21	6.14877e-05	-1.70404	down	--	--	--	--	--	--	--	--	--	--	--	--	--	--	--	--	--	--	--	--	--	--	--	--	--	--	--	--	--	--	--	--	--	--	--	--	--	Molecular Function: calcium ion binding (GO:0005509);; Cellular Component: endoplasmic reticulum (GO:0005783);; Biological Process: protein folding (GO:0006457);; Molecular Function: unfolded protein binding (GO:0051082);;	K08054|0|fve:101313666|calnexin homolog 1-like; K08054 calnexin (A)	ko04141:Protein processing in endoplasmic reticulum;ko04145:Phagosome	[O]	Posttranslational modification, protein turnover, chaperones
F01.PB103276	2.5	1.83	0.33	0.34	4.31646e-05	-2.54762	down	--	--	--	--	--	--	--	--	--	--	--	--	--	--	--	--	--	--	--	--	--	--	--	--	--	--	--	--	--	--	--	--	--	--	--	--	--	Molecular Function: serine-type endopeptidase activity (GO:0004252);; Cellular Component: extracellular region (GO:0005576);; Cellular Component: cell wall (GO:0005618);; Biological Process: proteolysis (GO:0006508);; Cellular Component: membrane (GO:0016020);; Molecular Function: identical protein binding (GO:0042802);; Biological Process: negative regulation of catalytic activity (GO:0043086);;	--	--	--	--
F01.PB103281	3.92	3.58	0.38	0.48	7.16403e-09	-2.95972	down	--	--	--	--	--	--	--	--	--	--	--	--	--	--	--	--	--	--	--	--	--	--	--	--	--	--	--	--	--	--	--	--	--	--	--	[RTKL]	--	Molecular Function: protein serine/threonine kinase activity (GO:0004674);; Molecular Function: ATP binding (GO:0005524);; Cellular Component: plasma membrane (GO:0005886);; Biological Process: protein phosphorylation (GO:0006468);; Biological Process: microtubule nucleation (GO:0007020);; Biological Process: regulation of meristem growth (GO:0010075);; Cellular Component: integral component of m…	--	--	--	--
F01.PB103296	2.08	2.31	5.98	4.85	0.000580272	1.48183	up	--	--	--	--	--	--	--	--	--	--	--	--	--	--	2.28	2.73	5.98	4.85	0.00412605	1.33033	up	--	--	--	--	--	--	--	--	--	--	--	--	--	--	[P]	Inorganic ion transport and metabolism	Molecular Function: secondary active sulfate transmembrane transporter activity (GO:0008271);; Biological Process: sulfate transport (GO:0008272);; Cellular Component: integral component of membrane (GO:0016021);; Biological Process: transmembrane transport (GO:0055085);;	K18059|0|fve:101303456|probable sulfate transporter 4.2-like; K18059 sulfate transporter 4 (A)	--	[P]	Inorganic ion transport and metabolism
F01.PB103316	4.54	3.32	8.72	7.61	0.00469619	1.23847	up	--	--	--	--	--	--	--	--	--	--	--	--	--	--	--	--	--	--	--	--	--	--	--	--	--	--	--	--	--	--	--	--	--	--	--	--	--	Molecular Function: GTPase activity (GO:0003924);; Molecular Function: GTP binding (GO:0005525);; Cellular Component: endoplasmic reticulum membrane (GO:0005789);; Biological Process: GTP catabolic process (GO:0006184);; Cellular Component: integral component of membrane (GO:0016021);;	--	--	[R]	General function prediction only
F01.PB103331	1.76	1.27	4.78	5.15	9.57561e-06	1.90458	up	--	--	--	--	--	--	--	--	--	--	--	--	--	--	2.19	2.28	4.78	5.15	0.00356597	1.37442	up	--	--	--	--	--	--	--	--	--	--	--	--	--	--	--	--	Cellular Component: vacuole (GO:0005773);; Biological Process: proteolysis (GO:0006508);; Molecular Function: cysteine-type peptidase activity (GO:0008234);;	K01373|3.99771e-112|fve:101294426|cysteine proteinase 15A-like; K01373 cathepsin F [EC:3.4.22.41] (A)	--	[O]	Posttranslational modification, protein turnover, chaperones
F01.PB103333	--	--	--	--	--	--	--	4.01	3.85	0.93	0.88	7.27995e-05	-2.04255	down	--	--	--	--	--	--	--	--	--	--	--	--	--	--	--	--	--	--	--	--	--	--	--	--	--	--	--	--	--	--	Molecular Function: inositol hexakisphosphate binding (GO:0000822);; Biological Process: auxin-activated signaling pathway (GO:0009734);;	--	--	[R]	General function prediction only
F01.PB10335	--	--	--	--	--	--	--	--	--	--	--	--	--	--	0	0	2.22	4.4	1.2622e-06	Inf	up	--	--	--	--	--	--	--	--	--	--	--	--	--	--	--	--	--	--	--	--	--	[R]	General function prediction only	Molecular Function: nucleotide binding (GO:0000166);; Molecular Function: nucleic acid binding (GO:0003676);;	--	--	[R]	General function prediction only
F01.PB103357	--	--	--	--	--	--	--	--	--	--	--	--	--	--	--	--	--	--	--	--	--	5.21	6.96	1.97	0.11	0.000675017	-2.37529	down	--	--	--	--	--	--	--	--	--	--	--	--	--	--	--	--	--	--	--	--	--
F01.PB103371	17.9	22.11	3.08	1.53	6.18969e-12	-2.95358	down	17.9	22.11	9.27	2.43	0.00543612	-1.72044	down	--	--	--	--	--	--	--	--	--	--	--	--	--	--	--	--	--	--	--	--	--	--	--	--	--	--	--	--	[OC]	--	Biological Process: cell redox homeostasis (GO:0045454);; Molecular Function: protein-disulfide reductase activity (GO:0047134);; Biological Process: oxidation-reduction process (GO:0055114);;	K17609|0|fve:101308458|probable nucleoredoxin 1-like; K17609 nucleoredoxin [EC:1.8.1.8] (A)	--	[R]	General function prediction only
F01.PB103379	0.72	0.62	0	0	1.04879e-07	#NAME?	down	--	--	--	--	--	--	--	--	--	--	--	--	--	--	--	--	--	--	--	--	--	--	--	--	--	--	--	--	--	--	--	--	--	--	--	[G]	Carbohydrate transport and metabolism	Molecular Function: xylan 1,4-beta-xylosidase activity (GO:0009044);; Cellular Component: plant-type cell wall (GO:0009505);; Cellular Component: chloroplast (GO:0009507);; Biological Process: xyloglucan metabolic process (GO:0010411);; Molecular Function: carbohydrate binding (GO:0030246);; Molecular Function: maltose alpha-glucosidase activity (GO:0032450);; Biological Process: xylan catabolic …	K15925|1.24965e-163|fve:101294848|alpha-xylosidase 1-like; K15925 alpha-D-xyloside xylohydrolase [EC:3.2.1.177] (A)	--	[G]	Carbohydrate transport and metabolism
F01.PB10339	16.07	15.75	3.66	3.32	2.28241e-06	-2.01293	down	--	--	--	--	--	--	--	--	--	--	--	--	--	--	32	22.38	3.66	3.32	6.20624e-06	-2.76176	down	--	--	--	--	--	--	--	--	--	--	--	--	--	--	--	--	Molecular Function: serine-type carboxypeptidase activity (GO:0004185);; Biological Process: proteolysis (GO:0006508);; Biological Process: systemic acquired resistance (GO:0009627);; Biological Process: response to endoplasmic reticulum stress (GO:0034976);;	K09646|0|fve:101306309|serine carboxypeptidase-like 51-like; K09646 serine carboxypeptidase 1 [EC:3.4.16.-] (A)	--	[O]	Posttranslational modification, protein turnover, chaperones
F01.PB103396	--	--	--	--	--	--	--	--	--	--	--	--	--	--	--	--	--	--	--	--	--	1.31	0.88	0	0.15	2.68284e-05	-3.74864	down	1.31	0.88	0	0	8.42364e-09	#NAME?	down	--	--	--	--	--	--	--	[E]	Amino acid transport and metabolism	Biological Process: allantoin catabolic process (GO:0000256);; Biological Process: RNA splicing, via endonucleolytic cleavage and ligation (GO:0000394);; Molecular Function: ureidoglycolate hydrolase activity (GO:0004848);; Biological Process: proteolysis (GO:0006508);; Molecular Function: metallopeptidase activity (GO:0008237);; Biological Process: methionine biosynthetic process (GO:0009086);;	K18151|0|fve:101301243|N-carbamoyl-L-amino acid hydrolase-like; K18151 ureidoglycolate amidohydrolase [EC:3.5.1.116] (A)	ko00230:Purine metabolism	--	--
F01.PB10340	2.75	4.08	0.86	0.77	0.00363355	-1.90392	down	--	--	--	--	--	--	--	--	--	--	--	--	--	--	--	--	--	--	--	--	--	--	--	--	--	--	--	--	--	--	--	--	--	--	--	[E]	Amino acid transport and metabolism	Molecular Function: threonine synthase activity (GO:0004795);; Biological Process: cellular amino acid metabolic process (GO:0006520);; Molecular Function: pyridoxal phosphate binding (GO:0030170);;	K01733|0|fve:101306676|threonine synthase 1, chloroplastic-like; K01733 threonine synthase [EC:4.2.3.1] (A)	ko00260:Glycine, serine and threonine metabolism;ko00750:Vitamin B6 metabolism;ko01230:Biosynthesis of amino acids	--	--
F01.PB103410	0.74	1.26	7.48	5.35	6.39793e-11	2.86879	up	--	--	--	--	--	--	--	--	--	--	--	--	--	--	3.03	1.37	7.48	5.35	0.000669943	1.74526	up	--	--	--	--	--	--	--	--	--	--	--	--	--	--	--	--	Cellular Component: plasma membrane (GO:0005886);; Molecular Function: hedgehog receptor activity (GO:0008158);; Cellular Component: plasmodesma (GO:0009506);; Cellular Component: integral component of membrane (GO:0016021);; Biological Process: cholesterol transport (GO:0030301);;	K12385|0|fve:101293693|niemann-Pick C1 protein-like; K12385 Niemann-Pick C1 protein (A)	--	[I]	Lipid transport and metabolism
F01.PB103442	0.76	0.69	0	0.14	0.00102357	-3.15749	down	--	--	--	--	--	--	--	--	--	--	--	--	--	--	--	--	--	--	--	--	--	--	--	--	--	--	--	--	--	--	--	--	--	--	--	--	--	Cellular Component: endosome (GO:0005768);; Cellular Component: trans-Golgi network (GO:0005802);; Molecular Function: methyltransferase activity (GO:0008168);; Biological Process: response to cytokinin (GO:0009735);; Biological Process: homogalacturonan biosynthetic process (GO:0010289);; Biological Process: methylation (GO:0032259);; Biological Process: root development (GO:0048364);; Biologica…	--	--	--	--
F01.PB103447	0	0.06	1.6	2.09	5.39213e-13	6.2227	up	0	0.06	1.11	1.49	2.59448e-08	5.6168	up	--	--	--	--	--	--	--	0.7	0.08	1.6	2.09	0.000603798	2.47233	up	--	--	--	--	--	--	--	--	--	--	--	--	--	--	[G]	Carbohydrate transport and metabolism	--	--	--	[G]	Carbohydrate transport and metabolism
F01.PB103455	12.78	12.57	32.12	30.51	0.00119677	1.48809	up	--	--	--	--	--	--	--	--	--	--	--	--	--	--	9.31	10.6	32.12	30.51	6.18607e-05	1.8698	up	--	--	--	--	--	--	--	9.28	14.64	32.12	30.51	0.00517854	1.49186	up	[E]	Amino acid transport and metabolism	Molecular Function: aspartate kinase activity (GO:0004072);; Molecular Function: homoserine dehydrogenase activity (GO:0004412);; Biological Process: aspartate family amino acid biosynthetic process (GO:0009067);; Cellular Component: chloroplast (GO:0009507);; Biological Process: phosphorylation (GO:0016310);; Molecular Function: amino acid binding (GO:0016597);; Molecular Function: NADP binding …	K12524|0|fve:101292645|bifunctional aspartokinase/homoserine dehydrogenase 2, chloroplastic-like; K12524 bifunctional aspartokinase / homoserine dehydrogenase 1 [EC:2.7.2.4 1.1.1.3] (A)	ko00260:Glycine, serine and threonine metabolism;ko00270:Cysteine and methionine metabolism;ko00300:Lysine biosynthesis;ko01230:Biosynthesis of amino acids	--	--
F01.PB10347	3.22	6.21	0.79	0.23	0.0083323	-3.15636	down	--	--	--	--	--	--	--	--	--	--	--	--	--	--	--	--	--	--	--	--	--	--	--	--	--	--	--	--	--	--	--	--	--	--	--	--	--	Cellular Component: chloroplast (GO:0009507);;	--	--	--	--
F01.PB103509	4.19	3.02	0.44	0.58	9.09421e-07	-2.64734	down	--	--	--	--	--	--	--	--	--	--	--	--	--	--	3.19	2.98	0.44	0.58	6.99102e-05	-2.39293	down	--	--	--	--	--	--	--	--	--	--	--	--	--	--	--	--	Molecular Function: iron ion binding (GO:0005506);; Molecular Function: linoleate 13S-lipoxygenase activity (GO:0016165);; Biological Process: oxylipin biosynthetic process (GO:0031408);; Biological Process: oxidation-reduction process (GO:0055114);;	K15718|0|fve:101293406|probable linoleate 9S-lipoxygenase 5-like; K15718 linoleate 9S-lipoxygenase [EC:1.13.11.58] (A)	ko00591:Linoleic acid metabolism	--	--
F01.PB10351	11.72	25.65	0.05	0	4.23456e-06	-9.43855	down	11.72	25.65	1	0.44	0.0053221	-4.6301	down	--	--	--	--	--	--	--	1.64	4.26	0.05	0	0.00739179	-6.72903	down	--	--	--	--	--	--	--	--	--	--	--	--	--	--	--	--	Cellular Component: photosystem I (GO:0009522);; Cellular Component: photosystem II (GO:0009523);; Cellular Component: chloroplast thylakoid membrane (GO:0009535);; Biological Process: photosynthesis, light harvesting (GO:0009765);; Cellular Component: integral component of membrane (GO:0016021);; Molecular Function: chlorophyll binding (GO:0016168);; Biological Process: protein-chromophore linka…	K08913|2.31247e-178|fve:101293466|chlorophyll a-b binding protein 151, chloroplastic-like; K08913 light-harvesting complex II chlorophyll a/b binding protein 2 (A)	ko00196:Photosynthesis - antenna proteins	--	--
F01.PB103512	--	--	--	--	--	--	--	--	--	--	--	--	--	--	2.76	1.24	8.34	9.74	2.10074e-05	2.15504	up	--	--	--	--	--	--	--	--	--	--	--	--	--	--	--	--	--	--	--	--	--	[V]	Defense mechanisms	--	--	--	[Q]	Secondary metabolites biosynthesis, transport and catabolism
F01.PB103515	13.29	11.2	4.56	3.95	0.00199665	-1.34403	down	--	--	--	--	--	--	--	--	--	--	--	--	--	--	--	--	--	--	--	--	--	--	--	--	--	--	--	--	--	--	--	--	--	--	--	[EH]	--	Biological Process: para-aminobenzoic acid biosynthetic process (GO:0008153);; Molecular Function: 4-amino-4-deoxychorismate lyase activity (GO:0008696);; Cellular Component: chloroplast stroma (GO:0009570);; Biological Process: tetrahydrofolate biosynthetic process (GO:0046654);; Molecular Function: D-alanine:2-oxoglutarate aminotransferase activity (GO:0047810);;	K18482|0|fve:101307852|branched-chain-amino-acid aminotransferase-like protein 3, chloroplastic-like; K18482 4-amino-4-deoxychorismate lyase [EC:4.1.3.38] (A)	ko00790:Folate biosynthesis	[E]	Amino acid transport and metabolism
F01.PB103526	0.13	0.02	2.47	3.67	2.05129e-10	5.70859	up	0.13	0.02	0.89	1.76	0.00545694	4.39954	up	--	--	--	--	--	--	--	--	--	--	--	--	--	--	--	--	--	--	--	--	--	--	--	--	--	--	--	--	--	--	Biological Process: metabolic process (GO:0008152);; Biological Process: response to toxic substance (GO:0009636);; Molecular Function: cinnamate beta-D-glucosyltransferase activity (GO:0050412);; Molecular Function: limonoid glucosyltransferase activity (GO:0050645);;	--	--	[GC]	--
F01.PB10353	57.21	125.1	0	0.01	2.6009e-09	#NAME?	down	57.21	125.1	4.49	1.71	0.00326675	-4.82401	down	--	--	--	--	--	--	--	--	--	--	--	--	--	--	--	--	--	--	--	--	--	4.49	1.71	0	0.01	0.00327988	#NAME?	down	--	--	Molecular Function: peroxidase activity (GO:0004601);; Biological Process: response to oxidative stress (GO:0006979);; Molecular Function: heme binding (GO:0020037);; Molecular Function: metal ion binding (GO:0046872);; Biological Process: oxidation-reduction process (GO:0055114);;	K00430|0|fve:101292774|peroxidase 42-like; K00430 peroxidase [EC:1.11.1.7] (A)	ko00360:Phenylalanine metabolism;ko00940:Phenylpropanoid biosynthesis	--	--
F01.PB103535	0.37	0.31	4.46	4.92	4.52406e-16	4.00513	up	--	--	--	--	--	--	--	--	--	--	--	--	--	--	1.81	0.8	4.46	4.92	1.86268e-05	2.05552	up	--	--	--	--	--	--	--	0.82	1.74	4.46	4.92	9.23168e-05	1.97873	up	[R]	General function prediction only	Biological Process: lipid metabolic process (GO:0006629);; Molecular Function: hydrolase activity (GO:0016787);; Biological Process: response to other organism (GO:0051707);;	--	--	[I]	Lipid transport and metabolism
F01.PB10354	8.84	10.7	41.62	56.73	2.8297e-06	2.52765	up	8.84	10.7	29.9	35.66	8.77569e-05	1.84954	up	--	--	--	--	--	--	--	--	--	--	--	--	--	--	--	--	--	--	--	--	--	--	--	--	--	--	--	--	[I]	Lipid transport and metabolism	Cellular Component: peroxisome (GO:0005777);; Biological Process: peroxisome organization (GO:0007031);; Biological Process: toxin catabolic process (GO:0009407);; Biological Process: organ senescence (GO:0010260);; Molecular Function: oxidoreductase activity (GO:0016491);; Biological Process: fatty acid beta-oxidation, unsaturated, even number (GO:0033542);; Molecular Function: 3alpha,7alpha,12a…	--	--	[I]	Lipid transport and metabolism
F01.PB103545	13.26	12.88	147.96	135.84	4.30736e-11	3.62312	up	13.26	12.88	116.56	98.79	6.44456e-07	3.12612	up	--	--	--	--	--	--	--	--	--	--	--	--	--	--	--	--	--	--	--	--	--	--	--	--	--	--	--	--	[G]	Carbohydrate transport and metabolism	Molecular Function: alpha-amylase activity (GO:0004556);; Biological Process: starch catabolic process (GO:0005983);; Cellular Component: chloroplast starch grain (GO:0009569);; Cellular Component: chloroplast stroma (GO:0009570);; Biological Process: plant-type cell wall organization (GO:0009664);; Molecular Function: isoamylase activity (GO:0019156);; Biological Process: starch biosynthetic pro…	K01214|0|fve:101305175|isoamylase 3, chloroplastic-like; K01214 isoamylase [EC:3.2.1.68] (A)	--	[G]	Carbohydrate transport and metabolism
F01.PB10355	28.35	21.15	201.72	176.37	4.52814e-10	3.11717	up	28.35	21.15	183.84	135.95	1.51547e-06	2.77685	up	--	--	--	--	--	--	--	--	--	--	--	--	--	--	--	--	--	--	--	--	--	--	--	--	--	--	--	--	--	--	--	--	--	--	--
F01.PB103553	6.09	4.31	1.23	0.99	3.24224e-06	-2.05863	down	--	--	--	--	--	--	--	--	--	--	--	--	--	--	--	--	--	--	--	--	--	--	--	--	--	--	--	--	--	--	--	--	--	--	--	--	--	Molecular Function: double-stranded DNA binding (GO:0003690);; Molecular Function: sequence-specific DNA binding transcription factor activity (GO:0003700);; Cellular Component: nucleus (GO:0005634);; Biological Process: regulation of transcription, DNA-templated (GO:0006355);; Biological Process: response to abscisic acid (GO:0009737);; Biological Process: gibberellic acid mediated signaling pat…	K16241|1.65073e-33|fve:101314818|transcription factor HY5-like; K16241 transcription factor HY5 (A)	ko04712:Circadian rhythm - plant	[K]	Transcription
F01.PB103558	1.38	0.62	0.11	0	0.00636602	-4.15015	down	--	--	--	--	--	--	--	--	--	--	--	--	--	--	0.64	0.83	0.11	0	0.000503514	-3.67157	down	--	--	--	--	--	--	--	--	--	--	--	--	--	--	[GEPR]	--	Molecular Function: sugar:proton symporter activity (GO:0005351);; Cellular Component: vacuolar membrane (GO:0005774);; Cellular Component: chloroplast (GO:0009507);; Cellular Component: integral component of membrane (GO:0016021);; Biological Process: carbohydrate transmembrane transport (GO:0034219);;	K08145|0|fve:101302610|sugar transporter ERD6-like 7-like; K08145 MFS transporter, SP family, solute carrier family 2 (facilitated glucose transporter), member 8 (A)	--	[R]	General function prediction only
F01.PB10356	2.63	2.54	0.6	0.28	0.00198545	-2.41796	down	--	--	--	--	--	--	--	--	--	--	--	--	--	--	--	--	--	--	--	--	--	--	--	--	--	--	--	--	--	--	--	--	--	--	--	[Z]	Cytoskeleton	Molecular Function: GTPase activity (GO:0003924);; Molecular Function: structural constituent of cytoskeleton (GO:0005200);; Molecular Function: GTP binding (GO:0005525);; Cellular Component: cytoplasm (GO:0005737);; Cellular Component: microtubule (GO:0005874);; Biological Process: GTP catabolic process (GO:0006184);; Biological Process: microtubule-based process (GO:0007017);; Biological Proces…	K07375|0|pxb:103929828|tubulin beta chain-like; K07375 tubulin beta (A)	ko04145:Phagosome	[Z]	Cytoskeleton
F01.PB103562	--	--	--	--	--	--	--	--	--	--	--	--	--	--	--	--	--	--	--	--	--	6.32	6.3	2.6	1.19	0.00213145	-1.53833	down	--	--	--	--	--	--	--	--	--	--	--	--	--	--	[G]	Carbohydrate transport and metabolism	Molecular Function: beta-galactosidase activity (GO:0004565);; Cellular Component: cell wall (GO:0005618);; Biological Process: carbohydrate metabolic process (GO:0005975);; Molecular Function: carbohydrate binding (GO:0030246);; Molecular Function: cation binding (GO:0043169);;	--	--	[G]	Carbohydrate transport and metabolism
F01.PB103575	0.57	0.61	0.04	0	8.86833e-06	-5.39274	down	0.57	0.61	0.02	0.02	6.61833e-05	-5.4619	down	--	--	--	--	--	--	--	--	--	--	--	--	--	--	--	--	--	--	--	--	--	--	--	--	--	--	--	--	[R]	General function prediction only	Molecular Function: zinc ion binding (GO:0008270);; Molecular Function: oxidoreductase activity (GO:0016491);; Biological Process: oxidation-reduction process (GO:0055114);;	K07119|6.57843e-108|fve:101293229|NADP-dependent alkenal double bond reductase P1-like; K07119 (A)	--	[R]	General function prediction only
F01.PB103577	--	--	--	--	--	--	--	--	--	--	--	--	--	--	--	--	--	--	--	--	--	3.22	4.72	0.75	0.55	8.45015e-06	-2.4142	down	--	--	--	--	--	--	--	--	--	--	--	--	--	--	[U]	Intracellular trafficking, secretion, and vesicular transport	Cellular Component: extracellular region (GO:0005576);; Cellular Component: vacuolar membrane (GO:0005774);; Cellular Component: plant-type cell wall (GO:0009505);; Biological Process: methylglyoxal catabolic process to D-lactate (GO:0019243);;	--	--	--	--
F01.PB103578	--	--	--	--	--	--	--	0.31	0.47	1.66	1.61	0.000299952	2.16188	up	--	--	--	--	--	--	--	--	--	--	--	--	--	--	--	--	--	--	--	--	--	--	--	--	--	--	--	--	--	--	Molecular Function: zinc ion binding (GO:0008270);;	--	--	[O]	Posttranslational modification, protein turnover, chaperones
F01.PB103600	2.63	3.14	0.63	0.13	2.764e-07	-2.7652	down	--	--	--	--	--	--	--	--	--	--	--	--	--	--	--	--	--	--	--	--	--	--	--	--	--	--	--	--	--	--	--	--	--	--	--	[I]	Lipid transport and metabolism	Molecular Function: inositol-3-phosphate synthase activity (GO:0004512);; Cellular Component: cytoplasm (GO:0005737);; Biological Process: inositol biosynthetic process (GO:0006021);; Biological Process: phospholipid biosynthetic process (GO:0008654);;	K01858|0|fve:101303741|inositol-3-phosphate synthase-like; K01858 myo-inositol-1-phosphate synthase [EC:5.5.1.4] (A)	ko00562:Inositol phosphate metabolism	[I]	Lipid transport and metabolism
F01.PB103607	1.81	1.78	0.32	0.21	0.000175731	-2.64457	down	--	--	--	--	--	--	--	--	--	--	--	--	--	--	--	--	--	--	--	--	--	--	--	--	--	--	--	--	--	--	--	--	--	--	--	[R]	General function prediction only	--	--	--	[BK]	--
F01.PB103615	0	0	1.45	0.51	0.00131234	Inf	up	--	--	--	--	--	--	--	--	--	--	--	--	--	--	--	--	--	--	--	--	--	--	--	--	--	--	--	--	--	--	--	--	--	--	--	--	--	Molecular Function: voltage-gated potassium channel activity (GO:0005249);; Biological Process: potassium ion transport (GO:0006813);; Cellular Component: integral component of membrane (GO:0016021);; Biological Process: transmembrane transport (GO:0055085);;	K05391|0|fve:101315327|probable cyclic nucleotide-gated ion channel 17-like; K05391 cyclic nucleotide gated channel, other eukaryote (A)	ko04626:Plant-pathogen interaction	[PT]	--
F01.PB103617	18.54	9.59	0.86	0.38	0.000154349	-4.34692	down	--	--	--	--	--	--	--	--	--	--	--	--	--	--	--	--	--	--	--	--	--	--	--	--	--	--	--	--	--	--	--	--	--	--	--	--	--	Molecular Function: iron ion binding (GO:0005506);; Molecular Function: linoleate 13S-lipoxygenase activity (GO:0016165);; Biological Process: oxylipin biosynthetic process (GO:0031408);; Biological Process: oxidation-reduction process (GO:0055114);;	K00454|0|fve:101306996|linoleate 13S-lipoxygenase 2-1, chloroplastic-like; K00454 lipoxygenase [EC:1.13.11.12] (A)	ko00591:Linoleic acid metabolism;ko00592:alpha-Linolenic acid metabolism	--	--
F01.PB10362	4.49	3.97	0.3	0.14	3.03374e-09	-4.16409	down	4.49	3.97	0.35	0.32	3.76103e-07	-3.61318	down	4.49	3.97	0.46	1.4	0.0024174	-2.24042	down	--	--	--	--	--	--	--	--	--	--	--	--	--	--	--	--	--	--	--	--	--	[O]	Posttranslational modification, protein turnover, chaperones	Molecular Function: ATP binding (GO:0005524);; Molecular Function: nucleoside-triphosphatase activity (GO:0017111);;	K08900|0|fve:101309636|uncharacterized protein LOC101309636 isoform 1; K08900 mitochondrial chaperone BCS1 (A)	--	[O]	Posttranslational modification, protein turnover, chaperones
F01.PB103620	25.28	15.25	4.22	4.79	0.00364074	-1.98056	down	--	--	--	--	--	--	--	--	--	--	--	--	--	--	11.03	14.12	4.22	4.79	0.00859462	-1.25821	down	--	--	--	--	--	--	--	--	--	--	--	--	--	--	[R]	General function prediction only	Molecular Function: nucleotide binding (GO:0000166);; Molecular Function: nucleic acid binding (GO:0003676);;	--	--	[R]	General function prediction only
F01.PB103628	0.44	0.79	0.05	0.1	0.00625572	-2.90114	down	--	--	--	--	--	--	--	--	--	--	--	--	--	--	--	--	--	--	--	--	--	--	--	--	--	--	--	--	--	--	--	--	--	--	--	[G]	Carbohydrate transport and metabolism	Molecular Function: alpha,alpha-trehalose-phosphate synthase (UDP-forming) activity (GO:0003825);; Molecular Function: trehalose-phosphatase activity (GO:0004805);; Biological Process: trehalose biosynthetic process (GO:0005992);;	K16055|0|fve:101291233|alpha,alpha-trehalose-phosphate synthase [UDP-forming] 6-like; K16055 trehalose 6-phosphate synthase/phosphatase [EC:2.4.1.15 3.1.3.12] (A)	ko00500:Starch and sucrose metabolism	[G]	Carbohydrate transport and metabolism
F01.PB103636	--	--	--	--	--	--	--	--	--	--	--	--	--	--	6.73	6.34	1.35	2.56	0.000863498	-1.78334	down	--	--	--	--	--	--	--	--	--	--	--	--	--	--	--	--	--	--	--	--	--	[L]	Replication, recombination and repair	Biological Process: cytokinesis by cell plate formation (GO:0000911);; Molecular Function: DNA binding (GO:0003677);; Molecular Function: DNA helicase activity (GO:0003678);; Molecular Function: ATP binding (GO:0005524);; Cellular Component: nucleus (GO:0005634);; Cellular Component: cytoplasm (GO:0005737);; Biological Process: DNA unwinding involved in DNA replication (GO:0006268);; Biological P…	K02209|0|fve:101291657|DNA replication licensing factor mcm5-A-like; K02209 DNA replication licensing factor MCM5 [EC:3.6.4.12] (A)	ko03030:DNA replication	[L]	Replication, recombination and repair
F01.PB103639	--	--	--	--	--	--	--	--	--	--	--	--	--	--	--	--	--	--	--	--	--	0.28	0.31	1.09	1.39	0.0053054	2.31571	up	--	--	--	--	--	--	--	--	--	--	--	--	--	--	--	--	--	--	--	--	--
F01.PB10364	1.42	1.22	0.18	0.06	0.000511858	-3.40293	down	--	--	--	--	--	--	--	--	--	--	--	--	--	--	--	--	--	--	--	--	--	--	--	--	--	--	--	--	--	--	--	--	--	--	--	[P]	Inorganic ion transport and metabolism	--	K01551|0|fve:101315144|uncharacterized protein At1g26090, chloroplastic-like; K01551 arsenite-transporting ATPase [EC:3.6.3.16] (A)	--	--	--
F01.PB103650	5.08	6.18	1.09	1.05	2.65149e-07	-2.22677	down	5.08	6.18	1.75	1.03	4.37279e-05	-1.95217	down	--	--	--	--	--	--	--	--	--	--	--	--	--	--	--	--	--	--	--	--	--	--	--	--	--	--	--	--	[DZ]	--	Molecular Function: Ran GTPase binding (GO:0008536);;	--	--	[S]	Function unknown
F01.PB103662	0.06	0.02	0.51	0.53	8.38371e-06	4.34483	up	--	--	--	--	--	--	--	--	--	--	--	--	--	--	--	--	--	--	--	--	--	--	--	--	--	--	--	--	--	--	--	--	--	--	--	[KLB]	--	Biological Process: RNA splicing, via endonucleolytic cleavage and ligation (GO:0000394);; Molecular Function: DNA binding (GO:0003677);; Molecular Function: sequence-specific DNA binding transcription factor activity (GO:0003700);; Cellular Component: nuclear euchromatin (GO:0005719);; Biological Process: DNA methylation (GO:0006306);; Biological Process: methylation-dependent chromatin silencin…	K09272|0|fve:101298035|FACT complex subunit SSRP1-like; K09272 structure-specific recognition protein 1 (A)	--	[KLB]	--
F01.PB10367	7.72	4.75	15.44	13.92	0.00108215	1.4234	up	7.72	4.75	14.05	16.37	0.00610118	1.38502	up	--	--	--	--	--	--	--	--	--	--	--	--	--	--	--	--	--	--	--	--	--	--	--	--	--	--	--	--	[C]	Energy production and conversion	Molecular Function: dihydrolipoyllysine-residue succinyltransferase activity (GO:0004149);; Biological Process: tricarboxylic acid cycle (GO:0006099);; Cellular Component: oxoglutarate dehydrogenase complex (GO:0045252);;	K00658|0|fve:101295165|dihydrolipoyllysine-residue succinyltransferase component of 2-oxoglutarate dehydrogenase complex 2, mitochondrial-like; K00658 2-oxoglutarate dehydrogenase E2 component (dihydrolipoamide succinyltransferase) [EC:2.3.1.61] (A)	ko00020:Citrate cycle (TCA cycle);ko00310:Lysine degradation;ko01200:Carbon metabolism	[C]	Energy production and conversion
F01.PB103680	--	--	--	--	--	--	--	--	--	--	--	--	--	--	--	--	--	--	--	--	--	1.94	1.93	4.7	5.98	0.000547784	1.69447	up	--	--	--	--	--	--	--	--	--	--	--	--	--	--	--	--	Biological Process: defense response (GO:0006952);; Biological Process: response to abiotic stimulus (GO:0009628);; Biological Process: response to ethylene (GO:0009723);; Biological Process: hormone-mediated signaling pathway (GO:0009755);; Biological Process: macromolecule localization (GO:0033036);; Biological Process: single-organism transport (GO:0044765);; Biological Process: single-organis…	K14513|0|fve:101310827|ethylene-insensitive protein 2-like; K14513 ethylene-insensitive protein 2 (A)	ko04075:Plant hormone signal transduction	[P]	Inorganic ion transport and metabolism
F01.PB103684	--	--	--	--	--	--	--	--	--	--	--	--	--	--	7.52	6.48	1.66	2.94	0.0031186	-1.64163	down	--	--	--	--	--	--	--	--	--	--	--	--	--	--	--	--	--	--	--	--	--	--	--	Biological Process: mitotic cell cycle (GO:0000278);; Biological Process: double-strand break repair via homologous recombination (GO:0000724);; Biological Process: DNA replication initiation (GO:0006270);; Biological Process: regulation of DNA replication (GO:0006275);; Biological Process: postreplication repair (GO:0006301);; Biological Process: DNA methylation (GO:0006306);; Biological Process…	--	--	[S]	Function unknown
F01.PB103694	1.14	0.83	0.28	0.03	0.00131022	-2.574	down	--	--	--	--	--	--	--	--	--	--	--	--	--	--	1.04	1.44	0.28	0.03	0.000341384	-2.87405	down	--	--	--	--	--	--	--	--	--	--	--	--	--	--	[RTKL]	--	--	--	--	[T]	Signal transduction mechanisms
F01.PB103699	1.26	1.92	9.94	19.77	0.00816184	3.42042	up	--	--	--	--	--	--	--	--	--	--	--	--	--	--	--	--	--	--	--	--	--	--	--	--	--	--	--	--	--	--	--	--	--	--	--	[O]	Posttranslational modification, protein turnover, chaperones	Cellular Component: mitochondrion (GO:0005739);; Biological Process: protein folding (GO:0006457);; Cellular Component: chloroplast (GO:0009507);; Biological Process: response to high light intensity (GO:0009644);; Biological Process: heat acclimation (GO:0010286);; Biological Process: response to hydrogen peroxide (GO:0042542);;	K13993|8.30001e-70|fve:101299103|26.5 kDa heat shock protein, mitochondrial-like; K13993 HSP20 family protein (A)	ko04141:Protein processing in endoplasmic reticulum	[O]	Posttranslational modification, protein turnover, chaperones
F01.PB103702	3.98	4.69	1.6	0.45	0.000162329	-1.9372	down	--	--	--	--	--	--	--	--	--	--	--	--	--	--	--	--	--	--	--	--	--	--	--	--	--	--	--	--	--	--	--	--	--	--	--	[RTKL]	--	Molecular Function: nucleotide binding (GO:0000166);; Cellular Component: membrane (GO:0016020);; Molecular Function: kinase activity (GO:0016301);; Biological Process: phosphorylation (GO:0016310);; Molecular Function: oxidoreductase activity (GO:0016491);;	--	--	--	--
F01.PB103706	--	--	--	--	--	--	--	--	--	--	--	--	--	--	--	--	--	--	--	--	--	0.79	1.06	0.08	0.12	0.00198035	-3.03615	down	--	--	--	--	--	--	--	--	--	--	--	--	--	--	--	--	--	--	--	--	--
F01.PB103713	7.46	5.86	2.69	2.19	0.0055301	-1.26842	down	--	--	--	--	--	--	--	--	--	--	--	--	--	--	10	7.73	2.69	2.19	0.000276666	-1.65363	down	--	--	--	--	--	--	--	--	--	--	--	--	--	--	[RTKL]	--	Molecular Function: protein serine/threonine kinase activity (GO:0004674);; Molecular Function: ATP binding (GO:0005524);; Cellular Component: plasma membrane (GO:0005886);; Biological Process: brassinosteroid mediated signaling pathway (GO:0009742);; Biological Process: post-embryonic development (GO:0009791);; Biological Process: protein autophosphorylation (GO:0046777);; Biological Process: re…	--	--	[T]	Signal transduction mechanisms
F01.PB103718	1.63	0.55	3.25	2.42	0.00286369	1.57075	up	--	--	--	--	--	--	--	--	--	--	--	--	--	--	--	--	--	--	--	--	--	--	--	--	--	--	--	--	--	--	--	--	--	--	--	[P]	Inorganic ion transport and metabolism	--	K14692|0|fve:101297055|uncharacterized protein LOC101297055; K14692 solute carrier family 30 (zinc transporter), member 5/7 (A)	--	[P]	Inorganic ion transport and metabolism
F01.PB103719	--	--	--	--	--	--	--	--	--	--	--	--	--	--	--	--	--	--	--	--	--	6.36	4.84	11.61	12.57	0.00450925	1.32469	up	--	--	--	--	--	--	--	--	--	--	--	--	--	--	[E]	Amino acid transport and metabolism	Molecular Function: 5-methyltetrahydropteroyltriglutamate-homocysteine S-methyltransferase activity (GO:0003871);; Molecular Function: copper ion binding (GO:0005507);; Cellular Component: peroxisome (GO:0005777);; Cellular Component: cytosol (GO:0005829);; Cellular Component: plasma membrane (GO:0005886);; Molecular Function: zinc ion binding (GO:0008270);; Molecular Function: methionine synthas…	K00549|2.59161e-110|fve:101303482|5-methyltetrahydropteroyltriglutamate-- homocysteine methyltransferase-like; K00549 5-methyltetrahydropteroyltriglutamate--homocysteine methyltransferase [EC:2.1.1.14] (A)	ko00270:Cysteine and methionine metabolism;ko00450:Selenocompound metabolism;ko01230:Biosynthesis of amino acids	[E]	Amino acid transport and metabolism
F01.PB103723	2.8	3.25	0.81	0.27	3.0488e-05	-2.35434	down	2.8	3.25	0.43	0.2	2.51035e-07	-3.20679	down	--	--	--	--	--	--	--	--	--	--	--	--	--	--	--	--	--	--	--	--	--	--	--	--	--	--	--	--	--	--	Molecular Function: translation initiation factor activity (GO:0003743);; Biological Process: translational initiation (GO:0006413);;	K11593|0|fve:101295208|protein argonaute 4-like; K11593 eukaryotic translation initiation factor 2C (A)	--	[J]	Translation, ribosomal structure and biogenesis
F01.PB10373	0	0	1.83	2.3	1.93046e-12	Inf	up	0	0	1.98	0.73	0.0017332	Inf	up	--	--	--	--	--	--	--	--	--	--	--	--	--	--	--	--	--	--	--	--	--	--	--	--	--	--	--	--	--	--	Biological Process: carbohydrate metabolic process (GO:0005975);; Molecular Function: cellulase activity (GO:0008810);;	--	--	--	--
F01.PB103733	--	--	--	--	--	--	--	--	--	--	--	--	--	--	--	--	--	--	--	--	--	3.78	3.05	7.43	7.11	0.00593275	1.30726	up	--	--	--	--	--	--	--	--	--	--	--	--	--	--	[U]	Intracellular trafficking, secretion, and vesicular transport	Molecular Function: structural molecule activity (GO:0005198);; Biological Process: intracellular protein transport (GO:0006886);; Biological Process: vesicle-mediated transport (GO:0016192);; Cellular Component: COPI vesicle coat (GO:0030126);;	K17301|0|fve:101307717|coatomer subunit beta-1-like; K17301 coatomer, subunit beta (A)	--	[U]	Intracellular trafficking, secretion, and vesicular transport
F01.PB103738	--	--	--	--	--	--	--	5.38	6.09	1.87	1.67	0.00138227	-1.61825	down	5.38	6.09	1.05	2.36	0.00126089	-1.79373	down	--	--	--	--	--	--	--	--	--	--	--	--	--	--	--	--	--	--	--	--	--	--	--	Molecular Function: DNA binding (GO:0003677);; Molecular Function: sequence-specific DNA binding transcription factor activity (GO:0003700);; Cellular Component: nucleus (GO:0005634);; Biological Process: regulation of transcription, DNA-templated (GO:0006355);; Biological Process: auxin-activated signaling pathway (GO:0009734);; Biological Process: vegetative phase change (GO:0010050);; Biologic…	--	--	--	--
F01.PB10374	119.91	90.02	17.52	6.25	2.79858e-11	-2.97913	down	119.91	90.02	47.47	18.84	0.00593202	-1.5929	down	--	--	--	--	--	--	--	--	--	--	--	--	--	--	--	--	--	--	--	--	--	--	--	--	--	--	--	--	[G]	Carbohydrate transport and metabolism	Molecular Function: transporter activity (GO:0005215);; Biological Process: transport (GO:0006810);; Cellular Component: integral component of membrane (GO:0016021);;	K09872|0|fve:101298060|probable aquaporin PIP1-4-like; K09872 aquaporin PIP (A)	--	[G]	Carbohydrate transport and metabolism
F01.PB103755	0	0	0.42	0.26	7.2702e-07	Inf	up	--	--	--	--	--	--	--	--	--	--	--	--	--	--	0.04	0.04	0.42	0.26	0.00359156	3.54569	up	--	--	--	--	--	--	--	--	--	--	--	--	--	--	[I]	Lipid transport and metabolism	Molecular Function: hydroxymethylglutaryl-CoA reductase (NADPH) activity (GO:0004420);; Cellular Component: endoplasmic reticulum membrane (GO:0005789);; Biological Process: isoprenoid biosynthetic process (GO:0008299);; Biological Process: coenzyme A metabolic process (GO:0015936);; Cellular Component: integral component of membrane (GO:0016021);; Cellular Component: mitochondrial membrane (GO:0…	K00021|0|fve:101309304|3-hydroxy-3-methylglutaryl-coenzyme A reductase 2-like; K00021 hydroxymethylglutaryl-CoA reductase (NADPH) [EC:1.1.1.34] (A)	ko00900:Terpenoid backbone biosynthesis	[I]	Lipid transport and metabolism
F01.PB103771	0	0	22.02	25.9	1.46255e-57	Inf	up	0	0	5.03	12.85	5.0051e-05	Inf	up	--	--	--	--	--	--	--	4.36	0.36	22.02	25.9	1.19722e-15	3.54693	up	--	--	--	--	--	--	--	--	--	--	--	--	--	--	[J]	Translation, ribosomal structure and biogenesis	Molecular Function: aminoacyl-tRNA ligase activity (GO:0004812);; Biological Process: tRNA aminoacylation for protein translation (GO:0006418);;	K01892|0|fve:101304051|histidine--tRNA ligase-like; K01892 histidyl-tRNA synthetase [EC:6.1.1.21] (A)	ko00970:Aminoacyl-tRNA biosynthesis	[J]	Translation, ribosomal structure and biogenesis
F01.PB103788	1.32	1.86	0.46	0.26	0.00676765	-1.98916	down	--	--	--	--	--	--	--	--	--	--	--	--	--	--	--	--	--	--	--	--	--	--	--	--	--	--	--	--	--	--	--	--	--	--	--	[RTKL]	--	Molecular Function: protein serine/threonine kinase activity (GO:0004674);; Molecular Function: protein tyrosine kinase activity (GO:0004713);; Molecular Function: ATP binding (GO:0005524);; Biological Process: protein phosphorylation (GO:0006468);; Cellular Component: membrane (GO:0016020);; Molecular Function: carbohydrate binding (GO:0030246);; Biological Process: recognition of pollen (GO:004…	--	--	--	--
F01.PB103794	2.81	2.13	7.06	7.49	4.59192e-05	1.74816	up	--	--	--	--	--	--	--	--	--	--	--	--	--	--	--	--	--	--	--	--	--	--	--	--	--	--	--	--	--	--	--	--	--	--	--	--	--	Molecular Function: zinc ion binding (GO:0008270);; Molecular Function: ligase activity (GO:0016874);;	K10691|0|fve:101292150|auxin transport protein BIG-like; K10691 E3 ubiquitin-protein ligase UBR4 [EC:6.3.2.19] (A)	--	[T]	Signal transduction mechanisms
F01.PB103797	2.61	3.53	0.09	0	6.15146e-17	-6.15801	down	2.61	3.53	0.2	0.17	2.14407e-10	-4.06525	down	2.61	3.53	0.3	1.26	0.00589587	-2.03294	down	--	--	--	--	--	--	--	--	--	--	--	--	--	--	--	--	--	--	--	--	--	[RTKL]	--	--	--	--	--	--
F01.PB103799	10.06	9.73	21.57	19.63	0.00595116	1.24	up	--	--	--	--	--	--	--	--	--	--	--	--	--	--	--	--	--	--	--	--	--	--	--	--	--	--	--	--	--	--	--	--	--	--	--	[E]	Amino acid transport and metabolism	Molecular Function: L-aspartate:2-oxoglutarate aminotransferase activity (GO:0004069);; Biological Process: cellular amino acid metabolic process (GO:0006520);; Biological Process: response to cold (GO:0009409);; Cellular Component: chloroplast stroma (GO:0009570);; Biological Process: ethylene biosynthetic process (GO:0009693);; Cellular Component: chloroplast envelope (GO:0009941);; Cellular Co…	K00811|0|pper:PRUPE_ppa005369mg|hypothetical protein; K00811 aspartate aminotransferase, chloroplastic [EC:2.6.1.1] (A)	ko00250:Alanine, aspartate and glutamate metabolism;ko00270:Cysteine and methionine metabolism;ko00330:Arginine and proline metabolism;ko00350:Tyrosine metabolism;ko00360:Phenylalanine metabolism;ko00400:Phenylalanine, tyrosine and tryptophan biosynthesis;ko00950:Isoquinoline alkaloid biosynthesis;ko00960:Tropane, piperidine and pyridine alkaloid biosynthesis;ko01210:2-Oxocarboxylic acid metaboli…	[E]	Amino acid transport and metabolism
F01.PB10380	5.26	4.91	21.65	22.39	7.75302e-08	2.30226	up	5.26	4.91	15.92	14.22	0.00108454	1.65786	up	--	--	--	--	--	--	--	10.45	6.47	21.65	22.39	0.000580977	1.58354	up	--	--	--	--	--	--	--	--	--	--	--	--	--	--	[G]	Carbohydrate transport and metabolism	Molecular Function: transporter activity (GO:0005215);; Biological Process: transport (GO:0006810);; Cellular Component: integral component of membrane (GO:0016021);;	K09872|2.64613e-148|fve:101295462|probable aquaporin PIP-type 7a-like; K09872 aquaporin PIP (A)	--	[G]	Carbohydrate transport and metabolism
F01.PB103801	2.26	2.27	0.37	0.26	3.58067e-05	-2.67625	down	--	--	--	--	--	--	--	--	--	--	--	--	--	--	--	--	--	--	--	--	--	--	--	--	--	--	--	--	--	--	--	--	--	--	--	[M]	Cell wall/membrane/envelope biogenesis	Cellular Component: nucleus (GO:0005634);; Molecular Function: transferase activity (GO:0016740);;	--	--	--	--
F01.PB10381	210.75	388.79	20.17	2.02	7.14501e-05	-4.61362	down	--	--	--	--	--	--	--	--	--	--	--	--	--	--	59.04	69.66	20.17	2.02	6.87658e-06	-2.35791	down	--	--	--	--	--	--	--	--	--	--	--	--	--	--	--	--	--	--	--	--	--
F01.PB103812	5.34	4.44	1.19	1.16	6.22948e-05	-1.87197	down	--	--	--	--	--	--	--	--	--	--	--	--	--	--	3.8	4.81	1.19	1.16	0.00170856	-1.65393	down	--	--	--	--	--	--	--	--	--	--	--	--	--	--	[RTKL]	--	Biological Process: activation of MAPKK activity (GO:0000186);; Molecular Function: MAP kinase kinase kinase activity (GO:0004709);; Molecular Function: ATP binding (GO:0005524);; Cellular Component: integral component of membrane (GO:0016021);;	--	--	--	--
F01.PB103820	1.72	2.12	0.27	0.12	3.19248e-06	-3.24215	down	--	--	--	--	--	--	--	--	--	--	--	--	--	--	--	--	--	--	--	--	--	--	--	--	--	--	--	--	--	--	--	--	--	--	--	--	--	--	--	--	--	--
F01.PB103821	6.4	3.57	0.67	0.29	0.000583196	-3.24639	down	--	--	--	--	--	--	--	--	--	--	--	--	--	--	3.05	3.63	0.67	0.29	1.09106e-05	-2.6366	down	--	--	--	--	--	--	--	--	--	--	--	--	--	--	--	--	Molecular Function: ATP binding (GO:0005524);; Biological Process: ATP catabolic process (GO:0006200);; Biological Process: ATP biosynthetic process (GO:0006754);; Biological Process: cation transport (GO:0006812);; Biological Process: vacuole organization (GO:0007033);; Biological Process: vacuolar acidification (GO:0007035);; Cellular Component: plasmodesma (GO:0009506);; Cellular Component: ch…	K01535|0|fve:101300936|ATPase 10, plasma membrane-type-like; K01535 H+-transporting ATPase [EC:3.6.3.6] (A)	ko00190:Oxidative phosphorylation	[P]	Inorganic ion transport and metabolism
F01.PB103827	6.17	6.78	1.39	1.45	5.17222e-06	-2.01526	down	--	--	--	--	--	--	--	--	--	--	--	--	--	--	--	--	--	--	--	--	--	--	--	--	--	--	--	--	--	--	--	--	--	--	--	--	--	Cellular Component: 1,3-beta-D-glucan synthase complex (GO:0000148);; Molecular Function: 1,3-beta-D-glucan synthase activity (GO:0003843);; Biological Process: (1->3)-beta-D-glucan biosynthetic process (GO:0006075);;	K11000|0|fve:101300230|callose synthase 3-like; K11000 callose synthase [EC:2.4.1.-] (A)	--	[M]	Cell wall/membrane/envelope biogenesis
F01.PB103828	2.18	1.52	5.27	4.18	0.000363524	1.536	up	--	--	--	--	--	--	--	--	--	--	--	--	--	--	--	--	--	--	--	--	--	--	--	--	--	--	--	--	--	--	--	--	--	--	--	[R]	General function prediction only	Biological Process: lipid metabolic process (GO:0006629);; Molecular Function: hydrolase activity (GO:0016787);; Biological Process: response to other organism (GO:0051707);;	--	--	[I]	Lipid transport and metabolism
F01.PB103833	0.54	0.36	0.03	0.02	0.000111341	-4.23538	down	--	--	--	--	--	--	--	--	--	--	--	--	--	--	--	--	--	--	--	--	--	--	--	--	--	--	--	--	--	--	--	--	--	--	--	--	--	Cellular Component: vacuole (GO:0005773);;	--	--	[MW]	--
F01.PB103838	--	--	--	--	--	--	--	--	--	--	--	--	--	--	--	--	--	--	--	--	--	0.48	0.47	0.05	0.03	0.00958467	-3.49923	down	--	--	--	--	--	--	--	--	--	--	--	--	--	--	--	--	--	--	--	[A]	RNA processing and modification
F01.PB10385	5.96	6.19	0.61	0.17	1.24663e-08	-3.86421	down	--	--	--	--	--	--	--	--	--	--	--	--	--	--	3.65	7.34	0.61	0.17	0.00475499	-3.69303	down	--	--	--	--	--	--	--	--	--	--	--	--	--	--	[CHR]	--	Cellular Component: peroxisome (GO:0005777);; Biological Process: rRNA processing (GO:0006364);; Molecular Function: poly(U) RNA binding (GO:0008266);; Molecular Function: glycerate dehydrogenase activity (GO:0008465);; Cellular Component: chloroplast (GO:0009507);; Biological Process: response to blue light (GO:0009637);; Biological Process: plastid organization (GO:0009657);; Biological Process…	K15893|0|fve:101293623|glycerate dehydrogenase-like; K15893 hydroxypyruvate reductase 1 (A)	ko00260:Glycine, serine and threonine metabolism;ko00630:Glyoxylate and dicarboxylate metabolism	[C]	Energy production and conversion
F01.PB103851	1.08	2.17	0.11	0	0.000785619	-4.88519	down	1.08	2.17	0.12	0.11	0.00724572	-3.87954	down	--	--	--	--	--	--	--	--	--	--	--	--	--	--	--	--	--	--	--	--	--	--	--	--	--	--	--	--	--	--	--	--	--	--	--
F01.PB10386	0	0	4.07	1.01	0.00749713	Inf	up	0	0	1.96	1.58	3.00387e-09	Inf	up	--	--	--	--	--	--	--	--	--	--	--	--	--	--	--	--	--	--	--	--	--	--	--	--	--	--	--	--	--	--	Molecular Function: magnesium ion binding (GO:0000287);; Cellular Component: mitochondrion (GO:0005739);; Cellular Component: cytosol (GO:0005829);; Cellular Component: chloroplast (GO:0009507);; Molecular Function: terpene synthase activity (GO:0010333);; Biological Process: terpenoid biosynthetic process (GO:0016114);;	K15086|0|fve:101298852|(3S,6E)-nerolidol synthase 1, chloroplastic-like; K15086 (3S)-linalool synthase [EC:4.2.3.25] (A)	ko00902:Monoterpenoid biosynthesis	--	--
F01.PB103869	1.45	0.86	0	0.13	2.87354e-05	-3.88573	down	--	--	--	--	--	--	--	--	--	--	--	--	--	--	--	--	--	--	--	--	--	--	--	--	--	--	--	--	--	--	--	--	--	--	--	--	--	Molecular Function: nucleic acid binding (GO:0003676);; Biological Process: petal development (GO:0048441);; Biological Process: stamen development (GO:0048443);; Biological Process: ovule development (GO:0048481);;	K11593|0|fve:101304257|protein argonaute 5-like; K11593 eukaryotic translation initiation factor 2C (A)	--	[J]	Translation, ribosomal structure and biogenesis
F01.PB103878	2.33	2.2	0.44	0.14	1.71597e-05	-2.79873	down	--	--	--	--	--	--	--	--	--	--	--	--	--	--	1.79	2.14	0.44	0.14	0.000483146	-2.55682	down	--	--	--	--	--	--	--	--	--	--	--	--	--	--	--	--	Biological Process: asymmetric cell division (GO:0008356);; Cellular Component: chloroplast thylakoid membrane (GO:0009535);; Biological Process: chloroplast organization (GO:0009658);; Biological Process: embryo development ending in seed dormancy (GO:0009793);; Cellular Component: chloroplast envelope (GO:0009941);; Biological Process: thylakoid membrane organization (GO:0010027);; Biological P…	--	--	--	--
F01.PB103880	0.92	1.13	0.09	0	1.0246e-06	-4.38396	down	0.92	1.13	0.3	0	0.00219862	-2.7745	down	--	--	--	--	--	--	--	--	--	--	--	--	--	--	--	--	--	--	--	--	--	--	--	--	--	--	--	--	--	--	Cellular Component: integral component of membrane (GO:0016021);;	--	--	[E]	Amino acid transport and metabolism
F01.PB103883	0.8	0.52	0	0.12	0.000801973	-3.28136	down	0.8	0.52	0.08	0.05	0.00434975	-3.35184	down	--	--	--	--	--	--	--	--	--	--	--	--	--	--	--	--	--	--	--	--	--	--	--	--	--	--	--	--	--	--	--	--	--	--	--
F01.PB103888	--	--	--	--	--	--	--	0.03	0	0.52	0.41	0.00106754	4.97796	up	--	--	--	--	--	--	--	--	--	--	--	--	--	--	--	--	--	--	--	--	--	--	--	--	--	--	--	--	[I]	Lipid transport and metabolism	Biological Process: metabolic process (GO:0008152);; Molecular Function: ligase activity (GO:0016874);;	K01897|0|fve:101313605|long chain acyl-CoA synthetase 4-like; K01897 long-chain acyl-CoA synthetase [EC:6.2.1.3] (A)	ko00061:Fatty acid biosynthesis;ko00071:Fatty acid degradation;ko01212:Fatty acid metabolism;ko04146:Peroxisome	[I]	Lipid transport and metabolism
F01.PB103899	1.46	1.51	0.07	0.28	0.000119284	-2.87229	down	--	--	--	--	--	--	--	--	--	--	--	--	--	--	1.75	1.24	0.07	0.28	0.00033183	-2.85877	down	--	--	--	--	--	--	--	--	--	--	--	--	--	--	--	--	Cellular Component: plastid large ribosomal subunit (GO:0000311);; Molecular Function: structural constituent of ribosome (GO:0003735);; Biological Process: translation (GO:0006412);; Cellular Component: chloroplast stroma (GO:0009570);; Cellular Component: chloroplast envelope (GO:0009941);; Biological Process: isopentenyl diphosphate biosynthetic process, methylerythritol 4-phosphate pathway (G…	K02939|4.96704e-39|fve:101306894|50S ribosomal protein L9, chloroplastic-like; K02939 large subunit ribosomal protein L9 (A)	ko03010:Ribosome	[J]	Translation, ribosomal structure and biogenesis
F01.PB1039	104.26	61.94	183.07	172.15	0.00838728	1.28411	up	104.26	61.94	283.99	278.61	0.00239198	1.85973	up	104.26	61.94	283.81	280.91	0.00852837	1.76505	up	--	--	--	--	--	--	--	--	--	--	--	--	--	--	--	--	--	--	--	--	--	--	--	Biological Process: response to auxin (GO:0009733);;	--	--	--	--
F01.PB10392	7.34	17.37	237.66	371.98	1.18742e-07	4.8144	up	--	--	--	--	--	--	--	--	--	--	--	--	--	--	93.81	40.35	237.66	371.98	0.00605514	2.38757	up	--	--	--	--	--	--	--	--	--	--	--	--	--	--	--	--	Molecular Function: calcium ion binding (GO:0005509);; Molecular Function: calcium-dependent phospholipid binding (GO:0005544);;	--	--	[U]	Intracellular trafficking, secretion, and vesicular transport
F01.PB103929	8.63	9.6	3.06	2.54	0.000363496	-1.52761	down	--	--	--	--	--	--	--	--	--	--	--	--	--	--	--	--	--	--	--	--	--	--	--	--	--	--	--	--	--	--	--	--	--	--	--	[O]	Posttranslational modification, protein turnover, chaperones	Molecular Function: ATP binding (GO:0005524);; Biological Process: response to stress (GO:0006950);;	K03283|0|fve:101305698|probable mediator of RNA polymerase II transcription subunit 37c-like; K03283 heat shock 70kDa protein 1/8 (A)	ko03040:Spliceosome;ko04141:Protein processing in endoplasmic reticulum;ko04144:Endocytosis	[O]	Posttranslational modification, protein turnover, chaperones
F01.PB103931	0.69	0.38	0.03	0.04	0.000418365	-3.87627	down	--	--	--	--	--	--	--	--	--	--	--	--	--	--	0.34	0.44	0.03	0.04	0.00439822	-3.39297	down	--	--	--	--	--	--	--	--	--	--	--	--	--	--	--	--	--	--	--	--	--
F01.PB103942	--	--	--	--	--	--	--	--	--	--	--	--	--	--	--	--	--	--	--	--	--	1.51	1.2	0.26	0.28	0.0072615	-2.15079	down	--	--	--	--	--	--	--	--	--	--	--	--	--	--	[S]	Function unknown	Molecular Function: protein serine/threonine kinase activity (GO:0004674);; Molecular Function: ATP binding (GO:0005524);; Biological Process: protein phosphorylation (GO:0006468);; Cellular Component: integral component of membrane (GO:0016021);;	--	--	--	--
F01.PB103943	0.68	0.78	0.1	0	0.000115412	-3.86713	down	--	--	--	--	--	--	--	--	--	--	--	--	--	--	0.53	0.82	0.1	0	0.00125676	-3.72621	down	--	--	--	--	--	--	--	--	--	--	--	--	--	--	[RTKL]	--	--	--	--	--	--
F01.PB103948	2.38	2.69	5.4	5.39	0.00547024	1.27476	up	--	--	--	--	--	--	--	--	--	--	--	--	--	--	--	--	--	--	--	--	--	--	--	--	--	--	--	--	--	--	--	--	--	--	--	--	--	--	K11446|0|fve:101303512|uncharacterized protein LOC101303512; K11446 histone demethylase JARID1 [EC:1.14.11.-] (A)	--	[R]	General function prediction only
F01.PB103960	3.41	2.99	8.88	6.4	0.000865801	1.43583	up	--	--	--	--	--	--	--	--	--	--	--	--	--	--	--	--	--	--	--	--	--	--	--	--	--	--	--	--	--	--	--	--	--	--	--	[RTKL]	--	Biological Process: cell morphogenesis (GO:0000902);; Molecular Function: protein serine/threonine kinase activity (GO:0004674);; Molecular Function: non-membrane spanning protein tyrosine kinase activity (GO:0004715);; Molecular Function: ATP binding (GO:0005524);; Cellular Component: plasma membrane (GO:0005886);; Biological Process: glycolytic process (GO:0006096);; Biological Process: water t…	--	--	[T]	Signal transduction mechanisms
F01.PB103992	0.14	0.16	1.41	0.95	4.04956e-06	3.16611	up	--	--	--	--	--	--	--	--	--	--	--	--	--	--	0.19	0.3	1.41	0.95	0.000363584	2.49213	up	--	--	--	--	--	--	--	--	--	--	--	--	--	--	[V]	Defense mechanisms	Molecular Function: ATP binding (GO:0005524);; Biological Process: ATP catabolic process (GO:0006200);; Cellular Component: membrane (GO:0016020);; Molecular Function: ATPase activity (GO:0016887);;	--	--	[Q]	Secondary metabolites biosynthesis, transport and catabolism
F01.PB1040	35.36	28.93	0.23	0.47	1.13403e-28	-6.55135	down	35.36	28.93	1.37	1.66	3.18998e-17	-4.35942	down	35.36	28.93	2.38	14	0.00188982	-2.00612	down	--	--	--	--	--	--	--	--	--	--	--	--	--	--	--	--	--	--	--	--	--	--	--	Biological Process: metal ion transport (GO:0030001);; Molecular Function: metal ion binding (GO:0046872);;	--	--	[P]	Inorganic ion transport and metabolism
F01.PB104008	1.86	2.33	4.98	6.78	0.000764954	1.68143	up	--	--	--	--	--	--	--	--	--	--	--	--	--	--	--	--	--	--	--	--	--	--	--	--	--	--	--	--	--	--	--	--	--	--	--	--	--	--	--	--	--	--
F01.PB10402	2.76	8.93	0	0	0.00241301	#NAME?	down	2.76	8.93	0	0	0.0047315	#NAME?	down	--	--	--	--	--	--	--	--	--	--	--	--	--	--	--	--	--	--	--	--	--	--	--	--	--	--	--	--	--	--	--	--	--	--	--
F01.PB104044	0.45	0.52	12.83	11.41	2.3638e-26	4.83503	up	--	--	--	--	--	--	--	--	--	--	--	--	--	--	5.69	1.14	12.83	11.41	3.31024e-05	2.02582	up	--	--	--	--	--	--	--	--	--	--	--	--	--	--	[L]	Replication, recombination and repair	--	--	--	[R]	General function prediction only
F01.PB10405	0	0	16.51	19.17	1.01143e-42	Inf	up	--	--	--	--	--	--	--	0	0	6.34	4.23	7.2153e-11	Inf	up	6.34	4.23	16.51	19.17	1.23049e-05	1.96662	up	--	--	--	--	--	--	--	2.24	8.89	16.51	19.17	0.00888223	1.77419	up	--	--	--	--	--	--	--
F01.PB104052	0.59	1.82	8.71	4.74	0.00276685	2.65043	up	--	--	--	--	--	--	--	--	--	--	--	--	--	--	--	--	--	--	--	--	--	--	--	--	--	--	--	--	--	--	--	--	--	--	--	--	--	Cellular Component: plasma membrane (GO:0005886);; Molecular Function: hedgehog receptor activity (GO:0008158);; Cellular Component: plasmodesma (GO:0009506);; Cellular Component: integral component of membrane (GO:0016021);; Biological Process: cholesterol transport (GO:0030301);;	K12385|0|fve:101293693|niemann-Pick C1 protein-like; K12385 Niemann-Pick C1 protein (A)	--	[I]	Lipid transport and metabolism
F01.PB104053	0.77	0.61	1.54	2.19	0.00400536	1.63919	up	--	--	--	--	--	--	--	--	--	--	--	--	--	--	--	--	--	--	--	--	--	--	--	--	--	--	--	--	--	--	--	--	--	--	--	--	--	--	--	--	--	--
F01.PB104067	0.33	0.62	1.34	2.1	0.00879881	2.06743	up	--	--	--	--	--	--	--	--	--	--	--	--	--	--	--	--	--	--	--	--	--	--	--	--	--	--	--	--	--	--	--	--	--	--	--	--	--	--	--	--	--	--
F01.PB104080	6.37	5.45	11.65	12.67	0.00572636	1.22901	up	--	--	--	--	--	--	--	--	--	--	--	--	--	--	--	--	--	--	--	--	--	--	--	--	--	--	--	--	--	--	--	--	--	--	--	[O]	Posttranslational modification, protein turnover, chaperones	Molecular Function: ubiquitin-protein transferase activity (GO:0004842);; Biological Process: protein ubiquitination (GO:0016567);;	K10592|0|pper:PRUPE_ppa000009mg|hypothetical protein; K10592 E3 ubiquitin-protein ligase HUWE1 [EC:6.3.2.19] (A)	ko04120:Ubiquitin mediated proteolysis	[OK]	--
F01.PB104088	0	0.06	0.97	1.1	2.32629e-09	5.39948	up	--	--	--	--	--	--	--	0	0.06	0.53	0.46	0.00435187	4.12224	up	--	--	--	--	--	--	--	--	--	--	--	--	--	--	--	--	--	--	--	--	--	[P]	Inorganic ion transport and metabolism	Molecular Function: carbonate dehydratase activity (GO:0004089);; Molecular Function: calcium-transporting ATPase activity (GO:0005388);; Molecular Function: calmodulin binding (GO:0005516);; Molecular Function: ATP binding (GO:0005524);; Cellular Component: endoplasmic reticulum membrane (GO:0005789);; Cellular Component: plasma membrane (GO:0005886);; Biological Process: protein targeting to me…	K01537|0|fve:101311512|calcium-transporting ATPase 2, plasma membrane-type-like; K01537 Ca2+-transporting ATPase [EC:3.6.3.8] (A)	--	[P]	Inorganic ion transport and metabolism
F01.PB104089	--	--	--	--	--	--	--	--	--	--	--	--	--	--	2.16	0.99	7.59	5.37	0.00783775	2.03144	up	7.59	5.37	2.42	1.59	0.00918658	-1.48641	down	--	--	--	--	--	--	--	--	--	--	--	--	--	--	--	--	--	K07052|0|fve:101295567|uncharacterized protein LOC101295567; K07052 (A)	--	[R]	General function prediction only
F01.PB1041	21.74	18.92	8.53	5.31	0.0087721	-1.38626	down	--	--	--	--	--	--	--	--	--	--	--	--	--	--	--	--	--	--	--	--	--	--	--	--	--	--	--	--	--	--	--	--	--	--	--	--	--	--	--	--	--	--
F01.PB104102	1	0.86	0.19	0.17	0.00815057	-2.21719	down	--	--	--	--	--	--	--	--	--	--	--	--	--	--	--	--	--	--	--	--	--	--	--	--	--	--	--	--	--	--	--	--	--	--	--	[Z]	Cytoskeleton	Molecular Function: nucleotide binding (GO:0000166);; Cellular Component: microtubule cytoskeleton (GO:0015630);; Cellular Component: protein complex (GO:0043234);; Cellular Component: cytoskeletal part (GO:0044430);;	K11498|0|pper:PRUPE_ppa001038mg|hypothetical protein; K11498 centromeric protein E (A)	--	[Z]	Cytoskeleton
F01.PB104115	6.29	6.63	18.23	24.25	3.63829e-05	1.90598	up	--	--	--	--	--	--	--	--	--	--	--	--	--	--	--	--	--	--	--	--	--	--	--	--	--	--	--	--	--	--	--	--	--	--	--	[V]	Defense mechanisms	Molecular Function: ATP binding (GO:0005524);; Biological Process: ATP catabolic process (GO:0006200);; Cellular Component: integral component of membrane (GO:0016021);; Molecular Function: 2-alkenal reductase [NAD(P)] activity (GO:0032440);; Molecular Function: ATPase activity, coupled to transmembrane movement of substances (GO:0042626);; Biological Process: transmembrane transport (GO:0055085)…	--	--	[Q]	Secondary metabolites biosynthesis, transport and catabolism
F01.PB104116	0	0	0.34	0.98	0.00443808	Inf	up	--	--	--	--	--	--	--	--	--	--	--	--	--	--	--	--	--	--	--	--	--	--	--	--	--	--	--	--	--	--	--	--	--	--	--	--	--	Cellular Component: plasmodesma (GO:0009506);; Biological Process: detection of gravity (GO:0009590);; Biological Process: amyloplast organization (GO:0009660);; Cellular Component: plant-type vacuole membrane (GO:0009705);; Biological Process: negative gravitropism (GO:0009959);; Molecular Function: metal ion binding (GO:0046872);;	--	--	[IU]	--
F01.PB104117	--	--	--	--	--	--	--	--	--	--	--	--	--	--	--	--	--	--	--	--	--	1.43	1.84	0.4	0.07	0.000360737	-2.61926	down	--	--	--	--	--	--	--	1.5	1.75	0.4	0.07	0.000476113	-2.7213	down	--	--	--	--	--	[T]	Signal transduction mechanisms
F01.PB104119	2.44	2.76	0.64	0.95	0.00347777	-1.51805	down	--	--	--	--	--	--	--	--	--	--	--	--	--	--	--	--	--	--	--	--	--	--	--	--	--	--	--	--	--	--	--	--	--	--	--	--	--	--	K11593|0|fve:101295208|protein argonaute 4-like; K11593 eukaryotic translation initiation factor 2C (A)	--	[J]	Translation, ribosomal structure and biogenesis
F01.PB104120	0.77	0.31	1.91	2.4	3.39929e-05	2.20137	up	--	--	--	--	--	--	--	--	--	--	--	--	--	--	--	--	--	--	--	--	--	--	--	--	--	--	--	--	--	--	--	--	--	--	--	--	--	--	--	--	--	--
F01.PB104127	--	--	--	--	--	--	--	--	--	--	--	--	--	--	--	--	--	--	--	--	--	4.54	4.12	1.71	0.5	0.000493333	-1.78859	down	--	--	--	--	--	--	--	--	--	--	--	--	--	--	[S]	Function unknown	--	K09955|0|fve:101301854|uncharacterized protein LOC101301854; K09955 hypothetical protein (A)	--	--	--
F01.PB10413	3.29	1.74	8.02	8.96	2.36871e-05	1.95077	up	--	--	--	--	--	--	--	--	--	--	--	--	--	--	--	--	--	--	--	--	--	--	--	--	--	--	--	--	--	--	--	--	--	--	--	[RTKL]	--	Biological Process: activation of MAPK activity involved in osmosensory signaling pathway (GO:0000169);; Biological Process: response to hypoxia (GO:0001666);; Molecular Function: MAP kinase activity (GO:0004707);; Molecular Function: ATP binding (GO:0005524);; Biological Process: regulation of transcription, DNA-templated (GO:0006355);; Biological Process: protein targeting to membrane (GO:00066…	K04371|0|fve:101306313|mitogen-activated protein kinase 3-like; K04371 mitogen-activated protein kinase 1/3 [EC:2.7.11.24] (A)	--	[T]	Signal transduction mechanisms
F01.PB104151	2.85	1.98	6.56	6.9	9.7081e-05	1.66701	up	2.85	1.98	6.48	8.84	0.00233388	1.76305	up	--	--	--	--	--	--	--	--	--	--	--	--	--	--	--	--	--	--	--	--	--	--	--	--	--	--	--	--	--	--	--	--	--	--	--
F01.PB104157	3.19	2.06	0.49	0.41	0.000103827	-2.37175	down	--	--	--	--	--	--	--	--	--	--	--	--	--	--	1.67	2.01	0.49	0.41	0.00958937	-1.82571	down	--	--	--	--	--	--	--	--	--	--	--	--	--	--	[O]	Posttranslational modification, protein turnover, chaperones	--	--	--	[O]	Posttranslational modification, protein turnover, chaperones
F01.PB104159	1.04	0.93	0	0.15	2.67787e-05	-3.59566	down	1.04	0.93	0.09	0.22	0.00440725	-2.59383	down	--	--	--	--	--	--	--	--	--	--	--	--	--	--	--	--	--	--	--	--	--	--	--	--	--	--	--	--	[M]	Cell wall/membrane/envelope biogenesis	Molecular Function: zinc ion binding (GO:0008270);; Cellular Component: integral component of membrane (GO:0016021);; Molecular Function: cellulose synthase (UDP-forming) activity (GO:0016760);; Molecular Function: cellulose synthase (GDP-forming) activity (GO:0016761);; Biological Process: cellulose biosynthetic process (GO:0030244);;	K10999|0|fve:101296424|cellulose synthase A catalytic subunit 3 [UDP-forming]-like; K10999 cellulose synthase A [EC:2.4.1.12] (A)	--	--	--
F01.PB104166	0.53	0.81	1.79	1.41	0.00969604	1.44654	up	--	--	--	--	--	--	--	--	--	--	--	--	--	--	--	--	--	--	--	--	--	--	--	--	--	--	--	--	--	--	--	--	--	--	--	--	--	--	--	--	--	--
F01.PB10418	--	--	--	--	--	--	--	3.45	3.36	0	0.75	0.000237107	-3.06329	down	--	--	--	--	--	--	--	--	--	--	--	--	--	--	--	--	--	--	--	--	--	--	--	--	--	--	--	--	--	--	Biological Process: proteolysis (GO:0006508);; Molecular Function: cysteine-type peptidase activity (GO:0008234);;	K01366|0|fve:101297079|thiol protease aleurain-like; K01366 cathepsin H [EC:3.4.22.16] (A)	--	[O]	Posttranslational modification, protein turnover, chaperones
F01.PB104184	15.01	16.79	4.94	4.21	0.000149086	-1.62068	down	--	--	--	--	--	--	--	--	--	--	--	--	--	--	--	--	--	--	--	--	--	--	--	--	--	--	--	--	--	--	--	--	--	--	--	[G]	Carbohydrate transport and metabolism	Molecular Function: beta-galactosidase activity (GO:0004565);; Biological Process: carbohydrate metabolic process (GO:0005975);; Molecular Function: carbohydrate binding (GO:0030246);;	--	--	[G]	Carbohydrate transport and metabolism
F01.PB104194	3.42	2.54	1.19	0.51	0.00174685	-1.64186	down	--	--	--	--	--	--	--	--	--	--	--	--	--	--	3.84	4.29	1.19	0.51	5.3566e-05	-2.05807	down	--	--	--	--	--	--	--	--	--	--	--	--	--	--	--	--	Molecular Function: DNA binding (GO:0003677);; Cellular Component: nucleus (GO:0005634);; Biological Process: regulation of transcription, DNA-templated (GO:0006355);; Biological Process: auxin-activated signaling pathway (GO:0009734);; Molecular Function: protein dimerization activity (GO:0046983);;	K14486|0|fve:101313952|auxin response factor 5-like; K14486 auxin response factor (A)	ko04075:Plant hormone signal transduction	--	--
F01.PB1042	--	--	--	--	--	--	--	--	--	--	--	--	--	--	--	--	--	--	--	--	--	28.08	38.83	72.19	76.51	0.00360508	1.35533	up	--	--	--	--	--	--	--	--	--	--	--	--	--	--	--	--	Cellular Component: plasma membrane (GO:0005886);; Biological Process: protein folding (GO:0006457);; Biological Process: response to heat (GO:0009408);; Biological Process: response to high light intensity (GO:0009644);; Biological Process: response to endoplasmic reticulum stress (GO:0034976);; Biological Process: response to hydrogen peroxide (GO:0042542);;	K04507|1.07009e-124|fve:101311834|calcyclin-binding protein-like; K04507 calcyclin binding protein (A)	--	[T]	Signal transduction mechanisms
F01.PB104201	6.29	4.64	16.05	14.58	0.000129588	1.67071	up	--	--	--	--	--	--	--	--	--	--	--	--	--	--	--	--	--	--	--	--	--	--	--	--	--	--	--	--	--	--	--	--	--	--	--	[O]	Posttranslational modification, protein turnover, chaperones	Molecular Function: ubiquitin-protein transferase activity (GO:0004842);; Biological Process: protein ubiquitination (GO:0016567);;	K10592|0|fve:101291412|E3 ubiquitin-protein ligase UPL1-like; K10592 E3 ubiquitin-protein ligase HUWE1 [EC:6.3.2.19] (A)	ko04120:Ubiquitin mediated proteolysis	[OK]	--
F01.PB104228	0.29	0.31	0	0	5.5596e-06	#NAME?	down	--	--	--	--	--	--	--	--	--	--	--	--	--	--	--	--	--	--	--	--	--	--	--	--	--	--	--	--	--	--	--	--	--	--	--	--	--	--	--	--	[O]	Posttranslational modification, protein turnover, chaperones
F01.PB104231	52.89	42.41	5.33	1.35	3.23385e-15	-3.67579	down	52.89	42.41	11.28	6.17	1.29614e-05	-2.37708	down	--	--	--	--	--	--	--	--	--	--	--	--	--	--	--	--	--	--	--	--	--	--	--	--	--	--	--	--	[G]	Carbohydrate transport and metabolism	Molecular Function: beta-galactosidase activity (GO:0004565);; Biological Process: carbohydrate metabolic process (GO:0005975);; Biological Process: polyamine catabolic process (GO:0006598);; Biological Process: plant-type cell wall organization (GO:0009664);; Biological Process: phenylpropanoid metabolic process (GO:0009698);; Biological Process: plant-type cell wall biogenesis (GO:0009832);; Bi…	--	--	[G]	Carbohydrate transport and metabolism
F01.PB104267	0	0.28	0.7	0.48	0.00993018	2.31829	up	--	--	--	--	--	--	--	--	--	--	--	--	--	--	--	--	--	--	--	--	--	--	--	--	--	--	--	--	--	--	--	--	--	--	--	--	--	--	--	--	[T]	Signal transduction mechanisms
F01.PB104268	1.5	1.63	3.48	4.1	0.00103037	1.46325	up	--	--	--	--	--	--	--	--	--	--	--	--	--	--	--	--	--	--	--	--	--	--	--	--	--	--	--	--	--	--	--	--	--	--	--	--	--	--	--	--	[S]	Function unknown
F01.PB104279	2.45	1.87	4.11	4.78	0.0068604	1.23069	up	--	--	--	--	--	--	--	--	--	--	--	--	--	--	--	--	--	--	--	--	--	--	--	--	--	--	--	--	--	--	--	--	--	--	--	--	--	--	--	--	[K]	Transcription
F01.PB10428	5.12	6.85	18.33	12.83	0.000845383	1.55922	up	--	--	--	--	--	--	--	--	--	--	--	--	--	--	--	--	--	--	--	--	--	--	--	--	--	--	--	--	--	--	--	--	--	--	--	--	--	Molecular Function: binding (GO:0005488);;	--	--	[R]	General function prediction only
F01.PB104285	2.04	0.93	12.16	12.97	1.48772e-14	3.27361	up	2.04	0.93	4.6	5.29	0.000126245	1.83179	up	--	--	--	--	--	--	--	7.35	4.3	12.16	12.97	0.00596925	1.32154	up	--	--	--	--	--	--	--	4.6	5.29	12.16	12.97	0.00318415	1.45724	up	[V]	Defense mechanisms	--	--	--	[Q]	Secondary metabolites biosynthesis, transport and catabolism
F01.PB104286	0.6	0.5	1.49	1.27	0.00902281	1.50665	up	--	--	--	--	--	--	--	--	--	--	--	--	--	--	--	--	--	--	--	--	--	--	--	--	--	--	--	--	--	--	--	--	--	--	--	--	--	--	K06699|0|fve:101295026|LOW QUALITY PROTEIN: proteasome activator complex subunit 4-like; K06699 proteasome activator subunit 4 (A)	ko03050:Proteasome	[S]	Function unknown
F01.PB104289	8.27	8.01	29.68	40.25	7.88745e-06	2.29327	up	8.27	8.01	23.56	30.48	0.000771414	1.82446	up	--	--	--	--	--	--	--	--	--	--	--	--	--	--	--	--	--	--	--	--	--	--	--	--	--	--	--	--	--	--	--	--	--	--	--
F01.PB10429	5.26	4.62	0.2	0.16	1.5136e-09	-4.77968	down	5.26	4.62	0.42	0.35	2.54491e-06	-3.63289	down	5.26	4.62	1.04	0.99	0.00405798	-2.32817	down	--	--	--	--	--	--	--	--	--	--	--	--	--	--	--	--	--	--	--	--	--	--	--	Biological Process: metabolic process (GO:0008152);; Molecular Function: hydrolase activity, acting on glycosyl bonds (GO:0016798);;	--	--	--	--
F01.PB104294	--	--	--	--	--	--	--	--	--	--	--	--	--	--	--	--	--	--	--	--	--	1.59	1.97	0.53	0.09	0.00152201	-2.37093	down	--	--	--	--	--	--	--	--	--	--	--	--	--	--	--	--	--	--	--	[S]	Function unknown
F01.PB104296	1.02	0.87	2.5	2.08	0.00643294	1.47013	up	--	--	--	--	--	--	--	--	--	--	--	--	--	--	--	--	--	--	--	--	--	--	--	--	--	--	--	--	--	--	--	--	--	--	--	--	--	--	--	--	[O]	Posttranslational modification, protein turnover, chaperones
F01.PB10430	--	--	--	--	--	--	--	--	--	--	--	--	--	--	--	--	--	--	--	--	--	0.98	1.5	0.05	0.07	0.000306308	-4.16425	down	--	--	--	--	--	--	--	--	--	--	--	--	--	--	[IQ]	--	Biological Process: metabolic process (GO:0008152);; Molecular Function: 4-coumarate-CoA ligase activity (GO:0016207);;	K01904|0|fve:101291845|4-coumarate--CoA ligase 1-like; K01904 4-coumarate--CoA ligase [EC:6.2.1.12] (A)	ko00130:Ubiquinone and other terpenoid-quinone biosynthesis;ko00360:Phenylalanine metabolism;ko00940:Phenylpropanoid biosynthesis	[I]	Lipid transport and metabolism
F01.PB10431	3.76	2.53	0.7	0.43	0.00149525	-2.3596	down	--	--	--	--	--	--	--	--	--	--	--	--	--	--	5.71	4.78	0.7	0.43	3.52306e-06	-3.07724	down	--	--	--	--	--	--	--	--	--	--	--	--	--	--	--	--	--	K08494|9.88023e-162|fve:101310690|novel plant SNARE 13-like; K08494 novel plant SNARE (A)	--	--	--
F01.PB104311	--	--	--	--	--	--	--	--	--	--	--	--	--	--	--	--	--	--	--	--	--	2.77	2.64	7.14	4.85	0.00293127	1.35734	up	--	--	--	--	--	--	--	--	--	--	--	--	--	--	[L]	Replication, recombination and repair	Molecular Function: DNA binding (GO:0003677);; Molecular Function: DNA (cytosine-5-)-methyltransferase activity (GO:0003886);; Cellular Component: nucleus (GO:0005634);; Biological Process: C-5 methylation of cytosine (GO:0090116);;	K00558|0|fve:101298642|DNA (cytosine-5)-methyltransferase 1-like; K00558 DNA (cytosine-5)-methyltransferase 1 [EC:2.1.1.37] (A)	ko00270:Cysteine and methionine metabolism	--	--
F01.PB104338	--	--	--	--	--	--	--	--	--	--	--	--	--	--	--	--	--	--	--	--	--	8.03	7.1	3.63	1.22	0.00826532	-1.45347	down	--	--	--	--	--	--	--	8.74	9.12	3.63	1.22	0.000106778	-1.79604	down	[RTKL]	--	Molecular Function: protein serine/threonine kinase activity (GO:0004674);; Molecular Function: ATP binding (GO:0005524);; Cellular Component: plasma membrane (GO:0005886);; Biological Process: protein phosphorylation (GO:0006468);; Cellular Component: integral component of membrane (GO:0016021);;	--	--	--	--
F01.PB104341	1.31	0.84	4.81	4.97	2.05437e-07	2.37651	up	1.31	0.84	4.06	5.28	1.41779e-05	2.2215	up	1.31	0.84	4.6	3.77	0.00110746	1.9477	up	--	--	--	--	--	--	--	--	--	--	--	--	--	--	--	--	--	--	--	--	--	[G]	Carbohydrate transport and metabolism	Molecular Function: pectate lyase activity (GO:0030570);;	K01728|0|fve:101291580|probable pectate lyase 15-like; K01728 pectate lyase [EC:4.2.2.2] (A)	ko00040:Pentose and glucuronate interconversions	--	--
F01.PB104360	0.48	1.27	0	0	0.00187492	#NAME?	down	--	--	--	--	--	--	--	--	--	--	--	--	--	--	--	--	--	--	--	--	--	--	--	--	--	--	--	--	--	--	--	--	--	--	--	--	--	Molecular Function: galactokinase activity (GO:0004335);; Molecular Function: ATP binding (GO:0005524);; Cellular Component: cytoplasm (GO:0005737);; Biological Process: phosphorylation (GO:0016310);;	K12446|0|fve:101314431|L-arabinokinase-like; K12446 L-arabinokinase [EC:2.7.1.46] (A)	ko00520:Amino sugar and nucleotide sugar metabolism	[G]	Carbohydrate transport and metabolism
F01.PB104374	12.05	10.8	4.04	2.04	4.83951e-05	-1.73993	down	12.05	10.8	2.29	2.21	8.4337e-07	-2.25957	down	--	--	--	--	--	--	--	--	--	--	--	--	--	--	--	--	--	--	--	--	--	--	--	--	--	--	--	--	--	--	Biological Process: lipid metabolic process (GO:0006629);; Molecular Function: hydrolase activity, acting on ester bonds (GO:0016788);;	--	--	--	--
F01.PB104380	--	--	--	--	--	--	--	--	--	--	--	--	--	--	--	--	--	--	--	--	--	16.23	13.03	6.15	3.89	0.00475499	-1.33901	down	--	--	--	--	--	--	--	--	--	--	--	--	--	--	[V]	Defense mechanisms	Molecular Function: ATP binding (GO:0005524);; Cellular Component: plasma membrane (GO:0005886);; Biological Process: ATP catabolic process (GO:0006200);; Cellular Component: integral component of membrane (GO:0016021);; Molecular Function: ATPase activity, coupled to transmembrane movement of substances (GO:0042626);; Biological Process: transmembrane transport (GO:0055085);;	--	--	[Q]	Secondary metabolites biosynthesis, transport and catabolism
F01.PB104387	0	0	0.57	0.58	2.75987e-07	Inf	up	0	0	0.85	0.96	6.80444e-08	Inf	up	--	--	--	--	--	--	--	--	--	--	--	--	--	--	--	--	--	--	--	--	--	--	--	--	--	--	--	--	--	--	--	--	--	--	--
F01.PB104392	2.46	2.48	5.09	4.97	0.00625798	1.21017	up	--	--	--	--	--	--	--	--	--	--	--	--	--	--	--	--	--	--	--	--	--	--	--	--	--	--	--	--	--	--	--	--	--	--	--	--	--	--	K17906|0|fve:101298502|uncharacterized protein LOC101298502; K17906 autophagy-related protein 2 (A)	--	[U]	Intracellular trafficking, secretion, and vesicular transport
F01.PB104406	--	--	--	--	--	--	--	--	--	--	--	--	--	--	0.64	0.36	0	0.03	0.000161207	-5.08325	down	0	0.03	0.56	0.95	6.67145e-06	5.86786	up	0	0.03	0.65	0.86	1.23872e-07	5.77149	up	--	--	--	--	--	--	--	--	--	--	--	--	--	--
F01.PB10441	3.86	3.85	0.22	0.3	6.91555e-06	-3.75373	down	--	--	--	--	--	--	--	--	--	--	--	--	--	--	--	--	--	--	--	--	--	--	--	--	--	--	--	--	--	--	--	--	--	--	--	--	--	Biological Process: response to red or far red light (GO:0009639);; Biological Process: cellular metabolic process (GO:0044237);; Biological Process: primary metabolic process (GO:0044238);; Cellular Component: chloroplast part (GO:0044434);; Biological Process: single-organism transport (GO:0044765);; Biological Process: organic substance metabolic process (GO:0071704);;	K12271|0|fve:101299641|signal recognition particle 43 kDa protein, chloroplastic-like; K12271 signal recognition particle 43 kDa protein (A)	--	[R]	General function prediction only
F01.PB104437	15.51	10.54	35.38	27.31	0.00203078	1.44772	up	15.51	10.54	43.55	43.86	0.00172141	1.83623	up	15.51	10.54	48.54	35.51	0.00925512	1.67452	up	--	--	--	--	--	--	--	--	--	--	--	--	--	--	--	--	--	--	--	--	--	--	--	--	K07052|0|fve:101295567|uncharacterized protein LOC101295567; K07052 (A)	--	--	--
F01.PB10444	17.14	13	28.43	34.56	0.00525242	1.25345	up	--	--	--	--	--	--	--	--	--	--	--	--	--	--	--	--	--	--	--	--	--	--	--	--	--	--	--	--	--	--	--	--	--	--	--	--	--	Molecular Function: prenylcysteine oxidase activity (GO:0001735);; Cellular Component: vacuolar membrane (GO:0005774);; Biological Process: abscisic acid-activated signaling pathway (GO:0009738);; Biological Process: prenylated protein catabolic process (GO:0030327);; Biological Process: prenylcysteine catabolic process (GO:0030328);; Biological Process: hydrogen peroxide catabolic process (GO:00…	K05906|0|fve:101303553|farnesylcysteine lyase-like; K05906 prenylcysteine oxidase / farnesylcysteine lyase [EC:1.8.3.5 1.8.3.6] (A)	ko00900:Terpenoid backbone biosynthesis	--	--
F01.PB104451	1.77	1.19	0.26	0.13	0.000125807	-2.80255	down	--	--	--	--	--	--	--	--	--	--	--	--	--	--	1.53	0.99	0.26	0.13	0.00210368	-2.5436	down	--	--	--	--	--	--	--	--	--	--	--	--	--	--	[P]	Inorganic ion transport and metabolism	Biological Process: RNA splicing, via endonucleolytic cleavage and ligation (GO:0000394);; Cellular Component: plasma membrane (GO:0005886);; Biological Process: methionine biosynthetic process (GO:0009086);; Biological Process: regulation of meristem growth (GO:0010075);; Molecular Function: potassium ion transmembrane transporter activity (GO:0015079);; Biological Process: potassium ion transme…	K03549|0|fve:101303851|potassium transporter 2-like; K03549 KUP system potassium uptake protein (A)	--	--	--
F01.PB10448	8.79	16.19	1.13	1.16	0.00178283	-3.29219	down	--	--	--	--	--	--	--	--	--	--	--	--	--	--	--	--	--	--	--	--	--	--	--	--	--	--	--	--	--	--	--	--	--	--	--	[C]	Energy production and conversion	Molecular Function: 3-chloroallyl aldehyde dehydrogenase activity (GO:0004028);; Molecular Function: aldehyde dehydrogenase (NAD) activity (GO:0004029);; Biological Process: vegetative to reproductive phase transition of meristem (GO:0010228);; Biological Process: protein desumoylation (GO:0016926);; Biological Process: hydrogen peroxide biosynthetic process (GO:0050665);; Biological Process: oxi…	K00128|0|fve:101311183|aldehyde dehydrogenase family 2 member B7, mitochondrial-like; K00128 aldehyde dehydrogenase (NAD+) [EC:1.2.1.3] (A)	ko00010:Glycolysis / Gluconeogenesis;ko00040:Pentose and glucuronate interconversions;ko00053:Ascorbate and aldarate metabolism;ko00071:Fatty acid degradation;ko00280:Valine, leucine and isoleucine degradation;ko00310:Lysine degradation;ko00330:Arginine and proline metabolism;ko00340:Histidine metabolism;ko00380:Tryptophan metabolism;ko00410:beta-Alanine metabolism;ko00561:Glycerolipid metabolism…	[C]	Energy production and conversion
F01.PB104484	0.66	0.56	1.8	1.79	0.00575719	1.74454	up	--	--	--	--	--	--	--	--	--	--	--	--	--	--	0.44	0.61	1.8	1.79	0.00292583	2.01561	up	--	--	--	--	--	--	--	--	--	--	--	--	--	--	[C]	Energy production and conversion	--	K05894|3.12882e-177|fve:101299562|12-oxophytodienoate reductase 2-like; K05894 12-oxophytodienoic acid reductase [EC:1.3.1.42] (A)	ko00592:alpha-Linolenic acid metabolism	[CR]	--
F01.PB104485	--	--	--	--	--	--	--	9.36	9.93	4.05	2.75	0.00424689	-1.42937	down	--	--	--	--	--	--	--	--	--	--	--	--	--	--	--	--	--	--	--	--	--	--	--	--	--	--	--	--	--	--	Biological Process: G1/S transition of mitotic cell cycle (GO:0000082);; Biological Process: regulation of cell growth (GO:0001558);; Biological Process: cell fate specification (GO:0001708);; Molecular Function: DNA binding (GO:0003677);; Cellular Component: nucleus (GO:0005634);; Cellular Component: cytosol (GO:0005829);; Biological Process: regulation of gene expression by genetic imprinting (…	K04681|0|fve:101295654|retinoblastoma-related protein-like; K04681 retinoblastoma-like protein 1 (A)	--	[D]	Cell cycle control, cell division, chromosome partitioning
F01.PB104493	14.32	10.97	5.68	2.2	0.00257209	-1.5174	down	--	--	--	--	--	--	--	--	--	--	--	--	--	--	--	--	--	--	--	--	--	--	--	--	--	--	--	--	--	--	--	--	--	--	--	--	--	--	--	--	--	--
F01.PB104508	--	--	--	--	--	--	--	--	--	--	--	--	--	--	--	--	--	--	--	--	--	0.4	0.64	0.07	0	0.00146746	-3.98067	down	--	--	--	--	--	--	--	--	--	--	--	--	--	--	[J]	Translation, ribosomal structure and biogenesis	Molecular Function: structural constituent of ribosome (GO:0003735);; Cellular Component: ribosome (GO:0005840);; Biological Process: translation (GO:0006412);;	K02930|0|fve:101314841|60S ribosomal protein L4-like; K02930 large subunit ribosomal protein L4e (A)	ko03010:Ribosome	[A]	RNA processing and modification
F01.PB104510	1.75	1.81	0.12	0.25	5.35443e-06	-3.06386	down	--	--	--	--	--	--	--	--	--	--	--	--	--	--	--	--	--	--	--	--	--	--	--	--	--	--	--	--	--	--	--	--	--	--	--	--	--	--	--	--	[T]	Signal transduction mechanisms
F01.PB104519	3.96	1.58	7.87	5.66	0.00502135	1.4723	up	3.96	1.58	6.77	6.77	0.00578146	1.38311	up	--	--	--	--	--	--	--	--	--	--	--	--	--	--	--	--	--	--	--	--	--	--	--	--	--	--	--	--	--	--	--	--	--	--	--
F01.PB104520	2.45	1.84	0.63	0.41	0.000795829	-1.88675	down	--	--	--	--	--	--	--	--	--	--	--	--	--	--	2.69	2.17	0.63	0.41	0.000435562	-2.03831	down	--	--	--	--	--	--	--	--	--	--	--	--	--	--	--	--	--	--	--	[T]	Signal transduction mechanisms
F01.PB104527	0	0.3	1.49	1.45	5.36317e-07	3.48448	up	--	--	--	--	--	--	--	--	--	--	--	--	--	--	--	--	--	--	--	--	--	--	--	--	--	--	--	--	--	--	--	--	--	--	--	--	--	--	--	--	--	--
F01.PB104533	0.43	0.21	2.44	1.65	9.9237e-08	2.8858	up	0.43	0.21	1.5	1.54	0.00038552	2.36727	up	--	--	--	--	--	--	--	--	--	--	--	--	--	--	--	--	--	--	--	--	--	--	--	--	--	--	--	--	--	--	--	--	--	--	--
F01.PB104544	1.06	0.67	3.38	3.91	6.71314e-07	2.27106	up	1.06	0.67	3.1	3.44	9.10915e-05	2.01887	up	--	--	--	--	--	--	--	--	--	--	--	--	--	--	--	--	--	--	--	--	--	--	--	--	--	--	--	--	--	--	--	--	--	--	--
F01.PB104550	2.77	2.4	1.16	0.1	0.00573928	-1.90315	down	--	--	--	--	--	--	--	--	--	--	--	--	--	--	--	--	--	--	--	--	--	--	--	--	--	--	--	--	--	--	--	--	--	--	--	[Z]	Cytoskeleton	Molecular Function: microtubule motor activity (GO:0003777);; Molecular Function: ATP binding (GO:0005524);; Cellular Component: kinesin complex (GO:0005871);; Cellular Component: microtubule (GO:0005874);; Biological Process: microtubule-based movement (GO:0007018);; Molecular Function: microtubule binding (GO:0008017);; Biological Process: root development (GO:0048364);;	--	--	[Z]	Cytoskeleton
F01.PB104565	1.87	1.61	9.31	10.04	1.93811e-10	2.66286	up	1.87	1.61	8.04	9.06	1.93614e-07	2.38897	up	1.87	1.61	9.66	6.94	0.000482903	2.23759	up	--	--	--	--	--	--	--	--	--	--	--	--	--	--	--	--	--	--	--	--	--	[E]	Amino acid transport and metabolism	Molecular Function: saccharopine dehydrogenase activity (GO:0004753);;	K14157|0|fve:101310736|alpha-aminoadipic semialdehyde synthase-like; K14157 alpha-aminoadipic semialdehyde synthase [EC:1.5.1.8 1.5.1.9] (A)	ko00310:Lysine degradation	[E]	Amino acid transport and metabolism
F01.PB10458	12.13	14.05	2.55	1.11	2.27681e-07	-2.68861	down	12.13	14.05	3.95	2.86	0.000700323	-1.86886	down	--	--	--	--	--	--	--	--	--	--	--	--	--	--	--	--	--	--	--	--	--	--	--	--	--	--	--	--	--	--	--	--	--	--	--
F01.PB104588	0.3	0.77	0	0	0.00274531	#NAME?	down	--	--	--	--	--	--	--	--	--	--	--	--	--	--	0.71	0.61	0	0	1.89211e-07	#NAME?	down	--	--	--	--	--	--	--	0.41	0.33	0	0	0.000678504	#NAME?	down	[G]	Carbohydrate transport and metabolism	Molecular Function: alpha,alpha-trehalose-phosphate synthase (UDP-forming) activity (GO:0003825);; Molecular Function: trehalose-phosphatase activity (GO:0004805);; Biological Process: trehalose biosynthetic process (GO:0005992);;	K16055|0|fve:101291233|alpha,alpha-trehalose-phosphate synthase [UDP-forming] 6-like; K16055 trehalose 6-phosphate synthase/phosphatase [EC:2.4.1.15 3.1.3.12] (A)	ko00500:Starch and sucrose metabolism	[G]	Carbohydrate transport and metabolism
F01.PB10459	17.33	28.52	0.54	0.42	2.77402e-08	-5.45396	down	17.33	28.52	2.35	1.15	7.53195e-05	-3.64941	down	17.33	28.52	1.37	5.24	0.00500853	-2.84564	down	--	--	--	--	--	--	--	--	--	--	--	--	--	--	--	--	--	--	--	--	--	[D]	Cell cycle control, cell division, chromosome partitioning	Cellular Component: nucleus (GO:0005634);;	K14505|0|fve:101308891|cyclin-D3-1-like; K14505 cyclin D3, plant (A)	ko04075:Plant hormone signal transduction	[D]	Cell cycle control, cell division, chromosome partitioning
F01.PB104600	0.18	0.21	0.75	0.71	0.00768908	2.1188	up	--	--	--	--	--	--	--	--	--	--	--	--	--	--	--	--	--	--	--	--	--	--	--	--	--	--	--	--	--	--	--	--	--	--	--	[K]	Transcription	--	K03021|0|fve:101302123|DNA-directed RNA polymerase III subunit RPC2-like; K03021 DNA-directed RNA polymerase III subunit RPC2 [EC:2.7.7.6] (A)	ko00230:Purine metabolism;ko00240:Pyrimidine metabolism;ko03020:RNA polymerase	[K]	Transcription
F01.PB104602	0.72	1.02	1.98	2.87	0.00712219	1.66908	up	--	--	--	--	--	--	--	--	--	--	--	--	--	--	--	--	--	--	--	--	--	--	--	--	--	--	--	--	--	--	--	--	--	--	--	[O]	Posttranslational modification, protein turnover, chaperones	Molecular Function: ATP binding (GO:0005524);; Cellular Component: plasma membrane (GO:0005886);; Biological Process: response to stress (GO:0006950);; Cellular Component: chloroplast (GO:0009507);; Molecular Function: 2-alkenal reductase [NAD(P)] activity (GO:0032440);; Biological Process: oxidation-reduction process (GO:0055114);;	K09486|0|fve:101309957|heat shock 70 kDa protein 17-like; K09486 hypoxia up-regulated 1 (A)	ko04141:Protein processing in endoplasmic reticulum	[O]	Posttranslational modification, protein turnover, chaperones
F01.PB104612	2.33	2.28	0.7	0.34	0.000784953	-1.9914	down	--	--	--	--	--	--	--	--	--	--	--	--	--	--	2.25	2.11	0.7	0.34	0.00458705	-1.87509	down	--	--	--	--	--	--	--	--	--	--	--	--	--	--	--	--	--	--	--	[T]	Signal transduction mechanisms
F01.PB104614	0	0	1	1.38	9.55554e-14	Inf	up	--	--	--	--	--	--	--	--	--	--	--	--	--	--	0	0	1	1.38	1.60964e-13	Inf	up	--	--	--	--	--	--	--	--	--	--	--	--	--	--	--	--	--	--	--	--	--
F01.PB104621	1.83	1.52	3.05	4.04	0.00911861	1.27531	up	--	--	--	--	--	--	--	--	--	--	--	--	--	--	--	--	--	--	--	--	--	--	--	--	--	--	--	--	--	--	--	--	--	--	--	--	--	--	--	--	--	--
F01.PB104624	10.5	7.93	1	0.74	9.42819e-14	-3.24117	down	--	--	--	--	--	--	--	--	--	--	--	--	--	--	7.17	9.41	1	0.74	1.14651e-11	-3.05527	down	--	--	--	--	--	--	--	--	--	--	--	--	--	--	[S]	Function unknown	Molecular Function: catalytic activity (GO:0003824);; Biological Process: metabolic process (GO:0008152);;	K09955|0|fve:101301854|uncharacterized protein LOC101301854; K09955 hypothetical protein (A)	--	--	--
F01.PB104633	1.34	1.6	0.36	0.32	0.00349138	-1.95821	down	--	--	--	--	--	--	--	--	--	--	--	--	--	--	--	--	--	--	--	--	--	--	--	--	--	--	--	--	--	--	--	--	--	--	--	[O]	Posttranslational modification, protein turnover, chaperones	--	--	--	[O]	Posttranslational modification, protein turnover, chaperones
F01.PB104641	2.44	1.58	6.82	6.42	8.03607e-06	1.90675	up	2.44	1.58	5.79	6.34	0.000523279	1.68713	up	--	--	--	--	--	--	--	--	--	--	--	--	--	--	--	--	--	--	--	--	--	--	--	--	--	--	--	--	[T]	Signal transduction mechanisms	Molecular Function: protein serine/threonine phosphatase activity (GO:0004722);; Molecular Function: iron ion binding (GO:0005506);; Cellular Component: plasma membrane (GO:0005886);; Molecular Function: manganese ion binding (GO:0030145);;	K01090|0|fve:101305425|serine/threonine-protein phosphatase BSL1-like; K01090 protein phosphatase [EC:3.1.3.16] (A)	--	[TR]	--
F01.PB10465	22.6	20.05	8.72	7.63	0.00644817	-1.20409	down	--	--	--	--	--	--	--	--	--	--	--	--	--	--	33.82	34.61	8.72	7.63	2.62396e-05	-1.85832	down	--	--	--	--	--	--	--	--	--	--	--	--	--	--	--	--	--	--	--	--	--
F01.PB104650	1.96	1.9	4.09	3.91	0.00544319	1.23215	up	--	--	--	--	--	--	--	--	--	--	--	--	--	--	--	--	--	--	--	--	--	--	--	--	--	--	--	--	--	--	--	--	--	--	--	--	--	Molecular Function: phosphorelay sensor kinase activity (GO:0000155);; Biological Process: phosphorelay signal transduction system (GO:0000160);; Cellular Component: membrane (GO:0016020);; Biological Process: signal transduction by phosphorylation (GO:0023014);;	K12879|0|fve:101312531|THO complex subunit 2-like; K12879 THO complex subunit 2 (A)	ko03013:RNA transport;ko03040:Spliceosome	[K]	Transcription
F01.PB104656	10.35	6.28	20.67	19.43	0.000930031	1.45581	up	--	--	--	--	--	--	--	--	--	--	--	--	--	--	--	--	--	--	--	--	--	--	--	--	--	--	--	--	--	--	--	--	--	--	--	--	--	--	--	--	[K]	Transcription
F01.PB104658	0	0	1.13	2.61	5.62124e-05	Inf	up	--	--	--	--	--	--	--	--	--	--	--	--	--	--	0	0	1.13	2.61	0.000107167	Inf	up	--	--	--	--	--	--	--	--	--	--	--	--	--	--	[E]	Amino acid transport and metabolism	Molecular Function: acetolactate synthase activity (GO:0003984);; Cellular Component: cytosol (GO:0005829);; Biological Process: gluconeogenesis (GO:0006094);; Biological Process: leucine metabolic process (GO:0006551);; Biological Process: valine metabolic process (GO:0006573);; Biological Process: cytoskeleton organization (GO:0007010);; Biological Process: branched-chain amino acid biosyntheti…	K01653|0|fve:101315221|acetolactate synthase small subunit 1, chloroplastic-like; K01653 acetolactate synthase I/III small subunit [EC:2.2.1.6] (A)	ko00290:Valine, leucine and isoleucine biosynthesis;ko00650:Butanoate metabolism;ko00660:C5-Branched dibasic acid metabolism;ko00770:Pantothenate and CoA biosynthesis;ko01210:2-Oxocarboxylic acid metabolism;ko01230:Biosynthesis of amino acids	[E]	Amino acid transport and metabolism
F01.PB104659	0.42	0.48	1.78	1.49	0.000650156	2.05703	up	--	--	--	--	--	--	--	--	--	--	--	--	--	--	--	--	--	--	--	--	--	--	--	--	--	--	--	--	--	--	--	--	--	--	--	--	--	--	--	--	[YU]	--
F01.PB104666	4.39	2.81	10.03	13.73	0.000304088	1.91883	up	--	--	--	--	--	--	--	--	--	--	--	--	--	--	--	--	--	--	--	--	--	--	--	--	--	--	--	--	--	--	--	--	--	--	--	--	--	Cellular Component: cytosol (GO:0005829);;	--	--	--	--
F01.PB10467	--	--	--	--	--	--	--	--	--	--	--	--	--	--	--	--	--	--	--	--	--	4.53	4.7	0.83	1.09	0.00299897	-2.06672	down	--	--	--	--	--	--	--	--	--	--	--	--	--	--	[R]	General function prediction only	--	K06892|0|fve:101313887|1-aminocyclopropane-1-carboxylate oxidase homolog 3-like; K06892 feruloyl-CoA ortho-hydroxylase [EC:1.14.11.-] (A)	--	[QR]	--
F01.PB104672	--	--	--	--	--	--	--	--	--	--	--	--	--	--	--	--	--	--	--	--	--	--	--	--	--	--	--	--	--	--	--	--	--	--	--	7.08	6.3	1.57	0.99	1.58503e-06	-2.28391	down	--	--	Molecular Function: DNA binding (GO:0003677);;	--	--	[K]	Transcription
F01.PB104673	0.9	0	3.84	3.67	2.35438e-11	3.27234	up	0.9	0	5.26	4.31	2.08518e-12	3.51985	up	0.9	0	5.36	3.28	0.00570836	3.27459	up	--	--	--	--	--	--	--	--	--	--	--	--	--	--	--	--	--	--	--	--	--	[U]	Intracellular trafficking, secretion, and vesicular transport	Biological Process: intracellular protein transport (GO:0006886);; Biological Process: ER to Golgi vesicle-mediated transport (GO:0006888);; Molecular Function: zinc ion binding (GO:0008270);; Cellular Component: COPII vesicle coat (GO:0030127);;	K14007|0|fve:101303131|protein transport protein Sec24-like At4g32640-like; K14007 protein transport protein SEC24 (A)	ko04141:Protein processing in endoplasmic reticulum	[U]	Intracellular trafficking, secretion, and vesicular transport
F01.PB104677	2.7	3.65	6.86	7.9	0.00124902	1.40395	up	--	--	--	--	--	--	--	--	--	--	--	--	--	--	--	--	--	--	--	--	--	--	--	--	--	--	--	--	--	--	--	--	--	--	--	--	--	--	--	--	--	--
F01.PB104681	7.07	5.56	13.42	12.09	0.00793511	1.19701	up	--	--	--	--	--	--	--	--	--	--	--	--	--	--	--	--	--	--	--	--	--	--	--	--	--	--	--	--	--	--	--	--	--	--	--	--	--	--	--	--	[TU]	--
F01.PB104686	0.3	0.17	0.9	1.03	0.00215108	2.28147	up	0.3	0.17	1.4	1.2	0.000626551	2.60091	up	--	--	--	--	--	--	--	--	--	--	--	--	--	--	--	--	--	--	--	--	--	--	--	--	--	--	--	--	[RTKL]	--	Biological Process: maltose metabolic process (GO:0000023);; Molecular Function: phosphorelay sensor kinase activity (GO:0000155);; Biological Process: phosphorelay signal transduction system (GO:0000160);; Molecular Function: protein kinase C activity (GO:0004697);; Molecular Function: protein tyrosine kinase activity (GO:0004713);; Molecular Function: ATP binding (GO:0005524);; Cellular Compone…	--	--	--	--
F01.PB10469	12.81	12.36	0.91	0.62	2.2209e-12	-3.9017	down	12.81	12.36	3.88	2.82	0.000905051	-1.83335	down	--	--	--	--	--	--	--	4.6	8.47	0.91	0.62	0.00474532	-2.92471	down	--	--	--	--	--	--	--	--	--	--	--	--	--	--	--	--	Biological Process: aging (GO:0007568);; Cellular Component: integral component of membrane (GO:0016021);;	--	--	--	--
F01.PB104690	0.98	1.1	0.02	0.03	1.34501e-08	-5.40537	down	--	--	--	--	--	--	--	--	--	--	--	--	--	--	0.69	0.94	0.02	0.03	3.21986e-06	-5.00763	down	--	--	--	--	--	--	--	--	--	--	--	--	--	--	--	--	Cellular Component: chloroplast (GO:0009507);; Biological Process: photosystem II assembly (GO:0010207);; Cellular Component: membrane (GO:0016020);; Biological Process: mRNA modification (GO:0016556);;	--	--	--	--
F01.PB1047	50.38	40.5	2.95	3.13	7.70135e-17	-3.74019	down	--	--	--	--	--	--	--	--	--	--	--	--	--	--	38.63	52.02	2.95	3.13	4.68707e-16	-3.72556	down	--	--	--	--	--	--	--	--	--	--	--	--	--	--	--	--	--	--	--	--	--
F01.PB104718	--	--	--	--	--	--	--	--	--	--	--	--	--	--	--	--	--	--	--	--	--	1.21	1.13	0.23	0.3	0.00984878	-1.95674	down	--	--	--	--	--	--	--	--	--	--	--	--	--	--	--	--	--	K14488|1.32757e-57|fve:101300916|indole-3-acetic acid-induced protein ARG7-like; K14488 SAUR family protein (A)	ko04075:Plant hormone signal transduction	--	--
F01.PB10472	15.43	15.35	4.14	3.48	0.000147234	-1.83802	down	--	--	--	--	--	--	--	--	--	--	--	--	--	--	--	--	--	--	--	--	--	--	--	--	--	--	--	--	--	--	--	--	--	--	--	[F]	Nucleotide transport and metabolism	Molecular Function: adenine phosphoribosyltransferase activity (GO:0003999);; Molecular Function: inorganic phosphate transmembrane transporter activity (GO:0005315);; Molecular Function: sugar:proton symporter activity (GO:0005351);; Cellular Component: Golgi apparatus (GO:0005794);; Cellular Component: cytosol (GO:0005829);; Cellular Component: plasma membrane (GO:0005886);; Biological Process:…	K00759|8.1082e-151|fve:101310078|adenine phosphoribosyltransferase 1, chloroplastic-like; K00759 adenine phosphoribosyltransferase [EC:2.4.2.7] (A)	ko00230:Purine metabolism	[F]	Nucleotide transport and metabolism
F01.PB104721	--	--	--	--	--	--	--	--	--	--	--	--	--	--	--	--	--	--	--	--	--	1.04	1.11	2.58	2.42	0.00852658	1.4396	up	--	--	--	--	--	--	--	--	--	--	--	--	--	--	[RTKL]	--	Molecular Function: peptide receptor activity (GO:0001653);; Molecular Function: protein serine/threonine kinase activity (GO:0004674);; Molecular Function: protein tyrosine kinase activity (GO:0004713);; Molecular Function: phosphoprotein phosphatase activity (GO:0004721);; Molecular Function: ATP binding (GO:0005524);; Cellular Component: plasma membrane (GO:0005886);; Biological Process: prote…	--	--	--	--
F01.PB104731	1.26	1.07	0.16	0.09	0.000113075	-3.13048	down	--	--	--	--	--	--	--	--	--	--	--	--	--	--	0.74	1.2	0.16	0.09	0.00244592	-2.83393	down	--	--	--	--	--	--	--	--	--	--	--	--	--	--	[RTKL]	--	--	--	--	[PT]	--
F01.PB104738	2.13	2.28	0.53	0.41	0.000317838	-2.0596	down	--	--	--	--	--	--	--	--	--	--	--	--	--	--	--	--	--	--	--	--	--	--	--	--	--	--	--	--	--	--	--	--	--	--	--	[P]	Inorganic ion transport and metabolism	Molecular Function: DNA binding (GO:0003677);; Biological Process: regulation of DNA replication (GO:0006275);; Biological Process: sulfide oxidation, using siroheme sulfite reductase (GO:0019424);; Molecular Function: heme binding (GO:0020037);; Cellular Component: chloroplast nucleoid (GO:0042644);; Biological Process: negative regulation of transcription, DNA-templated (GO:0045892);; Molecular…	K00392|0|fve:101293064|sulfite reductase 1 [ferredoxin], chloroplastic-like; K00392 sulfite reductase (ferredoxin) [EC:1.8.7.1] (A)	ko00920:Sulfur metabolism	[P]	Inorganic ion transport and metabolism
F01.PB104742	1.24	0.98	0.32	0.09	0.00195589	-2.33218	down	--	--	--	--	--	--	--	--	--	--	--	--	--	--	1.28	1.57	0.32	0.09	0.000352138	-2.65856	down	--	--	--	--	--	--	--	--	--	--	--	--	--	--	[T]	Signal transduction mechanisms	Molecular Function: phosphorelay sensor kinase activity (GO:0000155);; Molecular Function: phosphorelay response regulator activity (GO:0000156);; Biological Process: phosphorelay signal transduction system (GO:0000160);; Molecular Function: ATP binding (GO:0005524);; Biological Process: regulation of transcription, DNA-templated (GO:0006355);; Cellular Component: membrane (GO:0016020);; Biologic…	--	--	[T]	Signal transduction mechanisms
F01.PB104744	3.97	4.4	9.62	7.08	0.00735816	1.17388	up	--	--	--	--	--	--	--	--	--	--	--	--	--	--	--	--	--	--	--	--	--	--	--	--	--	--	--	--	--	--	--	--	--	--	--	--	--	Molecular Function: DNA binding (GO:0003677);; Cellular Component: nucleus (GO:0005634);; Biological Process: regulation of transcription, DNA-templated (GO:0006355);; Biological Process: auxin-activated signaling pathway (GO:0009734);; Biological Process: flower development (GO:0009908);; Molecular Function: protein dimerization activity (GO:0046983);;	--	--	--	--
F01.PB104746	0.63	0.18	1.89	1.27	0.000630378	2.17455	up	0.63	0.18	1.59	2.28	0.00237621	2.38568	up	--	--	--	--	--	--	--	--	--	--	--	--	--	--	--	--	--	--	--	--	--	--	--	--	--	--	--	--	[P]	Inorganic ion transport and metabolism	--	K01537|0|fve:101307142|calcium-transporting ATPase 9, plasma membrane-type-like; K01537 Ca2+-transporting ATPase [EC:3.6.3.8] (A)	--	[P]	Inorganic ion transport and metabolism
F01.PB104755	2.16	1.39	4.22	4.99	0.000316439	1.56515	up	--	--	--	--	--	--	--	--	--	--	--	--	--	--	--	--	--	--	--	--	--	--	--	--	--	--	--	--	--	--	--	--	--	--	--	--	--	Molecular Function: ligase activity (GO:0016874);;	--	--	[O]	Posttranslational modification, protein turnover, chaperones
F01.PB104761	2.89	2.54	0.68	0.29	6.70191e-05	-2.32647	down	--	--	--	--	--	--	--	--	--	--	--	--	--	--	--	--	--	--	--	--	--	--	--	--	--	--	--	--	--	--	--	--	--	--	--	--	--	--	--	--	[S]	Function unknown
F01.PB104764	10.7	8.39	0	1.61	2.58861e-13	-3.34096	down	--	--	--	--	--	--	--	--	--	--	--	--	--	--	--	--	--	--	--	--	--	--	--	--	--	--	--	--	--	--	--	--	--	--	--	[G]	Carbohydrate transport and metabolism	Molecular Function: beta-galactosidase activity (GO:0004565);; Biological Process: carbohydrate metabolic process (GO:0005975);; Molecular Function: carbohydrate binding (GO:0030246);;	--	--	[G]	Carbohydrate transport and metabolism
F01.PB104765	2.37	2.69	5.45	4.6	0.0082762	1.17037	up	--	--	--	--	--	--	--	--	--	--	--	--	--	--	--	--	--	--	--	--	--	--	--	--	--	--	--	--	--	--	--	--	--	--	--	[K]	Transcription	--	K11592|0|fve:101306181|endoribonuclease Dicer homolog 1-like; K11592 endoribonuclease Dicer [EC:3.1.26.-] (A)	--	[A]	RNA processing and modification
F01.PB104770	--	--	--	--	--	--	--	1.24	0.81	0.22	0	0.000691275	-3.20599	down	--	--	--	--	--	--	--	--	--	--	--	--	--	--	--	--	--	--	--	--	--	--	--	--	--	--	--	--	--	--	Biological Process: protein import into nucleus, docking (GO:0000059);; Cellular Component: nuclear pore (GO:0005643);; Cellular Component: cytoplasm (GO:0005737);; Molecular Function: Ran GTPase binding (GO:0008536);; Molecular Function: protein transporter activity (GO:0008565);;	--	--	[YU]	--
F01.PB104788	0.11	0.09	2.01	1.64	1.19508e-12	4.37587	up	0.11	0.09	1.42	1.94	5.3185e-09	4.16936	up	0.11	0.09	1.2	0.83	0.000124671	3.32741	up	--	--	--	--	--	--	--	--	--	--	--	--	--	--	--	--	--	--	--	--	--	--	--	--	--	--	[R]	General function prediction only
F01.PB104790	--	--	--	--	--	--	--	--	--	--	--	--	--	--	--	--	--	--	--	--	--	0.25	0.39	0	0	9.49383e-05	#NAME?	down	--	--	--	--	--	--	--	--	--	--	--	--	--	--	[IQ]	--	Molecular Function: 4-coumarate-CoA ligase activity (GO:0016207);; Molecular Function: Photinus-luciferin 4-monooxygenase (ATP-hydrolyzing) activity (GO:0047077);; Biological Process: oxidation-reduction process (GO:0055114);;	K01904|0|fve:101313178|4-coumarate--CoA ligase 1-like; K01904 4-coumarate--CoA ligase [EC:6.2.1.12] (A)	ko00130:Ubiquinone and other terpenoid-quinone biosynthesis;ko00360:Phenylalanine metabolism;ko00940:Phenylpropanoid biosynthesis	[I]	Lipid transport and metabolism
F01.PB104812	1.17	1.33	0.13	0.25	0.000376723	-2.57781	down	--	--	--	--	--	--	--	--	--	--	--	--	--	--	--	--	--	--	--	--	--	--	--	--	--	--	--	--	--	--	--	--	--	--	--	--	--	Molecular Function: DNA binding (GO:0003677);; Molecular Function: sequence-specific DNA binding transcription factor activity (GO:0003700);; Cellular Component: nucleus (GO:0005634);; Biological Process: regulation of transcription, DNA-templated (GO:0006355);; Molecular Function: protein dimerization activity (GO:0046983);;	K09264|3.9464e-36|fve:101305755|agamous-like MADS-box protein AGL8 homolog; K09264 MADS-box transcription factor, plant (A)	--	[K]	Transcription
F01.PB104819	--	--	--	--	--	--	--	--	--	--	--	--	--	--	--	--	--	--	--	--	--	0.1	0.19	1.07	1.53	4.37065e-06	3.43025	up	--	--	--	--	--	--	--	--	--	--	--	--	--	--	[RTKL]	--	Molecular Function: phosphorelay sensor kinase activity (GO:0000155);; Biological Process: phosphorelay signal transduction system (GO:0000160);; Molecular Function: protein serine/threonine kinase activity (GO:0004674);; Molecular Function: ATP binding (GO:0005524);; Cellular Component: vacuole (GO:0005773);; Biological Process: regulation of transcription, DNA-templated (GO:0006355);; Biologica…	K08282|0|fve:101314732|phototropin-1-like; K08282 non-specific serine/threonine protein kinase [EC:2.7.11.1] (A)	--	--	--
F01.PB104824	8.74	8.56	188.14	155.38	1.31777e-12	4.49154	up	--	--	--	--	--	--	--	--	--	--	--	--	--	--	35.54	14.34	188.14	155.38	1.11629e-05	2.98678	up	--	--	--	--	--	--	--	--	--	--	--	--	--	--	[J]	Translation, ribosomal structure and biogenesis	Molecular Function: aminoacyl-tRNA ligase activity (GO:0004812);; Biological Process: tRNA aminoacylation for protein translation (GO:0006418);;	K01892|0|fve:101304051|histidine--tRNA ligase-like; K01892 histidyl-tRNA synthetase [EC:6.1.1.21] (A)	ko00970:Aminoacyl-tRNA biosynthesis	[J]	Translation, ribosomal structure and biogenesis
F01.PB104827	0	0	1.58	0.69	8.30835e-06	Inf	up	--	--	--	--	--	--	--	--	--	--	--	--	--	--	--	--	--	--	--	--	--	--	--	--	--	--	--	--	--	--	--	--	--	--	--	[I]	Lipid transport and metabolism	Molecular Function: phospholipase D activity (GO:0004630);; Molecular Function: phospholipid binding (GO:0005543);; Molecular Function: 2-alkenal reductase [NAD(P)] activity (GO:0032440);; Biological Process: oxidation-reduction process (GO:0055114);; Molecular Function: N-acylphosphatidylethanolamine-specific phospholipase D activity (GO:0070290);;	K01115|0|fve:101297849|phospholipase D p1-like; K01115 phospholipase D1/2 [EC:3.1.4.4] (A)	ko00564:Glycerophospholipid metabolism;ko00565:Ether lipid metabolism;ko04144:Endocytosis	[I]	Lipid transport and metabolism
F01.PB104836	0	0.1	1.39	1.09	2.1839e-09	4.92615	up	0	0.1	0.59	0.98	0.000520655	4.19434	up	--	--	--	--	--	--	--	--	--	--	--	--	--	--	--	--	--	--	--	--	--	--	--	--	--	--	--	--	[R]	General function prediction only	Molecular Function: methyltransferase activity (GO:0008168);; Biological Process: methylation (GO:0032259);; Molecular Function: metal ion binding (GO:0046872);;	--	--	[BK]	--
F01.PB104837	4.24	4.23	1.88	0.81	0.00132122	-1.49325	down	--	--	--	--	--	--	--	--	--	--	--	--	--	--	4.09	4.51	1.88	0.81	0.00331045	-1.47927	down	--	--	--	--	--	--	--	--	--	--	--	--	--	--	[S]	Function unknown	--	--	--	[R]	General function prediction only
F01.PB104841	--	--	--	--	--	--	--	--	--	--	--	--	--	--	--	--	--	--	--	--	--	2.17	1.75	0.47	0.55	0.00685857	-1.74306	down	--	--	--	--	--	--	--	--	--	--	--	--	--	--	--	--	Cellular Component: Golgi apparatus (GO:0005794);; Cellular Component: plasma membrane (GO:0005886);; Cellular Component: plant-type cell wall (GO:0009505);; Cellular Component: integral component of membrane (GO:0016021);;	K17086|0|fve:101299548|transmembrane 9 superfamily member 4-like; K17086 transmembrane 9 superfamily member 2/4 (A)	--	[U]	Intracellular trafficking, secretion, and vesicular transport
F01.PB104844	16.58	12.2	4.96	2.06	0.000104665	-1.87081	down	--	--	--	--	--	--	--	--	--	--	--	--	--	--	13.37	13.58	4.96	2.06	0.000101469	-1.74378	down	--	--	--	--	--	--	--	--	--	--	--	--	--	--	[G]	Carbohydrate transport and metabolism	Molecular Function: alpha-mannosidase activity (GO:0004559);; Cellular Component: vacuolar membrane (GO:0005774);; Biological Process: mannose metabolic process (GO:0006013);; Biological Process: microtubule nucleation (GO:0007020);; Molecular Function: zinc ion binding (GO:0008270);; Cellular Component: plant-type cell wall (GO:0009505);; Biological Process: cysteine biosynthetic process (GO:001…	K01191|0|fve:101303252|lysosomal alpha-mannosidase-like; K01191 alpha-mannosidase [EC:3.2.1.24] (A)	ko00511:Other glycan degradation	[G]	Carbohydrate transport and metabolism
F01.PB104859	2.76	2.26	8.08	7.75	1.17809e-05	1.84215	up	--	--	--	--	--	--	--	--	--	--	--	--	--	--	--	--	--	--	--	--	--	--	--	--	--	--	--	--	--	--	--	--	--	--	--	--	--	--	--	--	[U]	Intracellular trafficking, secretion, and vesicular transport
F01.PB10486	--	--	--	--	--	--	--	--	--	--	--	--	--	--	--	--	--	--	--	--	--	1.78	2.25	0.26	0.24	0.0018084	-2.93233	down	--	--	--	--	--	--	--	--	--	--	--	--	--	--	[C]	Energy production and conversion	Molecular Function: 3-methyl-2-oxobutanoate dehydrogenase (2-methylpropanoyl-transferring) activity (GO:0003863);; Biological Process: metabolic process (GO:0008152);;	K00167|0|fve:101311948|2-oxoisovalerate dehydrogenase subunit beta, mitochondrial-like; K00167 2-oxoisovalerate dehydrogenase E1 component beta subunit [EC:1.2.4.4] (A)	ko00280:Valine, leucine and isoleucine degradation	[C]	Energy production and conversion
F01.PB104864	1.99	1.5	0.13	0.52	0.000572095	-2.25246	down	--	--	--	--	--	--	--	--	--	--	--	--	--	--	2.27	2.08	0.13	0.52	8.5535e-05	-2.53688	down	--	--	--	--	--	--	--	--	--	--	--	--	--	--	[G]	Carbohydrate transport and metabolism	Biological Process: carbohydrate metabolic process (GO:0005975);; Molecular Function: carbohydrate binding (GO:0030246);; Molecular Function: maltose alpha-glucosidase activity (GO:0032450);;	K01187|0|fve:101306724|alpha-glucosidase 2-like; K01187 alpha-glucosidase [EC:3.2.1.20] (A)	ko00052:Galactose metabolism;ko00500:Starch and sucrose metabolism	[GMO]	--
F01.PB104870	5.15	4.05	11.93	10.8	0.000668691	1.48881	up	--	--	--	--	--	--	--	--	--	--	--	--	--	--	--	--	--	--	--	--	--	--	--	--	--	--	--	--	--	--	--	--	--	--	--	--	--	--	--	--	[DR]	--
F01.PB104877	0	0	1.35	1.28	5.01897e-15	Inf	up	--	--	--	--	--	--	--	--	--	--	--	--	--	--	0	0	1.35	1.28	7.07329e-15	Inf	up	--	--	--	--	--	--	--	0.05	0	1.35	1.28	1.08205e-10	6.12867	up	[RTKL]	--	Molecular Function: protein kinase activity (GO:0004672);; Molecular Function: ATP binding (GO:0005524);; Biological Process: protein phosphorylation (GO:0006468);; Cellular Component: integral component of membrane (GO:0016021);;	--	--	--	--
F01.PB104900	3.83	2.5	10.21	11.75	2.96961e-06	1.98529	up	--	--	--	--	--	--	--	--	--	--	--	--	--	--	--	--	--	--	--	--	--	--	--	--	--	--	--	--	--	--	--	--	--	--	--	[O]	Posttranslational modification, protein turnover, chaperones	Molecular Function: ubiquitin-protein transferase activity (GO:0004842);; Biological Process: protein ubiquitination (GO:0016567);;	K10592|0|pmum:103319469|E3 ubiquitin-protein ligase UPL2-like; K10592 E3 ubiquitin-protein ligase HUWE1 [EC:6.3.2.19] (A)	ko04120:Ubiquitin mediated proteolysis	[OK]	--
F01.PB104905	0.6	1.49	2.54	2.66	0.00417817	1.49649	up	--	--	--	--	--	--	--	--	--	--	--	--	--	--	--	--	--	--	--	--	--	--	--	--	--	--	--	--	--	--	--	--	--	--	--	--	--	Molecular Function: DNA binding (GO:0003677);; Molecular Function: transcription cofactor activity (GO:0003712);; Biological Process: embryo development (GO:0009790);; Biological Process: regulation of flower development (GO:0009909);; Biological Process: hydrogen peroxide catabolic process (GO:0042744);; Molecular Function: protein heterodimerization activity (GO:0046982);; Biological Process: o…	--	--	--	--
F01.PB104906	1.89	1.24	8.06	10.89	3.08358e-07	2.79282	up	1.89	1.24	7.1	9.84	5.61605e-05	2.53612	up	--	--	--	--	--	--	--	--	--	--	--	--	--	--	--	--	--	--	--	--	--	--	--	--	--	--	--	--	--	--	Molecular Function: voltage-gated potassium channel activity (GO:0005249);; Biological Process: potassium ion transport (GO:0006813);; Cellular Component: voltage-gated potassium channel complex (GO:0008076);; Biological Process: protein homooligomerization (GO:0051260);;	--	--	[R]	General function prediction only
F01.PB104909	3.21	2.66	6.42	5.52	0.00635466	1.20668	up	--	--	--	--	--	--	--	--	--	--	--	--	--	--	--	--	--	--	--	--	--	--	--	--	--	--	--	--	--	--	--	--	--	--	--	--	--	Biological Process: microtubule cytoskeleton organization (GO:0000226);; Cellular Component: nuclear pore (GO:0005643);; Cellular Component: nucleolus (GO:0005730);; Cellular Component: cytosol (GO:0005829);; Biological Process: protein import into nucleus (GO:0006606);; Cellular Component: plasmodesma (GO:0009506);; Cellular Component: chloroplast (GO:0009507);; Biological Process: negative regu…	K09291|0|fve:101297619|nuclear-pore anchor-like; K09291 nucleoprotein TPR (A)	ko03013:RNA transport	[S]	Function unknown
F01.PB104917	6.32	6.49	1.26	1.54	2.82808e-06	-2.00867	down	--	--	--	--	--	--	--	--	--	--	--	--	--	--	5	7.63	1.26	1.54	0.000719415	-1.9483	down	--	--	--	--	--	--	--	--	--	--	--	--	--	--	--	--	Molecular Function: DNA binding (GO:0003677);; Cellular Component: nucleus (GO:0005634);; Biological Process: regulation of transcription, DNA-templated (GO:0006355);; Biological Process: auxin-activated signaling pathway (GO:0009734);; Molecular Function: protein dimerization activity (GO:0046983);;	K14486|0|fve:101303549|uncharacterized protein LOC101303549; K14486 auxin response factor (A)	ko04075:Plant hormone signal transduction	--	--
F01.PB104933	0	0	2.78	2.27	7.20626e-24	Inf	up	--	--	--	--	--	--	--	--	--	--	--	--	--	--	0.1	0.06	2.78	2.27	1.19722e-15	5.28526	up	--	--	--	--	--	--	--	0.04	0.47	2.78	2.27	1.91257e-08	3.407	up	--	--	--	--	--	[R]	General function prediction only
F01.PB104935	0.56	0.7	1.94	1.57	0.00339971	1.65835	up	--	--	--	--	--	--	--	--	--	--	--	--	--	--	0.27	0	1.94	1.57	2.60453e-09	3.89883	up	--	--	--	--	--	--	--	--	--	--	--	--	--	--	--	--	Biological Process: intracellular protein transport (GO:0006886);; Biological Process: vesicle-mediated transport (GO:0016192);; Cellular Component: membrane coat (GO:0030117);;	K12400|0|fve:101299966|AP-4 complex subunit epsilon-like; K12400 AP-4 complex subunit epsilon-1 (A)	--	[U]	Intracellular trafficking, secretion, and vesicular transport
F01.PB104939	0.53	0.71	0	0	7.02344e-08	#NAME?	down	--	--	--	--	--	--	--	--	--	--	--	--	--	--	--	--	--	--	--	--	--	--	--	--	--	--	--	--	--	--	--	--	--	--	--	--	--	--	K11699|0|fve:101302698|probable RNA-dependent RNA polymerase 3-like; K11699 RNA-dependent RNA polymerase [EC:2.7.7.48] (A)	--	[A]	RNA processing and modification
F01.PB10494	17.25	19.47	0.92	0.15	1.14867e-20	-5.00396	down	17.25	19.47	1.67	1.19	1.0778e-12	-3.61872	down	17.25	19.47	2.09	5.7	1.95063e-05	-2.27756	down	--	--	--	--	--	--	--	--	--	--	--	--	--	--	--	--	--	--	--	--	--	--	--	Molecular Function: chaperone binding (GO:0051087);;	--	--	[T]	Signal transduction mechanisms
F01.PB104940	2.07	2.07	0.24	0.17	5.34418e-08	-3.19275	down	2.07	2.07	0.72	0.5	0.00679863	-1.68574	down	--	--	--	--	--	--	--	--	--	--	--	--	--	--	--	--	--	--	--	--	--	--	--	--	--	--	--	--	--	--	--	--	--	[T]	Signal transduction mechanisms
F01.PB104941	--	--	--	--	--	--	--	--	--	--	--	--	--	--	--	--	--	--	--	--	--	1.98	0.97	0	0	1.1825e-05	#NAME?	down	--	--	--	--	--	--	--	0.73	1.01	0	0	5.65403e-10	#NAME?	down	[M]	Cell wall/membrane/envelope biogenesis	Cellular Component: integral component of membrane (GO:0016021);; Molecular Function: cellulose synthase (UDP-forming) activity (GO:0016760);; Biological Process: cellulose biosynthetic process (GO:0030244);;	--	--	--	--
F01.PB104943	4.31	4.96	1.11	0.38	3.09269e-08	-2.49	down	--	--	--	--	--	--	--	--	--	--	--	--	--	--	4.57	4.62	1.11	0.38	2.41931e-07	-2.4407	down	--	--	--	--	--	--	--	3.38	3.99	1.11	0.38	1.72233e-05	-2.2285	down	[P]	Inorganic ion transport and metabolism	Molecular Function: magnesium ion binding (GO:0000287);; Molecular Function: phospholipid-translocating ATPase activity (GO:0004012);; Molecular Function: ATP binding (GO:0005524);; Biological Process: cation transport (GO:0006812);; Biological Process: phospholipid transport (GO:0015914);; Cellular Component: integral component of membrane (GO:0016021);; Molecular Function: cation-transporting A…	K14802|0|fve:101296217|phospholipid-transporting ATPase 1-like; K14802 phospholipid-transporting ATPase [EC:3.6.3.1] (A)	--	[R]	General function prediction only
F01.PB104948	3.3	2.08	0.6	0.4	0.000534626	-2.26915	down	3.3	2.08	0.83	0.29	0.00536782	-2.21263	down	--	--	--	--	--	--	--	--	--	--	--	--	--	--	--	--	--	--	--	--	--	--	--	--	--	--	--	--	[E]	Amino acid transport and metabolism	Molecular Function: serine-type endopeptidase activity (GO:0004252);; Biological Process: proteolysis (GO:0006508);; Molecular Function: serine-type exopeptidase activity (GO:0070008);;	K01322|0|fve:101293840|prolyl endopeptidase-like; K01322 prolyl oligopeptidase [EC:3.4.21.26] (A)	--	[O]	Posttranslational modification, protein turnover, chaperones
F01.PB10495	4.79	14.18	0.04	0.14	0.00479554	-6.80796	down	--	--	--	--	--	--	--	--	--	--	--	--	--	--	1.84	3.34	0.04	0.14	6.75019e-05	-4.90257	down	--	--	--	--	--	--	--	--	--	--	--	--	--	--	[KAD]	--	Molecular Function: binding (GO:0005488);;	K09422|7.49602e-180|fve:101295622|protein ODORANT1-like isoform 1; K09422 myb proto-oncogene protein, plant (A)	--	[K]	Transcription
F01.PB10496	32.44	36.59	0.84	0.53	1.63603e-30	-5.506	down	32.44	36.59	12.87	5.75	0.000162863	-1.82245	down	--	--	--	--	--	--	--	--	--	--	--	--	--	--	--	--	--	--	--	--	--	--	--	--	--	--	--	--	[C]	Energy production and conversion	Cellular Component: chloroplast thylakoid membrane (GO:0009535);; Cellular Component: chloroplast envelope (GO:0009941);; Biological Process: chlorophyll biosynthetic process (GO:0015995);; Molecular Function: oxidoreductase activity, acting on the CH-CH group of donors, NAD or NADP as acceptor (GO:0016628);; Biological Process: cysteine biosynthetic process (GO:0019344);; Biological Process: pho…	K10960|0|fve:101303515|geranylgeranyl diphosphate reductase, chloroplastic-like; K10960 geranylgeranyl reductase [EC:1.3.1.83] (A)	ko00860:Porphyrin and chlorophyll metabolism;ko00900:Terpenoid backbone biosynthesis	--	--
F01.PB104965	2.94	2.26	8.41	5.2	0.00503416	1.56626	up	--	--	--	--	--	--	--	--	--	--	--	--	--	--	--	--	--	--	--	--	--	--	--	--	--	--	--	--	--	--	--	--	--	--	--	--	--	Molecular Function: ATP-dependent peptidase activity (GO:0004176);; Molecular Function: serine-type endopeptidase activity (GO:0004252);; Molecular Function: ATP binding (GO:0005524);; Cellular Component: peroxisomal matrix (GO:0005782);; Biological Process: ATP catabolic process (GO:0006200);; Biological Process: misfolded or incompletely synthesized protein catabolic process (GO:0006515);; Biol…	K01338|0|fve:101299676|lon protease homolog 2, peroxisomal-like; K01338 ATP-dependent Lon protease [EC:3.4.21.53] (A)	--	[O]	Posttranslational modification, protein turnover, chaperones
F01.PB104973	2.49	2.47	0.93	0.65	0.00829833	-1.49018	down	--	--	--	--	--	--	--	--	--	--	--	--	--	--	3	3.36	0.93	0.65	0.0012036	-1.81527	down	--	--	--	--	--	--	--	--	--	--	--	--	--	--	[L]	Replication, recombination and repair	Biological Process: cellular process (GO:0009987);; Biological Process: macromolecule metabolic process (GO:0043170);; Biological Process: primary metabolic process (GO:0044238);;	--	--	[R]	General function prediction only
F01.PB104974	0	0	20.12	21.07	9.37894e-58	Inf	up	--	--	--	--	--	--	--	--	--	--	--	--	--	--	5.89	0	20.12	21.07	1.15637e-11	3.00031	up	--	--	--	--	--	--	--	--	--	--	--	--	--	--	[P]	Inorganic ion transport and metabolism	Molecular Function: calcium-transporting ATPase activity (GO:0005388);; Molecular Function: calmodulin binding (GO:0005516);; Molecular Function: ATP binding (GO:0005524);; Cellular Component: integral component of membrane (GO:0016021);; Molecular Function: metal ion binding (GO:0046872);; Biological Process: calcium ion transmembrane transport (GO:0070588);;	K01537|0|fve:101314756|calcium-transporting ATPase 8, plasma membrane-type-like; K01537 Ca2+-transporting ATPase [EC:3.6.3.8] (A)	--	[P]	Inorganic ion transport and metabolism
F01.PB104979	0.75	0.59	0.13	0	0.000365661	-3.25638	down	--	--	--	--	--	--	--	--	--	--	--	--	--	--	0.65	0.63	0.13	0	0.00213183	-3.15733	down	--	--	--	--	--	--	--	--	--	--	--	--	--	--	[S]	Function unknown	--	--	--	[T]	Signal transduction mechanisms
F01.PB104999	--	--	--	--	--	--	--	0.37	0.76	1.63	2.11	0.00606145	1.83078	up	--	--	--	--	--	--	--	--	--	--	--	--	--	--	--	--	--	--	--	--	--	--	--	--	--	--	--	--	--	--	--	--	--	--	--
F01.PB105	161.73	118.79	21.85	26.49	2.31643e-08	-2.34735	down	161.73	118.79	24.82	14.83	7.39549e-09	-2.73622	down	--	--	--	--	--	--	--	--	--	--	--	--	--	--	--	--	--	--	--	--	--	--	--	--	--	--	--	--	--	--	--	--	--	--	--
F01.PB1050	6.81	9.36	0.23	0.06	5.08323e-11	-5.65155	down	--	--	--	--	--	--	--	--	--	--	--	--	--	--	6.44	9.43	0.23	0.06	4.44173e-10	-5.60104	down	--	--	--	--	--	--	--	--	--	--	--	--	--	--	--	--	Cellular Component: chloroplast thylakoid membrane (GO:0009535);; Biological Process: photosynthesis, light harvesting (GO:0009765);; Cellular Component: plastoglobule (GO:0010287);; Molecular Function: chlorophyll binding (GO:0016168);; Biological Process: cysteine biosynthetic process (GO:0019344);; Cellular Component: light-harvesting complex (GO:0030076);; Molecular Function: metal ion bindin…	K08909|6.22024e-119|fve:101296588|chlorophyll a-b binding protein 8, chloroplastic-like; K08909 light-harvesting complex I chlorophyll a/b binding protein 3 (A)	ko00196:Photosynthesis - antenna proteins	--	--
F01.PB105003	0.28	0.25	3.7	3.42	7.43878e-16	3.94188	up	--	--	--	--	--	--	--	--	--	--	--	--	--	--	1.85	0.66	3.7	3.42	0.000413206	1.71196	up	--	--	--	--	--	--	--	--	--	--	--	--	--	--	[YU]	--	--	K14290|1.96914e-17|fve:101299713|exportin-1-like; K14290 exportin-1 (A)	ko03008:Ribosome biogenesis in eukaryotes;ko03013:RNA transport	[YU]	--
F01.PB105030	0.53	0.54	0	0.14	0.00297273	-2.77267	down	0.53	0.54	0	0.07	0.000683684	-3.9149	down	0.53	0.54	0	0.09	0.00452951	-3.707	down	--	--	--	--	--	--	--	--	--	--	--	--	--	--	--	--	--	--	--	--	--	--	--	--	--	--	[R]	General function prediction only
F01.PB105032	--	--	--	--	--	--	--	--	--	--	--	--	--	--	--	--	--	--	--	--	--	3.97	3.34	1.38	0.85	0.0058482	-1.50937	down	--	--	--	--	--	--	--	--	--	--	--	--	--	--	[RTKL]	--	Molecular Function: transmembrane receptor protein serine/threonine kinase activity (GO:0004675);; Molecular Function: ATP binding (GO:0005524);; Cellular Component: plasma membrane (GO:0005886);; Biological Process: protein phosphorylation (GO:0006468);; Biological Process: transmembrane receptor protein serine/threonine kinase signaling pathway (GO:0007178);; Cellular Component: integral compon…	--	--	--	--
F01.PB105037	4.2	3.39	7.85	8.65	0.00274575	1.30773	up	--	--	--	--	--	--	--	--	--	--	--	--	--	--	--	--	--	--	--	--	--	--	--	--	--	--	--	--	--	--	--	--	--	--	--	[K]	Transcription	--	K03006|0|fve:101311314|DNA-directed RNA polymerase II subunit RPB1-like; K03006 DNA-directed RNA polymerase II subunit RPB1 [EC:2.7.7.6] (A)	ko00230:Purine metabolism;ko00240:Pyrimidine metabolism;ko03020:RNA polymerase	[K]	Transcription
F01.PB105043	2.82	2.7	9.32	7.98	1.26758e-05	1.83054	up	--	--	--	--	--	--	--	--	--	--	--	--	--	--	5.22	2.26	9.32	7.98	0.00208065	1.41571	up	--	--	--	--	--	--	--	--	--	--	--	--	--	--	[R]	General function prediction only	Molecular Function: structural molecule activity (GO:0005198);; Cellular Component: plasma membrane (GO:0005886);; Biological Process: intracellular protein transport (GO:0006886);; Biological Process: vesicle-mediated transport (GO:0016192);; Molecular Function: myosin heavy chain kinase activity (GO:0016905);; Cellular Component: COPI vesicle coat (GO:0030126);;	K05236|0|fve:101299769|coatomer subunit alpha-1-like; K05236 coatomer protein complex, subunit alpha (xenin) (A)	--	[U]	Intracellular trafficking, secretion, and vesicular transport
F01.PB10505	2.86	2.38	5.71	7.92	0.00567739	1.57114	up	--	--	--	--	--	--	--	--	--	--	--	--	--	--	--	--	--	--	--	--	--	--	--	--	--	--	--	--	--	--	--	--	--	--	--	--	--	Cellular Component: vacuole (GO:0005773);; Biological Process: proteolysis (GO:0006508);; Molecular Function: cysteine-type peptidase activity (GO:0008234);;	K01373|0|fve:101294426|cysteine proteinase 15A-like; K01373 cathepsin F [EC:3.4.22.41] (A)	--	[O]	Posttranslational modification, protein turnover, chaperones
F01.PB105054	2.09	2.41	0	0.01	1.34009e-19	#NAME?	down	2.09	2.41	0	0	7.38569e-19	#NAME?	down	--	--	--	--	--	--	--	1.03	2.79	0	0.01	0.000479587	#NAME?	down	1.03	2.79	0	0	0.00514437	#NAME?	down	--	--	--	--	--	--	--	[P]	Inorganic ion transport and metabolism	Molecular Function: calcium-transporting ATPase activity (GO:0005388);; Molecular Function: calmodulin binding (GO:0005516);; Molecular Function: ATP binding (GO:0005524);; Cellular Component: integral component of membrane (GO:0016021);; Molecular Function: metal ion binding (GO:0046872);; Biological Process: calcium ion transmembrane transport (GO:0070588);;	K01537|0|fve:101314756|calcium-transporting ATPase 8, plasma membrane-type-like; K01537 Ca2+-transporting ATPase [EC:3.6.3.8] (A)	--	[P]	Inorganic ion transport and metabolism
F01.PB105064	0.67	0.85	0.06	0	1.86344e-05	-4.41814	down	--	--	--	--	--	--	--	--	--	--	--	--	--	--	0.53	0.92	0.06	0	0.00022436	-4.30394	down	--	--	--	--	--	--	--	--	--	--	--	--	--	--	--	--	Molecular Function: iron ion binding (GO:0005506);; Molecular Function: linoleate 13S-lipoxygenase activity (GO:0016165);; Biological Process: oxylipin biosynthetic process (GO:0031408);; Biological Process: oxidation-reduction process (GO:0055114);;	K00454|0|fve:101302672|linoleate 13S-lipoxygenase 3-1, chloroplastic-like; K00454 lipoxygenase [EC:1.13.11.12] (A)	ko00591:Linoleic acid metabolism;ko00592:alpha-Linolenic acid metabolism	--	--
F01.PB105067	--	--	--	--	--	--	--	--	--	--	--	--	--	--	--	--	--	--	--	--	--	0.71	0.98	0	0.17	0.00132255	-3.09452	down	--	--	--	--	--	--	--	--	--	--	--	--	--	--	--	--	--	K05387|0|fve:101314629|glutamate receptor 2.7-like; K05387 glutamate receptor, ionotropic, plant (A)	--	[PET]	--
F01.PB105071	5.97	5.02	10.32	12.64	0.00462521	1.25296	up	--	--	--	--	--	--	--	--	--	--	--	--	--	--	--	--	--	--	--	--	--	--	--	--	--	--	--	--	--	--	--	--	--	--	--	--	--	--	--	--	--	--
F01.PB105079	0.45	0.84	0	0.07	0.00193037	-4.03351	down	--	--	--	--	--	--	--	--	--	--	--	--	--	--	--	--	--	--	--	--	--	--	--	--	--	--	--	--	1.23	1.24	0	0.07	4.75504e-07	-5.06556	down	[RTKL]	--	--	--	--	--	--
F01.PB10508	--	--	--	--	--	--	--	--	--	--	--	--	--	--	--	--	--	--	--	--	--	50.3	46.77	16.34	13.56	0.00151007	-1.49308	down	--	--	--	--	--	--	--	39.11	42.99	16.34	13.56	0.00936972	-1.35341	down	[S]	Function unknown	--	--	--	[S]	Function unknown
F01.PB105082	0.87	0.57	0.12	0.15	0.00658669	-2.28375	down	--	--	--	--	--	--	--	--	--	--	--	--	--	--	--	--	--	--	--	--	--	--	--	--	--	--	--	--	--	--	--	--	--	--	--	--	--	--	--	--	--	--
F01.PB105089	2.2	2.18	6.42	5.06	0.000516381	1.57569	up	--	--	--	--	--	--	--	--	--	--	--	--	--	--	1.53	2.48	6.42	5.06	0.000281212	1.73856	up	--	--	--	--	--	--	--	--	--	--	--	--	--	--	--	--	Molecular Function: metalloendopeptidase activity (GO:0004222);; Molecular Function: ATP binding (GO:0005524);; Biological Process: proteolysis (GO:0006508);; Molecular Function: zinc ion binding (GO:0008270);; Cellular Component: integral component of membrane (GO:0016021);; Molecular Function: nucleoside-triphosphatase activity (GO:0017111);; Biological Process: protein catabolic process (GO:00…	K08956|0|fve:101293275|ATP-dependent zinc metalloprotease FTSH 10, mitochondrial-like; K08956 AFG3 family protein [EC:3.4.24.-] (A)	--	[O]	Posttranslational modification, protein turnover, chaperones
F01.PB1051	14.09	9.7	1.93	2.04	0.000185236	-2.42003	down	--	--	--	--	--	--	--	--	--	--	--	--	--	--	--	--	--	--	--	--	--	--	--	--	--	--	--	--	--	--	--	--	--	--	--	--	--	Molecular Function: actin binding (GO:0003779);; Cellular Component: cell wall (GO:0005618);; Cellular Component: nucleolus (GO:0005730);; Cellular Component: spindle (GO:0005819);; Cellular Component: plasma membrane (GO:0005886);; Biological Process: actin polymerization or depolymerization (GO:0008154);; Cellular Component: chloroplast (GO:0009507);; Cellular Component: phragmoplast (GO:000952…	K05759|8.596e-78|fve:101300933|profilin-like; K05759 profilin (A)	--	[Z]	Cytoskeleton
F01.PB105104	2.33	2.22	29.44	22.04	2.63344e-16	3.68409	up	2.33	2.22	17.58	31	0.00282909	3.5242	up	--	--	--	--	--	--	--	--	--	--	--	--	--	--	--	--	--	--	--	--	--	--	--	--	--	--	--	--	--	--	Cellular Component: plasma membrane (GO:0005886);; Molecular Function: hedgehog receptor activity (GO:0008158);; Cellular Component: plasmodesma (GO:0009506);; Cellular Component: integral component of membrane (GO:0016021);; Biological Process: cholesterol transport (GO:0030301);;	K12385|0|fve:101293693|niemann-Pick C1 protein-like; K12385 Niemann-Pick C1 protein (A)	--	[I]	Lipid transport and metabolism
F01.PB105122	1.93	2.49	0	0	3.99099e-17	#NAME?	down	1.93	2.49	0.15	0	3.60334e-10	-4.87669	down	1.93	2.49	0.34	0	6.13575e-07	-3.68942	down	--	--	--	--	--	--	--	--	--	--	--	--	--	--	--	--	--	--	--	--	--	--	--	--	--	--	--	--
F01.PB105131	2.29	2.19	4.39	5.54	0.00247843	1.34144	up	--	--	--	--	--	--	--	--	--	--	--	--	--	--	--	--	--	--	--	--	--	--	--	--	--	--	--	--	--	--	--	--	--	--	--	--	--	Cellular Component: nucleus (GO:0005634);; Biological Process: regulation of transcription, DNA-templated (GO:0006355);;	K11644|0|fve:101298993|paired amphipathic helix protein Sin3-like 4-like; K11644 paired amphipathic helix protein Sin3a (A)	--	[B]	Chromatin structure and dynamics
F01.PB105162	--	--	--	--	--	--	--	0.08	0.08	5.06	8.71	5.38755e-07	6.62799	up	--	--	--	--	--	--	--	--	--	--	--	--	--	--	--	--	--	--	--	--	--	--	--	--	--	--	--	--	[E]	Amino acid transport and metabolism	Molecular Function: catalytic activity (GO:0003824);; Biological Process: metabolic process (GO:0008152);; Molecular Function: pyridoxal phosphate binding (GO:0030170);;	--	--	[E]	Amino acid transport and metabolism
F01.PB105165	4.64	5.8	13.1	13.31	0.000437563	1.52198	up	--	--	--	--	--	--	--	--	--	--	--	--	--	--	--	--	--	--	--	--	--	--	--	--	--	--	--	--	--	--	--	--	--	--	--	--	--	Molecular Function: organic cyclic compound binding (GO:0097159);; Molecular Function: heterocyclic compound binding (GO:1901363);;	--	--	[D]	Cell cycle control, cell division, chromosome partitioning
F01.PB105166	1.15	1.44	0.26	0.14	0.000158058	-2.56769	down	--	--	--	--	--	--	--	--	--	--	--	--	--	--	1.84	1.21	0.26	0.14	0.000272967	-2.76656	down	--	--	--	--	--	--	--	--	--	--	--	--	--	--	[P]	Inorganic ion transport and metabolism	Molecular Function: secondary active sulfate transmembrane transporter activity (GO:0008271);; Biological Process: sulfate transport (GO:0008272);; Cellular Component: integral component of membrane (GO:0016021);; Biological Process: transmembrane transport (GO:0055085);;	K17471|0|fve:101302060|probable sulfate transporter 3.3-like; K17471 sulfate transporter 3 (A)	--	[P]	Inorganic ion transport and metabolism
F01.PB105169	5.83	6.2	1.22	0.63	2.58329e-08	-2.53158	down	--	--	--	--	--	--	--	--	--	--	--	--	--	--	--	--	--	--	--	--	--	--	--	--	--	--	--	--	3.63	3.03	1.22	0.63	0.00553651	-1.7463	down	--	--	Molecular Function: translation initiation factor activity (GO:0003743);; Biological Process: translational initiation (GO:0006413);; Biological Process: petal development (GO:0048441);; Biological Process: stamen development (GO:0048443);; Biological Process: ovule development (GO:0048481);;	K11593|0|fve:101304257|protein argonaute 5-like; K11593 eukaryotic translation initiation factor 2C (A)	--	[J]	Translation, ribosomal structure and biogenesis
F01.PB105177	2.37	2.64	0.71	0.36	0.00010752	-2.05957	down	--	--	--	--	--	--	--	--	--	--	--	--	--	--	3.86	3.63	0.71	0.36	2.44982e-07	-2.60432	down	--	--	--	--	--	--	--	--	--	--	--	--	--	--	[S]	Function unknown	--	--	--	--	--
F01.PB105178	2.94	3.18	5.89	6.33	0.00768906	1.185	up	--	--	--	--	--	--	--	--	--	--	--	--	--	--	--	--	--	--	--	--	--	--	--	--	--	--	--	--	--	--	--	--	--	--	--	--	--	Molecular Function: ATP binding (GO:0005524);; Biological Process: ATP catabolic process (GO:0006200);; Biological Process: fatty acid beta-oxidation (GO:0006635);; Biological Process: peroxisome organization (GO:0007031);; Biological Process: toxin catabolic process (GO:0009407);; Biological Process: positive regulation of seed germination (GO:0010030);; Biological Process: fatty-acyl-CoA transp…	--	--	[IR]	--
F01.PB105184	0.47	0.29	0.01	0.05	0.000802986	-3.49476	down	--	--	--	--	--	--	--	--	--	--	--	--	--	--	--	--	--	--	--	--	--	--	--	--	--	--	--	--	--	--	--	--	--	--	--	--	--	--	--	--	[R]	General function prediction only
F01.PB105190	1.04	0.6	1.88	2.12	0.00727463	1.47869	up	--	--	--	--	--	--	--	--	--	--	--	--	--	--	--	--	--	--	--	--	--	--	--	--	--	--	--	--	--	--	--	--	--	--	--	[C]	Energy production and conversion	Cellular Component: vacuolar proton-transporting V-type ATPase, V0 domain (GO:0000220);; Molecular Function: hydrogen ion transmembrane transporter activity (GO:0015078);; Biological Process: ATP hydrolysis coupled proton transport (GO:0015991);;	K02154|0|fve:101293738|vacuolar proton ATPase a3-like; K02154 V-type H+-transporting ATPase subunit a (A)	ko00190:Oxidative phosphorylation;ko04145:Phagosome	[C]	Energy production and conversion
F01.PB105199	0.24	0.35	1.18	0.95	0.00530235	2.05771	up	--	--	--	--	--	--	--	--	--	--	--	--	--	--	--	--	--	--	--	--	--	--	--	--	--	--	--	--	--	--	--	--	--	--	--	--	--	--	--	--	--	--
F01.PB10520	--	--	--	--	--	--	--	--	--	--	--	--	--	--	--	--	--	--	--	--	--	9.89	8.66	1.78	0.83	2.55842e-07	-2.6487	down	--	--	--	--	--	--	--	--	--	--	--	--	--	--	--	--	Biological Process: response to toxic substance (GO:0009636);; Biological Process: response to salt stress (GO:0009651);; Biological Process: xenobiotic catabolic process (GO:0042178);; Molecular Function: quercetin 3-O-glucosyltransferase activity (GO:0080043);;	K08237|0|fve:101295943|hydroquinone glucosyltransferase-like; K08237 hydroquinone glucosyltransferase [EC:2.4.1.218] (A)	--	[GC]	--
F01.PB105210	1.16	1.45	3.15	2.94	0.00458708	1.4052	up	--	--	--	--	--	--	--	--	--	--	--	--	--	--	--	--	--	--	--	--	--	--	--	--	--	--	--	--	--	--	--	--	--	--	--	--	--	--	--	--	--	--
F01.PB105234	0.31	0.43	1.97	2.09	2.74307e-06	2.67219	up	--	--	--	--	--	--	--	--	--	--	--	--	--	--	0.66	0	1.97	2.09	3.37695e-06	2.8216	up	--	--	--	--	--	--	--	--	--	--	--	--	--	--	--	--	Molecular Function: ATP binding (GO:0005524);; Cellular Component: chloroplast stroma (GO:0009570);; Molecular Function: nucleoside-triphosphatase activity (GO:0017111);;	--	--	--	--
F01.PB105269	1.23	0.91	2.16	2.59	0.00959864	1.34378	up	--	--	--	--	--	--	--	--	--	--	--	--	--	--	--	--	--	--	--	--	--	--	--	--	--	--	--	--	--	--	--	--	--	--	--	[RTKL]	--	Molecular Function: protein kinase activity (GO:0004672);; Biological Process: phosphorylation (GO:0016310);;	--	--	[T]	Signal transduction mechanisms
F01.PB105276	3.55	4.86	0.14	0.03	1.61195e-17	-5.61378	down	3.55	4.86	0.31	0.18	2.99097e-12	-4.05132	down	--	--	--	--	--	--	--	--	--	--	--	--	--	--	--	--	--	--	--	--	--	--	--	--	--	--	--	--	[P]	Inorganic ion transport and metabolism	Molecular Function: transporter activity (GO:0005215);; Biological Process: sodium ion transport (GO:0006814);; Cellular Component: membrane (GO:0016020);; Biological Process: transmembrane transport (GO:0055085);;	K14445|0|fve:101290732|tonoplast dicarboxylate transporter-like; K14445 solute carrier family 13 (sodium-dependent dicarboxylate transporter), member 2/3/5 (A)	--	[P]	Inorganic ion transport and metabolism
F01.PB1053	13.08	15.39	4.05	1.69	0.000128092	-2.16193	down	--	--	--	--	--	--	--	--	--	--	--	--	--	--	--	--	--	--	--	--	--	--	--	--	--	--	--	--	--	--	--	--	--	--	--	--	--	Cellular Component: mitochondrion (GO:0005739);; Cellular Component: chloroplast inner membrane (GO:0009706);; Biological Process: photosystem II assembly (GO:0010207);;	--	--	--	--
F01.PB10531	12.68	13.96	1.79	1.89	1.80774e-07	-2.68634	down	--	--	--	--	--	--	--	--	--	--	--	--	--	--	13.32	13.1	1.79	1.89	1.02654e-06	-2.65712	down	--	--	--	--	--	--	--	--	--	--	--	--	--	--	[P]	Inorganic ion transport and metabolism	Biological Process: response to oxidative stress (GO:0006979);; Molecular Function: L-ascorbate peroxidase activity (GO:0016688);; Molecular Function: heme binding (GO:0020037);; Biological Process: oxidation-reduction process (GO:0055114);;	K00434|1.24448e-140|fve:101294792|L-ascorbate peroxidase 3, peroxisomal-like; K00434 L-ascorbate peroxidase [EC:1.11.1.11] (A)	ko00053:Ascorbate and aldarate metabolism;ko00480:Glutathione metabolism	--	--
F01.PB105311	0.4	0.51	0.03	0.04	0.000505163	-3.75051	down	--	--	--	--	--	--	--	--	--	--	--	--	--	--	--	--	--	--	--	--	--	--	--	--	--	--	--	--	--	--	--	--	--	--	--	[G]	Carbohydrate transport and metabolism	Biological Process: carbohydrate metabolic process (GO:0005975);; Molecular Function: glycogen phosphorylase activity (GO:0008184);; Biological Process: response to temperature stimulus (GO:0009266);; Biological Process: response to water deprivation (GO:0009414);; Cellular Component: chloroplast stroma (GO:0009570);; Molecular Function: pyridoxal phosphate binding (GO:0030170);;	K00688|0|fve:101292016|alpha-1,4 glucan phosphorylase L-2 isozyme, chloroplastic/amyloplastic-like; K00688 starch phosphorylase [EC:2.4.1.1] (A)	ko00500:Starch and sucrose metabolism	[G]	Carbohydrate transport and metabolism
F01.PB105316	0.42	1.38	6.18	5.05	1.00222e-10	2.81862	up	--	--	--	--	--	--	--	--	--	--	--	--	--	--	--	--	--	--	--	--	--	--	--	--	--	--	--	--	2.26	2.13	6.18	5.05	0.00345079	1.46431	up	[S]	Function unknown	--	--	--	[T]	Signal transduction mechanisms
F01.PB10532	5.03	4.1	0.76	0.8	7.74325e-05	-2.38116	down	5.03	4.1	1.42	1.1	0.00783686	-1.7759	down	--	--	--	--	--	--	--	--	--	--	--	--	--	--	--	--	--	--	--	--	--	--	--	--	--	--	--	--	[R]	General function prediction only	Biological Process: double-strand break repair via homologous recombination (GO:0000724);; Cellular Component: cell wall (GO:0005618);; Biological Process: sister chromatid cohesion (GO:0007062);; Biological Process: synapsis (GO:0007129);; Biological Process: reciprocal meiotic recombination (GO:0007131);; Biological Process: male meiosis (GO:0007140);; Biological Process: response to gamma radi…	K06694|3.92263e-162|fve:101292887|26S proteasome non-ATPase regulatory subunit 10-like; K06694 26S proteasome non-ATPase regulatory subunit 10 (A)	--	[O]	Posttranslational modification, protein turnover, chaperones
F01.PB105378	0.52	0.41	3.13	1.75	0.00119107	2.58374	up	--	--	--	--	--	--	--	--	--	--	--	--	--	--	--	--	--	--	--	--	--	--	--	--	--	--	--	--	--	--	--	--	--	--	--	[M]	Cell wall/membrane/envelope biogenesis	Molecular Function: nucleotide binding (GO:0000166);; Cellular Component: cytosol (GO:0005829);; Molecular Function: dTDP-glucose 4,6-dehydratase activity (GO:0008460);; Molecular Function: dTDP-4-dehydrorhamnose reductase activity (GO:0008831);; Cellular Component: plasmodesma (GO:0009506);; Biological Process: response to sucrose (GO:0009744);; Biological Process: response to UV-B (GO:0010224);…	K12450|0|fve:101302674|probable rhamnose biosynthetic enzyme 1-like; K12450 UDP-glucose 4,6-dehydratase [EC:4.2.1.76] (A)	ko00520:Amino sugar and nucleotide sugar metabolism	[G]	Carbohydrate transport and metabolism
F01.PB105404	4.95	1.06	13.55	13.33	1.5844e-08	2.35715	up	4.95	1.06	11.49	8.24	0.00782386	1.80351	up	--	--	--	--	--	--	--	8.44	3.27	13.55	13.33	0.00308405	1.40451	up	--	--	--	--	--	--	--	--	--	--	--	--	--	--	[E]	Amino acid transport and metabolism	Molecular Function: saccharopine dehydrogenase (NADP+, L-glutamate-forming) activity (GO:0004755);; Molecular Function: saccharopine dehydrogenase (NADP+, L-lysine-forming) activity (GO:0047130);; Biological Process: oxidation-reduction process (GO:0055114);;	K14157|0|fve:101310736|alpha-aminoadipic semialdehyde synthase-like; K14157 alpha-aminoadipic semialdehyde synthase [EC:1.5.1.8 1.5.1.9] (A)	ko00310:Lysine degradation	[E]	Amino acid transport and metabolism
F01.PB105406	0.97	1.2	2.77	2.52	0.00420197	1.46788	up	--	--	--	--	--	--	--	--	--	--	--	--	--	--	--	--	--	--	--	--	--	--	--	--	--	--	--	--	--	--	--	--	--	--	--	--	--	Molecular Function: DNA binding (GO:0003677);; Molecular Function: transcription cofactor activity (GO:0003712);; Biological Process: embryo development (GO:0009790);; Biological Process: regulation of flower development (GO:0009909);; Biological Process: hydrogen peroxide catabolic process (GO:0042744);; Molecular Function: protein heterodimerization activity (GO:0046982);; Biological Process: o…	--	--	--	--
F01.PB105407	0.49	0.21	5.53	6.34	2.96009e-19	4.30846	up	0.49	0.21	2.6	2.62	8.4987e-07	3.01948	up	--	--	--	--	--	--	--	1.48	1.09	5.53	6.34	1.22252e-07	2.42351	up	--	--	--	--	--	--	--	--	--	--	--	--	--	--	--	--	Biological Process: fatty acid biosynthetic process (GO:0006633);; Cellular Component: chloroplast (GO:0009507);; Molecular Function: acyl-[acyl-carrier-protein] desaturase activity (GO:0045300);; Molecular Function: transition metal ion binding (GO:0046914);; Biological Process: oxidation-reduction process (GO:0055114);;	K03921|6.9178e-123|fve:101295634|acyl-[acyl-carrier-protein] desaturase, chloroplastic-like; K03921 acyl-[acyl-carrier-protein] desaturase [EC:1.14.19.2] (A)	ko00061:Fatty acid biosynthesis;ko01040:Biosynthesis of unsaturated fatty acids;ko01212:Fatty acid metabolism	--	--
F01.PB10541	2.18	2.02	0	0.02	5.18807e-10	-7.24762	down	2.18	2.02	0.5	0.09	0.00167526	-2.81462	down	--	--	--	--	--	--	--	0.69	1.04	0	0.02	0.000148495	-5.94044	down	--	--	--	--	--	--	--	--	--	--	--	--	--	--	[Q]	Secondary metabolites biosynthesis, transport and catabolism	Molecular Function: monooxygenase activity (GO:0004497);; Molecular Function: iron ion binding (GO:0005506);; Molecular Function: electron carrier activity (GO:0009055);; Molecular Function: oxidoreductase activity, acting on paired donors, with incorporation or reduction of molecular oxygen (GO:0016705);; Molecular Function: heme binding (GO:0020037);; Molecular Function: secologanin synthase ac…	--	--	[QI]	--
F01.PB105412	0.15	0.19	1	0.81	0.00122665	2.63854	up	--	--	--	--	--	--	--	--	--	--	--	--	--	--	--	--	--	--	--	--	--	--	--	--	--	--	--	--	--	--	--	--	--	--	--	--	--	--	--	--	[O]	Posttranslational modification, protein turnover, chaperones
F01.PB10544	5.57	4.91	0.33	0.97	0.000142228	-2.81131	down	--	--	--	--	--	--	--	--	--	--	--	--	--	--	--	--	--	--	--	--	--	--	--	--	--	--	--	--	--	--	--	--	--	--	--	[O]	Posttranslational modification, protein turnover, chaperones	Molecular Function: serine-type endopeptidase activity (GO:0004252);; Biological Process: proteolysis (GO:0006508);; Cellular Component: chloroplast thylakoid lumen (GO:0009543);; Biological Process: photosystem II repair (GO:0010206);; Biological Process: mRNA modification (GO:0016556);; Molecular Function: 2-alkenal reductase [NAD(P)] activity (GO:0032440);; Biological Process: oxidation-reduct…	--	--	[O]	Posttranslational modification, protein turnover, chaperones
F01.PB105444	8.28	7.1	21.22	21.01	0.000426204	1.64164	up	--	--	--	--	--	--	--	--	--	--	--	--	--	--	--	--	--	--	--	--	--	--	--	--	--	--	--	--	--	--	--	--	--	--	--	[O]	Posttranslational modification, protein turnover, chaperones	Molecular Function: ubiquitin-protein transferase activity (GO:0004842);; Biological Process: protein ubiquitination (GO:0016567);;	K10592|0|fve:101291412|E3 ubiquitin-protein ligase UPL1-like; K10592 E3 ubiquitin-protein ligase HUWE1 [EC:6.3.2.19] (A)	ko04120:Ubiquitin mediated proteolysis	[OK]	--
F01.PB105448	0.26	0.25	2.59	5.1	0.00221071	4.15542	up	--	--	--	--	--	--	--	--	--	--	--	--	--	--	--	--	--	--	--	--	--	--	--	--	--	--	--	--	--	--	--	--	--	--	--	--	--	--	--	--	[Z]	Cytoskeleton
F01.PB105449	--	--	--	--	--	--	--	--	--	--	--	--	--	--	0.42	0.47	0.03	0	5.12093e-05	-5.03486	down	0.03	0	0.53	0.59	8.69328e-08	5.5564	up	--	--	--	--	--	--	--	--	--	--	--	--	--	--	--	--	--	--	--	--	--
F01.PB105456	1.92	1.9	9.36	6.61	9.04467e-08	2.24178	up	--	--	--	--	--	--	--	--	--	--	--	--	--	--	--	--	--	--	--	--	--	--	--	--	--	--	--	--	--	--	--	--	--	--	--	[RTKL]	--	Molecular Function: protein serine/threonine kinase activity (GO:0004674);; Molecular Function: ATP binding (GO:0005524);; Cellular Component: plasma membrane (GO:0005886);; Biological Process: brassinosteroid mediated signaling pathway (GO:0009742);; Biological Process: post-embryonic development (GO:0009791);; Biological Process: protein autophosphorylation (GO:0046777);; Biological Process: re…	--	--	[T]	Signal transduction mechanisms
F01.PB105457	0.64	0.72	3.6	4.03	1.80815e-09	2.6806	up	0.64	0.72	2.17	2.23	0.00153518	1.78644	up	--	--	--	--	--	--	--	2.37	0.98	3.6	4.03	0.00670914	1.39845	up	--	--	--	--	--	--	--	--	--	--	--	--	--	--	--	--	--	--	--	--	--
F01.PB105466	24.32	23.47	7.46	3.67	2.72924e-05	-1.93394	down	--	--	--	--	--	--	--	--	--	--	--	--	--	--	14.75	17.64	7.46	3.67	0.00760894	-1.335	down	--	--	--	--	--	--	--	--	--	--	--	--	--	--	[E]	Amino acid transport and metabolism	Molecular Function: iron ion binding (GO:0005506);; Biological Process: gluconeogenesis (GO:0006094);; Biological Process: glycolytic process (GO:0006096);; Biological Process: glutamate biosynthetic process (GO:0006537);; Cellular Component: chloroplast stroma (GO:0009570);; Biological Process: response to salt stress (GO:0009651);; Molecular Function: FMN binding (GO:0010181);; Molecular Functi…	K00264|0|fve:101309397|glutamate synthase [NADH], amyloplastic-like; K00264 glutamate synthase (NADPH/NADH) [EC:1.4.1.13 1.4.1.14] (A)	ko00250:Alanine, aspartate and glutamate metabolism;ko00910:Nitrogen metabolism;ko01230:Biosynthesis of amino acids	[E]	Amino acid transport and metabolism
F01.PB105481	--	--	--	--	--	--	--	--	--	--	--	--	--	--	0.45	0.15	1.23	1.85	0.00195261	2.34865	up	1.23	1.85	0.37	0.12	0.000342955	-2.47821	down	--	--	--	--	--	--	--	--	--	--	--	--	--	--	--	--	--	--	--	--	--
F01.PB10549	12.59	12.83	27.04	25.63	0.00537636	1.23859	up	--	--	--	--	--	--	--	--	--	--	--	--	--	--	--	--	--	--	--	--	--	--	--	--	--	--	--	--	--	--	--	--	--	--	--	--	--	--	K12185|4.85441e-118|fve:101300938|vacuolar protein-sorting-associated protein 37 homolog 2-like; K12185 ESCRT-I complex subunit VPS37 (A)	ko04144:Endocytosis	[S]	Function unknown
F01.PB105492	1.17	1.07	2.78	2.04	0.0089154	1.28712	up	--	--	--	--	--	--	--	--	--	--	--	--	--	--	--	--	--	--	--	--	--	--	--	--	--	--	--	--	--	--	--	--	--	--	--	--	--	--	--	--	--	--
F01.PB105494	--	--	--	--	--	--	--	--	--	--	--	--	--	--	3.6	2.54	0.74	0.85	0.00227408	-1.97705	down	--	--	--	--	--	--	--	--	--	--	--	--	--	--	--	--	--	--	--	--	--	[R]	General function prediction only	Biological Process: DNA-dependent DNA replication (GO:0006261);; Biological Process: flower development (GO:0009908);; Biological Process: regulation of gene expression (GO:0010468);; Biological Process: histone lysine methylation (GO:0034968);; Biological Process: regulation of cell cycle (GO:0051726);;	K11274|0|fve:101292316|WD repeat and HMG-box DNA-binding protein 1-like; K11274 chromosome transmission fidelity protein 4 (A)	--	[R]	General function prediction only
F01.PB105503	1.16	1.67	0.1	0.06	6.18447e-07	-3.96838	down	--	--	--	--	--	--	--	--	--	--	--	--	--	--	--	--	--	--	--	--	--	--	--	--	--	--	--	--	--	--	--	--	--	--	--	--	--	Molecular Function: binding (GO:0005488);;	K04733|0|fve:101315063|probable LRR receptor-like serine/threonine-protein kinase At1g56140-like; K04733 interleukin-1 receptor-associated kinase 4 [EC:2.7.11.1] (A)	--	[R]	General function prediction only
F01.PB105505	1.02	1.09	2.5	3.08	0.00218601	1.59589	up	--	--	--	--	--	--	--	--	--	--	--	--	--	--	--	--	--	--	--	--	--	--	--	--	--	--	--	--	--	--	--	--	--	--	--	[R]	General function prediction only	--	K13217|0|fve:101301473|uncharacterized protein LOC101301473; K13217 pre-mRNA-processing factor 39 (A)	--	[A]	RNA processing and modification
F01.PB105532	1.02	0.73	2.47	2.26	0.00206241	1.62728	up	--	--	--	--	--	--	--	--	--	--	--	--	--	--	--	--	--	--	--	--	--	--	--	--	--	--	--	--	--	--	--	--	--	--	--	--	--	--	--	--	--	--
F01.PB105544	2.56	1.8	0.47	0.35	0.000217403	-2.25953	down	--	--	--	--	--	--	--	--	--	--	--	--	--	--	--	--	--	--	--	--	--	--	--	--	--	--	--	--	--	--	--	--	--	--	--	[G]	Carbohydrate transport and metabolism	Molecular Function: beta-galactosidase activity (GO:0004565);; Biological Process: carbohydrate metabolic process (GO:0005975);; Biological Process: polyamine catabolic process (GO:0006598);; Biological Process: plant-type cell wall organization (GO:0009664);; Biological Process: phenylpropanoid metabolic process (GO:0009698);; Biological Process: plant-type cell wall biogenesis (GO:0009832);; Bi…	--	--	[G]	Carbohydrate transport and metabolism
F01.PB10555	48.01	71.49	20.38	7.9	0.00456475	-1.91963	down	--	--	--	--	--	--	--	--	--	--	--	--	--	--	41.73	44.48	20.38	7.9	0.00234444	-1.424	down	--	--	--	--	--	--	--	--	--	--	--	--	--	--	[O]	Posttranslational modification, protein turnover, chaperones	Biological Process: glutathione metabolic process (GO:0006749);; Cellular Component: chloroplast (GO:0009507);; Biological Process: de-etiolation (GO:0009704);; Molecular Function: transferase activity (GO:0016740);; Biological Process: response to cadmium ion (GO:0046686);; Biological Process: lateral root development (GO:0048527);; Biological Process: response to growth hormone (GO:0060416);; B…	K00799|1.63595e-144|fve:101306051|glutathione S-transferase U18-like; K00799 glutathione S-transferase [EC:2.5.1.18] (A)	ko00480:Glutathione metabolism	[O]	Posttranslational modification, protein turnover, chaperones
F01.PB105561	4.28	3.07	9.05	6.7	0.00323945	1.28031	up	4.28	3.07	9.8	13.54	0.00302378	1.76701	up	--	--	--	--	--	--	--	--	--	--	--	--	--	--	--	--	--	--	--	--	--	--	--	--	--	--	--	--	[RTKL]	--	Molecular Function: nucleotide binding (GO:0000166);; Molecular Function: protein kinase activity (GO:0004672);; Cellular Component: membrane (GO:0016020);; Biological Process: phosphorylation (GO:0016310);;	--	--	--	--
F01.PB10557	--	--	--	--	--	--	--	--	--	--	--	--	--	--	--	--	--	--	--	--	--	1.65	2.56	0.04	0.09	0.000170686	-4.74167	down	--	--	--	--	--	--	--	--	--	--	--	--	--	--	--	--	Biological Process: xylan metabolic process (GO:0045491);;	K18801|1.24272e-175|fve:101315053|glucuronoxylan 4-O-methyltransferase 2-like; K18801 glucuronoxylan 4-O-methyltransferase [EC:2.1.1.112] (A)	--	--	--
F01.PB105570	2.91	2.09	5.68	4.8	0.0066205	1.25023	up	--	--	--	--	--	--	--	--	--	--	--	--	--	--	--	--	--	--	--	--	--	--	--	--	--	--	--	--	--	--	--	--	--	--	--	[F]	Nucleotide transport and metabolism	Molecular Function: AMP deaminase activity (GO:0003876);; Cellular Component: nucleus (GO:0005634);; Cellular Component: cytosol (GO:0005829);; Biological Process: IMP biosynthetic process (GO:0006188);; Biological Process: sister chromatid cohesion (GO:0007062);; Biological Process: photomorphogenesis (GO:0009640);; Biological Process: response to abscisic acid (GO:0009737);; Biological Process:…	K01490|0|fve:101302951|AMP deaminase-like; K01490 AMP deaminase [EC:3.5.4.6] (A)	ko00230:Purine metabolism	[F]	Nucleotide transport and metabolism
F01.PB105574	1.43	1.64	0.41	0.18	0.0013773	-2.2218	down	--	--	--	--	--	--	--	--	--	--	--	--	--	--	1.14	1.84	0.41	0.18	0.00584865	-2.1351	down	--	--	--	--	--	--	--	--	--	--	--	--	--	--	[M]	Cell wall/membrane/envelope biogenesis	Biological Process: response to hypoxia (GO:0001666);; Biological Process: sucrose metabolic process (GO:0005985);; Biological Process: galactolipid biosynthetic process (GO:0019375);; Molecular Function: sucrose-phosphate synthase activity (GO:0046524);;	K00696|0|fve:101298507|probable sucrose-phosphate synthase 3-like; K00696 sucrose-phosphate synthase [EC:2.4.1.14] (A)	ko00500:Starch and sucrose metabolism	[M]	Cell wall/membrane/envelope biogenesis
F01.PB105582	1.55	0.63	26.44	29.2	5.20858e-25	4.87632	up	1.55	0.63	20.31	34.93	5.6202e-05	4.78003	up	--	--	--	--	--	--	--	--	--	--	--	--	--	--	--	--	--	--	--	--	--	--	--	--	--	--	--	--	[R]	General function prediction only	--	--	--	[R]	General function prediction only
F01.PB105585	6.67	6.29	0.47	0.68	2.15667e-13	-3.31406	down	6.67	6.29	1.12	1.62	4.55802e-06	-2.14988	down	--	--	--	--	--	--	--	--	--	--	--	--	--	--	--	--	--	--	--	--	--	--	--	--	--	--	--	--	[M]	Cell wall/membrane/envelope biogenesis	Molecular Function: zinc ion binding (GO:0008270);; Cellular Component: integral component of membrane (GO:0016021);; Molecular Function: cellulose synthase (UDP-forming) activity (GO:0016760);; Biological Process: cellulose biosynthetic process (GO:0030244);;	K10999|0|fve:101311917|cellulose synthase A catalytic subunit 6 [UDP-forming]-like; K10999 cellulose synthase A [EC:2.4.1.12] (A)	--	--	--
F01.PB10559	3.03	4.05	1.25	0.3	0.00193865	-2.06199	down	--	--	--	--	--	--	--	--	--	--	--	--	--	--	--	--	--	--	--	--	--	--	--	--	--	--	--	--	--	--	--	--	--	--	--	--	--	--	--	--	--	--
F01.PB105590	0	0.33	5.86	4.21	6.83448e-23	5.09591	up	--	--	--	--	--	--	--	--	--	--	--	--	--	--	--	--	--	--	--	--	--	--	--	--	--	--	--	--	--	--	--	--	--	--	--	[R]	General function prediction only	--	--	--	[R]	General function prediction only
F01.PB105595	--	--	--	--	--	--	--	--	--	--	--	--	--	--	--	--	--	--	--	--	--	2.67	3.04	5.93	7.15	0.00259827	1.41984	up	--	--	--	--	--	--	--	--	--	--	--	--	--	--	[I]	Lipid transport and metabolism	Molecular Function: acetyl-CoA carboxylase activity (GO:0003989);; Biological Process: fatty acid biosynthetic process (GO:0006633);; Cellular Component: acetyl-CoA carboxylase complex (GO:0009317);; Cellular Component: chloroplast stroma (GO:0009570);; Cellular Component: chloroplast envelope (GO:0009941);; Cellular Component: membrane (GO:0016020);; Molecular Function: transferase activity (GO:…	K01962|0|fve:101311297|acetyl-coenzyme A carboxylase carboxyl transferase subunit alpha, chloroplastic-like; K01962 acetyl-CoA carboxylase carboxyl transferase subunit alpha [EC:6.4.1.2] (A)	ko00061:Fatty acid biosynthesis;ko00620:Pyruvate metabolism;ko00640:Propanoate metabolism;ko01200:Carbon metabolism;ko01212:Fatty acid metabolism	--	--
F01.PB105596	0.61	0.6	2.79	3.22	1.09475e-07	2.5083	up	0.61	0.6	2.3	2.28	0.000347638	2.01222	up	--	--	--	--	--	--	--	--	--	--	--	--	--	--	--	--	--	--	--	--	--	--	--	--	--	--	--	--	[G]	Carbohydrate transport and metabolism	Molecular Function: alpha-amylase activity (GO:0004556);; Biological Process: starch catabolic process (GO:0005983);; Cellular Component: chloroplast starch grain (GO:0009569);; Cellular Component: chloroplast stroma (GO:0009570);; Biological Process: plant-type cell wall organization (GO:0009664);; Molecular Function: isoamylase activity (GO:0019156);; Biological Process: starch biosynthetic pro…	K01214|0|fve:101305175|isoamylase 3, chloroplastic-like; K01214 isoamylase [EC:3.2.1.68] (A)	--	[G]	Carbohydrate transport and metabolism
F01.PB105602	--	--	--	--	--	--	--	--	--	--	--	--	--	--	--	--	--	--	--	--	--	0.53	0.51	0.05	0.08	0.00382995	-2.95839	down	--	--	--	--	--	--	--	--	--	--	--	--	--	--	--	--	Biological Process: defense response (GO:0006952);; Biological Process: signal transduction (GO:0007165);; Molecular Function: ADP binding (GO:0043531);;	--	--	--	--
F01.PB105604	--	--	--	--	--	--	--	--	--	--	--	--	--	--	--	--	--	--	--	--	--	--	--	--	--	--	--	--	--	--	--	--	--	--	--	1.33	1.64	0.31	0.37	0.00783956	-2.01754	down	--	--	--	K08331|0|fve:101306759|uncharacterized protein LOC101306759; K08331 autophagy-related protein 13 (A)	ko04140:Regulation of autophagy	[U]	Intracellular trafficking, secretion, and vesicular transport
F01.PB105615	--	--	--	--	--	--	--	0.3	0.32	0.03	0.03	0.00596628	-3.58733	down	--	--	--	--	--	--	--	--	--	--	--	--	--	--	--	--	--	--	--	--	--	--	--	--	--	--	--	--	--	--	--	--	--	[T]	Signal transduction mechanisms
F01.PB105618	3.84	3.65	7.73	8.27	0.00360073	1.28146	up	--	--	--	--	--	--	--	--	--	--	--	--	--	--	--	--	--	--	--	--	--	--	--	--	--	--	--	--	--	--	--	--	--	--	--	--	--	Molecular Function: ligase activity (GO:0016874);;	--	--	[O]	Posttranslational modification, protein turnover, chaperones
F01.PB105623	1.02	0.83	1.98	2.88	0.00757044	1.59298	up	--	--	--	--	--	--	--	--	--	--	--	--	--	--	--	--	--	--	--	--	--	--	--	--	--	--	--	--	--	--	--	--	--	--	--	--	--	--	--	--	[R]	General function prediction only
F01.PB105633	1.43	1.37	3.15	3.08	0.00536328	1.34679	up	--	--	--	--	--	--	--	--	--	--	--	--	--	--	--	--	--	--	--	--	--	--	--	--	--	--	--	--	--	--	--	--	--	--	--	--	--	--	--	--	[BDT]	--
F01.PB105654	0.12	0.12	9.42	14.53	4.82244e-12	6.85869	up	0.12	0.12	1.8	3.28	0.00071374	4.5291	up	--	--	--	--	--	--	--	0.74	0.46	9.42	14.53	5.30304e-07	4.55744	up	--	--	--	--	--	--	--	--	--	--	--	--	--	--	--	--	--	--	--	--	--
F01.PB105656	1.98	1.86	0.67	0.24	0.00331376	-1.93549	down	--	--	--	--	--	--	--	--	--	--	--	--	--	--	--	--	--	--	--	--	--	--	--	--	--	--	--	--	--	--	--	--	--	--	--	--	--	Molecular Function: protein serine/threonine kinase activity (GO:0004674);; Molecular Function: ATP binding (GO:0005524);; Biological Process: protein phosphorylation (GO:0006468);; Biological Process: transmembrane receptor protein tyrosine kinase signaling pathway (GO:0007169);; Biological Process: anthocyanin-containing compound biosynthetic process (GO:0009718);; Biological Process: response …	--	--	--	--
F01.PB105660	2.73	2.28	10.62	11.46	2.43344e-08	2.32859	up	2.73	2.28	12.84	14.99	3.95378e-08	2.56756	up	--	--	--	--	--	--	--	--	--	--	--	--	--	--	--	--	--	--	--	--	--	--	--	--	--	--	--	--	[G]	Carbohydrate transport and metabolism	Molecular Function: alpha,alpha-trehalose-phosphate synthase (UDP-forming) activity (GO:0003825);; Molecular Function: trehalose-phosphatase activity (GO:0004805);; Biological Process: trehalose biosynthetic process (GO:0005992);;	K16055|0|fve:101303680|probable alpha,alpha-trehalose-phosphate synthase [UDP-forming] 7-like; K16055 trehalose 6-phosphate synthase/phosphatase [EC:2.4.1.15 3.1.3.12] (A)	ko00500:Starch and sucrose metabolism	[G]	Carbohydrate transport and metabolism
F01.PB105664	6.85	4.08	18.11	12.43	0.000207241	1.66157	up	6.85	4.08	15.38	18.65	0.000727222	1.73401	up	--	--	--	--	--	--	--	--	--	--	--	--	--	--	--	--	--	--	--	--	--	--	--	--	--	--	--	--	[R]	General function prediction only	Biological Process: regulation of transcription, DNA-templated (GO:0006355);;	--	--	[R]	General function prediction only
F01.PB10567	7.68	7.61	15.12	20.5	0.00224874	1.41221	up	--	--	--	--	--	--	--	--	--	--	--	--	--	--	--	--	--	--	--	--	--	--	--	--	--	--	--	--	--	--	--	--	--	--	--	[RTKL]	--	Molecular Function: calmodulin-dependent protein kinase activity (GO:0004683);; Molecular Function: ATP binding (GO:0005524);; Biological Process: protein phosphorylation (GO:0006468);; Biological Process: signal transduction (GO:0007165);; Biological Process: response to salt stress (GO:0009651);; Cellular Component: plant-type vacuole membrane (GO:0009705);; Molecular Function: identical protei…	--	--	[T]	Signal transduction mechanisms
F01.PB105670	5.53	9.34	1.38	0.75	0.00206515	-2.65389	down	--	--	--	--	--	--	--	--	--	--	--	--	--	--	--	--	--	--	--	--	--	--	--	--	--	--	--	--	--	--	--	--	--	--	--	--	--	Biological Process: nodule morphogenesis (GO:0009878);; Molecular Function: metal ion binding (GO:0046872);;	--	--	--	--
F01.PB105673	0.72	0.34	1.32	1.93	0.00899461	1.82206	up	--	--	--	--	--	--	--	--	--	--	--	--	--	--	--	--	--	--	--	--	--	--	--	--	--	--	--	--	--	--	--	--	--	--	--	--	--	--	--	--	--	--
F01.PB10570	10.95	13.61	0	0.09	6.74636e-22	-7.79271	down	10.95	13.61	4.49	1.35	0.000490106	-2.01599	down	--	--	--	--	--	--	--	4.42	10.66	0	0.09	0.000614524	-7.06188	down	--	--	--	--	--	--	--	--	--	--	--	--	--	--	--	--	Biological Process: maltose metabolic process (GO:0000023);; Biological Process: pentose-phosphate shunt (GO:0006098);; Biological Process: aging (GO:0007568);; Cellular Component: chloroplast thylakoid membrane (GO:0009535);; Cellular Component: chloroplast envelope (GO:0009941);; Biological Process: starch biosynthetic process (GO:0019252);; Biological Process: positive regulation of catalytic …	--	--	--	--
F01.PB105714	9.23	4.8	40.63	44.88	8.34042e-09	2.79863	up	9.23	4.8	28.84	30.32	8.20117e-05	2.16838	up	--	--	--	--	--	--	--	--	--	--	--	--	--	--	--	--	--	--	--	--	--	--	--	--	--	--	--	--	[R]	General function prediction only	--	K07052|0|fve:101295567|uncharacterized protein LOC101295567; K07052 (A)	--	--	--
F01.PB105725	0.41	0.32	0	0	6.97947e-06	#NAME?	down	--	--	--	--	--	--	--	--	--	--	--	--	--	--	--	--	--	--	--	--	--	--	--	--	--	--	--	--	--	--	--	--	--	--	--	[U]	Intracellular trafficking, secretion, and vesicular transport	Molecular Function: ATP binding (GO:0005524);; Biological Process: protein targeting (GO:0006605);; Cellular Component: chloroplast stroma (GO:0009570);; Biological Process: response to absence of light (GO:0009646);; Biological Process: chloroplast organization (GO:0009658);; Cellular Component: chloroplast envelope (GO:0009941);; Biological Process: thylakoid membrane organization (GO:0010027);…	K03070|0|fve:101300766|protein translocase subunit SECA1, chloroplastic-like; K03070 preprotein translocase subunit SecA (A)	ko03060:Protein export	--	--
F01.PB105726	0	0.15	0.49	0.32	0.00607048	2.7172	up	--	--	--	--	--	--	--	--	--	--	--	--	--	--	--	--	--	--	--	--	--	--	--	--	--	--	--	--	--	--	--	--	--	--	--	--	--	Biological Process: response to molecule of bacterial origin (GO:0002237);; Molecular Function: protein serine/threonine kinase activity (GO:0004674);; Molecular Function: protein tyrosine kinase activity (GO:0004713);; Molecular Function: ATP binding (GO:0005524);; Biological Process: protein phosphorylation (GO:0006468);; Biological Process: signal transduction (GO:0007165);; Biological Process…	--	--	--	--
F01.PB105728	3.41	3.4	10.1	10.91	2.23682e-05	1.81149	up	--	--	--	--	--	--	--	--	--	--	--	--	--	--	--	--	--	--	--	--	--	--	--	--	--	--	--	--	--	--	--	--	--	--	--	[O]	Posttranslational modification, protein turnover, chaperones	Molecular Function: ubiquitin-protein transferase activity (GO:0004842);; Biological Process: protein ubiquitination (GO:0016567);;	K10592|0|pmum:103319469|E3 ubiquitin-protein ligase UPL2-like; K10592 E3 ubiquitin-protein ligase HUWE1 [EC:6.3.2.19] (A)	ko04120:Ubiquitin mediated proteolysis	[OK]	--
F01.PB105750	2.92	3.49	0.92	0.6	0.000317842	-1.92061	down	--	--	--	--	--	--	--	--	--	--	--	--	--	--	--	--	--	--	--	--	--	--	--	--	--	--	--	--	--	--	--	--	--	--	--	--	--	--	--	--	--	--
F01.PB105757	10.05	10.57	19.98	22.11	0.00908323	1.21458	up	--	--	--	--	--	--	--	--	--	--	--	--	--	--	--	--	--	--	--	--	--	--	--	--	--	--	--	--	--	--	--	--	--	--	--	[C]	Energy production and conversion	Biological Process: metabolic process (GO:0008152);; Molecular Function: 4 iron, 4 sulfur cluster binding (GO:0051539);; Molecular Function: citrate dehydratase activity (GO:0052632);; Molecular Function: isocitrate hydro-lyase (cis-aconitate-forming) activity (GO:0052633);;	K01681|0|fve:101291564|aconitate hydratase 2, mitochondrial-like; K01681 aconitate hydratase [EC:4.2.1.3] (A)	ko00020:Citrate cycle (TCA cycle);ko00630:Glyoxylate and dicarboxylate metabolism;ko01200:Carbon metabolism;ko01210:2-Oxocarboxylic acid metabolism;ko01230:Biosynthesis of amino acids	[AJ]	--
F01.PB105758	1.06	0.73	12.86	13.76	9.68911e-21	4.09493	up	--	--	--	--	--	--	--	--	--	--	--	--	--	--	4.29	1.56	12.86	13.76	2.89907e-08	2.39335	up	--	--	--	--	--	--	--	--	--	--	--	--	--	--	--	--	--	--	--	--	--
F01.PB105760	0	0	0.86	0.36	0.000224119	Inf	up	--	--	--	--	--	--	--	--	--	--	--	--	--	--	--	--	--	--	--	--	--	--	--	--	--	--	--	--	--	--	--	--	--	--	--	--	--	--	--	--	--	--
F01.PB105765	1.66	1.38	0.48	0.06	0.000656438	-2.35728	down	--	--	--	--	--	--	--	--	--	--	--	--	--	--	1.15	1.51	0.48	0.06	0.00790098	-2.11692	down	--	--	--	--	--	--	--	--	--	--	--	--	--	--	[P]	Inorganic ion transport and metabolism	--	K01537|0|fve:101307142|calcium-transporting ATPase 9, plasma membrane-type-like; K01537 Ca2+-transporting ATPase [EC:3.6.3.8] (A)	--	[P]	Inorganic ion transport and metabolism
F01.PB105768	14.99	6.62	67.92	64.34	2.34305e-08	2.80252	up	14.99	6.62	48.51	41.74	0.000178182	2.15049	up	--	--	--	--	--	--	--	--	--	--	--	--	--	--	--	--	--	--	--	--	--	--	--	--	--	--	--	--	[E]	Amino acid transport and metabolism	Molecular Function: saccharopine dehydrogenase (NADP+, L-glutamate-forming) activity (GO:0004755);; Molecular Function: saccharopine dehydrogenase (NADP+, L-lysine-forming) activity (GO:0047130);; Biological Process: oxidation-reduction process (GO:0055114);;	K14157|0|fve:101310736|alpha-aminoadipic semialdehyde synthase-like; K14157 alpha-aminoadipic semialdehyde synthase [EC:1.5.1.8 1.5.1.9] (A)	ko00310:Lysine degradation	[E]	Amino acid transport and metabolism
F01.PB105780	1.93	1.29	3.44	3.44	0.00616161	1.28216	up	1.93	1.29	4.55	4.67	0.00113794	1.60808	up	--	--	--	--	--	--	--	--	--	--	--	--	--	--	--	--	--	--	--	--	--	--	--	--	--	--	--	--	--	--	Molecular Function: GTP binding (GO:0005525);; Cellular Component: chloroplast envelope (GO:0009941);; Biological Process: cellular process (GO:0009987);; Cellular Component: membrane (GO:0016020);; Molecular Function: hydrolase activity, acting on acid anhydrides (GO:0016817);;	--	--	--	--
F01.PB105785	6.14	5.02	12.75	13.88	0.00106278	1.44242	up	--	--	--	--	--	--	--	--	--	--	--	--	--	--	--	--	--	--	--	--	--	--	--	--	--	--	--	--	--	--	--	--	--	--	--	--	--	Molecular Function: transcription cofactor activity (GO:0003712);; Biological Process: regulation of transcription, DNA-templated (GO:0006355);;	K14972|0|fve:101297525|uncharacterized protein LOC101297525; K14972 PAX-interacting protein 1 (A)	--	--	--
F01.PB105788	13.72	11.87	35.37	33.86	0.00056962	1.61992	up	13.72	11.87	37.82	33.72	0.00724396	1.56835	up	--	--	--	--	--	--	--	--	--	--	--	--	--	--	--	--	--	--	--	--	--	--	--	--	--	--	--	--	--	--	--	--	--	--	--
F01.PB10579	8.53	8.41	1.74	2.06	0.00101224	-1.98343	down	--	--	--	--	--	--	--	--	--	--	--	--	--	--	7.12	8.87	1.74	2.06	0.00528587	-1.87688	down	--	--	--	--	--	--	--	--	--	--	--	--	--	--	--	--	Cellular Component: intracellular (GO:0005622);; Molecular Function: zinc ion binding (GO:0008270);;	--	--	--	--
F01.PB105802	0.3	0.21	0.96	0.79	0.00363245	1.97333	up	0.3	0.21	0.89	1.12	0.00565127	2.07346	up	--	--	--	--	--	--	--	--	--	--	--	--	--	--	--	--	--	--	--	--	--	--	--	--	--	--	--	--	--	--	Molecular Function: phosphoric ester hydrolase activity (GO:0042578);;	--	--	[I]	Lipid transport and metabolism
F01.PB105803	0.81	1.17	0.11	0.06	5.98276e-05	-3.47068	down	--	--	--	--	--	--	--	--	--	--	--	--	--	--	--	--	--	--	--	--	--	--	--	--	--	--	--	--	--	--	--	--	--	--	--	--	--	--	--	--	--	--
F01.PB105810	0.78	0.54	0.03	0.03	7.17911e-06	-4.68043	down	0.78	0.54	0.04	0.08	0.000987754	-3.47334	down	--	--	--	--	--	--	--	--	--	--	--	--	--	--	--	--	--	--	--	--	--	--	--	--	--	--	--	--	[S]	Function unknown	--	--	--	--	--
F01.PB105821	2.59	2.4	0.34	0.35	2.59415e-06	-2.67678	down	--	--	--	--	--	--	--	--	--	--	--	--	--	--	4	3.44	0.34	0.35	1.93612e-09	-3.22574	down	--	--	--	--	--	--	--	2.68	2.11	0.34	0.35	2.79333e-05	-2.68847	down	[P]	Inorganic ion transport and metabolism	Molecular Function: binding (GO:0005488);; Molecular Function: hydrolase activity (GO:0016787);;	K01537|0|fve:101305855|calcium-transporting ATPase 10, plasma membrane-type-like; K01537 Ca2+-transporting ATPase [EC:3.6.3.8] (A)	--	[P]	Inorganic ion transport and metabolism
F01.PB105832	--	--	--	--	--	--	--	--	--	--	--	--	--	--	--	--	--	--	--	--	--	--	--	--	--	--	--	--	--	--	--	--	--	--	--	1.25	1.09	0.39	0	0.00378985	-2.52892	down	--	--	Cellular Component: nucleoplasm (GO:0005654);; Biological Process: starch metabolic process (GO:0005982);; Biological Process: regulation of transcription, DNA-templated (GO:0006355);; Biological Process: response to cold (GO:0009409);; Biological Process: response to blue light (GO:0009637);; Biological Process: flower development (GO:0009908);; Biological Process: response to far red light (GO:…	K12124|0|fve:101308922|protein GIGANTEA-like; K12124 GIGANTEA (A)	ko04712:Circadian rhythm - plant	--	--
F01.PB105844	0.95	0.49	4.33	4.3	2.92507e-10	2.77751	up	--	--	--	--	--	--	--	--	--	--	--	--	--	--	1.59	1.32	4.33	4.3	9.93867e-05	1.79112	up	--	--	--	--	--	--	--	--	--	--	--	--	--	--	[S]	Function unknown	--	--	--	--	--
F01.PB105847	--	--	--	--	--	--	--	--	--	--	--	--	--	--	--	--	--	--	--	--	--	0.09	0.15	1.41	3.02	0.00681013	4.58205	up	--	--	--	--	--	--	--	--	--	--	--	--	--	--	[RTKL]	--	Biological Process: activation of MAPKK activity (GO:0000186);; Molecular Function: MAP kinase kinase kinase activity (GO:0004709);; Molecular Function: ATP binding (GO:0005524);; Cellular Component: integral component of membrane (GO:0016021);; Molecular Function: 2-alkenal reductase [NAD(P)] activity (GO:0032440);; Biological Process: oxidation-reduction process (GO:0055114);;	--	--	--	--
F01.PB10586	--	--	--	--	--	--	--	--	--	--	--	--	--	--	--	--	--	--	--	--	--	2.97	4.83	0.43	0.72	0.00327849	-2.54482	down	--	--	--	--	--	--	--	--	--	--	--	--	--	--	[T]	Signal transduction mechanisms	Molecular Function: phosphorelay response regulator activity (GO:0000156);; Biological Process: phosphorelay signal transduction system (GO:0000160);; Biological Process: regulation of transcription, DNA-templated (GO:0006355);; Molecular Function: kinase activity (GO:0016301);; Biological Process: phosphorylation (GO:0016310);; Biological Process: intracellular signal transduction (GO:0035556);;	K14492|1.42691e-120|fve:101297826|two-component response regulator ARR3-like; K14492 two-component response regulator ARR-A family (A)	ko04075:Plant hormone signal transduction	[K]	Transcription
F01.PB105874	0.73	0.83	0.14	0.09	0.00349937	-2.6116	down	--	--	--	--	--	--	--	--	--	--	--	--	--	--	--	--	--	--	--	--	--	--	--	--	--	--	--	--	--	--	--	--	--	--	--	--	--	--	--	--	[T]	Signal transduction mechanisms
F01.PB105877	3.18	4.25	0.65	0.87	4.11035e-06	-2.10707	down	3.18	4.25	0.97	0.66	2.45335e-05	-2.11652	down	--	--	--	--	--	--	--	--	--	--	--	--	--	--	--	--	--	--	--	--	--	--	--	--	--	--	--	--	[O]	Posttranslational modification, protein turnover, chaperones	--	--	--	--	--
F01.PB105879	1.45	0.84	0.2	0.3	0.00941392	-2.00911	down	--	--	--	--	--	--	--	--	--	--	--	--	--	--	1.75	1.39	0.2	0.3	0.00012788	-2.43545	down	--	--	--	--	--	--	--	--	--	--	--	--	--	--	--	--	Molecular Function: DNA binding (GO:0003677);; Cellular Component: nucleus (GO:0005634);; Biological Process: regulation of transcription, DNA-templated (GO:0006355);; Biological Process: auxin-activated signaling pathway (GO:0009734);; Molecular Function: protein dimerization activity (GO:0046983);;	K14486|0|fve:101303549|uncharacterized protein LOC101303549; K14486 auxin response factor (A)	ko04075:Plant hormone signal transduction	--	--
F01.PB105882	6.18	5.47	0.9	0.76	2.56233e-09	-2.62769	down	6.18	5.47	1.78	0.62	3.8744e-06	-2.2166	down	--	--	--	--	--	--	--	--	--	--	--	--	--	--	--	--	--	--	--	--	--	--	--	--	--	--	--	--	[O]	Posttranslational modification, protein turnover, chaperones	--	--	--	--	--
F01.PB105912	63.69	35.04	10.33	5.49	0.00611488	-2.4677	down	--	--	--	--	--	--	--	--	--	--	--	--	--	--	38.09	39.44	10.33	5.49	1.50058e-05	-2.08916	down	--	--	--	--	--	--	--	29.5	26.59	10.33	5.49	0.000820049	-1.72552	down	--	--	Molecular Function: ATP binding (GO:0005524);; Biological Process: ATP catabolic process (GO:0006200);; Biological Process: ATP biosynthetic process (GO:0006754);; Biological Process: cation transport (GO:0006812);; Molecular Function: hydrogen-exporting ATPase activity, phosphorylative mechanism (GO:0008553);; Cellular Component: integral component of membrane (GO:0016021);; Molecular Function: …	K01535|0|fve:101300936|ATPase 10, plasma membrane-type-like; K01535 H+-transporting ATPase [EC:3.6.3.6] (A)	ko00190:Oxidative phosphorylation	[P]	Inorganic ion transport and metabolism
F01.PB105919	--	--	--	--	--	--	--	--	--	--	--	--	--	--	--	--	--	--	--	--	--	--	--	--	--	--	--	--	--	--	--	--	--	--	--	0.43	0.34	0	0	0.000127439	#NAME?	down	[RTKL]	--	--	--	--	--	--
F01.PB105926	7.31	7.05	3.17	2.31	0.00627272	-1.21425	down	--	--	--	--	--	--	--	--	--	--	--	--	--	--	--	--	--	--	--	--	--	--	--	--	--	--	--	--	--	--	--	--	--	--	--	[V]	Defense mechanisms	Molecular Function: ATP binding (GO:0005524);; Biological Process: ATP catabolic process (GO:0006200);; Cellular Component: integral component of membrane (GO:0016021);; Molecular Function: 2-alkenal reductase [NAD(P)] activity (GO:0032440);; Molecular Function: ATPase activity, coupled to transmembrane movement of substances (GO:0042626);; Biological Process: transmembrane transport (GO:0055085)…	--	--	[Q]	Secondary metabolites biosynthesis, transport and catabolism
F01.PB105927	--	--	--	--	--	--	--	--	--	--	--	--	--	--	0.48	0.97	0	0	0.000197229	#NAME?	down	--	--	--	--	--	--	--	--	--	--	--	--	--	--	--	--	--	--	--	--	--	--	--	--	K17491|0|fve:101312616|serine/threonine-protein phosphatase 4 regulatory subunit 3-like; K17491 protein phosphatase 4 regulatory subunit 3 (A)	--	[G]	Carbohydrate transport and metabolism
F01.PB105930	0.1	0.09	4.19	4.71	1.50712e-23	5.72429	up	--	--	--	--	--	--	--	--	--	--	--	--	--	--	0.15	0.11	4.19	4.71	3.00234e-21	5.33749	up	--	--	--	--	--	--	--	0.06	0.06	4.19	4.71	3.24492e-24	6.32768	up	--	--	--	--	--	[GC]	--
F01.PB10594	13.16	29.68	0.24	0.31	0.000247577	-6.26956	down	--	--	--	--	--	--	--	--	--	--	--	--	--	--	--	--	--	--	--	--	--	--	--	--	--	--	--	--	--	--	--	--	--	--	--	--	--	Cellular Component: extracellular region (GO:0005576);; Biological Process: regulation of meristem growth (GO:0010075);;	--	--	--	--
F01.PB105958	0.12	0.15	0.57	0.59	0.00423562	2.32705	up	--	--	--	--	--	--	--	--	--	--	--	--	--	--	--	--	--	--	--	--	--	--	--	--	--	--	--	--	--	--	--	--	--	--	--	--	--	--	--	--	--	--
F01.PB105966	1.56	1.49	0.36	0.15	0.000225098	-2.44723	down	1.56	1.49	0.36	0.34	0.0042876	-2.05606	down	--	--	--	--	--	--	--	--	--	--	--	--	--	--	--	--	--	--	--	--	--	--	--	--	--	--	--	--	[V]	Defense mechanisms	Molecular Function: ATP binding (GO:0005524);; Biological Process: ATP catabolic process (GO:0006200);; Cellular Component: membrane (GO:0016020);; Molecular Function: ATPase activity (GO:0016887);;	--	--	[Q]	Secondary metabolites biosynthesis, transport and catabolism
F01.PB105970	0	0.11	13.27	17.93	1.47682e-25	8.46168	up	0	0.11	1.86	1.92	7.89388e-11	5.31552	up	--	--	--	--	--	--	--	0.64	0.29	13.27	17.93	2.85163e-15	5.30573	up	--	--	--	--	--	--	--	1.86	1.92	13.27	17.93	1.55253e-07	3.16329	up	[RTKL]	--	Molecular Function: protein kinase activity (GO:0004672);; Molecular Function: ATP binding (GO:0005524);; Biological Process: protein phosphorylation (GO:0006468);; Cellular Component: integral component of membrane (GO:0016021);;	--	--	--	--
F01.PB105973	0.86	1.43	0.02	0.26	0.00194008	-2.91177	down	--	--	--	--	--	--	--	--	--	--	--	--	--	--	1.04	0.71	0.02	0.26	0.00923362	-2.49121	down	--	--	--	--	--	--	--	--	--	--	--	--	--	--	[O]	Posttranslational modification, protein turnover, chaperones	Biological Process: response to heat (GO:0009408);; Biological Process: cellular response to stress (GO:0033554);; Biological Process: primary metabolic process (GO:0044238);; Cellular Component: intracellular part (GO:0044424);; Biological Process: organic substance metabolic process (GO:0071704);;	K03695|0|fve:101302845|chaperone protein ClpB1-like; K03695 ATP-dependent Clp protease ATP-binding subunit ClpB (A)	--	[O]	Posttranslational modification, protein turnover, chaperones
F01.PB105977	0.18	0.02	3.36	4.82	7.29784e-12	5.67199	up	0.18	0.02	1.06	2.04	0.00507165	4.1809	up	--	--	--	--	--	--	--	1.65	0.83	3.36	4.82	0.00572496	1.94981	up	--	--	--	--	--	--	--	--	--	--	--	--	--	--	--	--	--	--	--	--	--
F01.PB105980	0.61	0.42	3.71	2.57	3.86487e-09	2.81147	up	0.61	0.42	1.84	2.67	0.0016274	2.24938	up	--	--	--	--	--	--	--	1.27	1.01	3.71	2.57	0.000767036	1.67543	up	--	--	--	--	--	--	--	--	--	--	--	--	--	--	[V]	Defense mechanisms	Molecular Function: ATP binding (GO:0005524);; Cellular Component: plasma membrane (GO:0005886);; Biological Process: ATP catabolic process (GO:0006200);; Molecular Function: xenobiotic-transporting ATPase activity (GO:0008559);;	--	--	[Q]	Secondary metabolites biosynthesis, transport and catabolism
F01.PB105994	3.23	2.56	6.98	5.82	0.00210622	1.32827	up	3.23	2.56	8.47	7.15	0.00186011	1.51779	up	--	--	--	--	--	--	--	--	--	--	--	--	--	--	--	--	--	--	--	--	--	--	--	--	--	--	--	--	[K]	Transcription	--	--	--	[K]	Transcription
F01.PB106002	1.04	2.58	7.09	8.34	5.83666e-08	2.2743	up	--	--	--	--	--	--	--	--	--	--	--	--	--	--	1.65	0.95	7.09	8.34	1.00392e-10	2.78914	up	--	--	--	--	--	--	--	2.28	2.41	7.09	8.34	4.25604e-05	1.83778	up	[L]	Replication, recombination and repair	Molecular Function: DNA binding (GO:0003677);; Molecular Function: DNA-directed DNA polymerase activity (GO:0003887);; Molecular Function: ATP binding (GO:0005524);; Biological Process: DNA replication (GO:0006260);; Cellular Component: DNA polymerase III complex (GO:0009360);; Molecular Function: nucleoside-triphosphatase activity (GO:0017111);;	--	--	[L]	Replication, recombination and repair
F01.PB106004	0.28	0.15	3.67	3.83	1.17087e-17	4.35803	up	--	--	--	--	--	--	--	--	--	--	--	--	--	--	2.01	0.65	3.67	3.83	0.000529075	1.70526	up	--	--	--	--	--	--	--	--	--	--	--	--	--	--	[L]	Replication, recombination and repair	--	--	--	[R]	General function prediction only
F01.PB10601	6.33	6.79	0.99	0.31	6.04951e-06	-3.22153	down	--	--	--	--	--	--	--	--	--	--	--	--	--	--	--	--	--	--	--	--	--	--	--	--	--	--	--	--	--	--	--	--	--	--	--	[E]	Amino acid transport and metabolism	Molecular Function: carboxylic ester hydrolase activity (GO:0004091);; Cellular Component: extracellular region (GO:0005576);; Cellular Component: cytosol (GO:0005829);; Biological Process: lipid metabolic process (GO:0006629);;	--	--	[I]	Lipid transport and metabolism
F01.PB106011	0.97	0.6	4.43	3.75	5.88282e-09	2.57246	up	0.97	0.6	3.22	4.61	0.000492494	2.42378	up	--	--	--	--	--	--	--	--	--	--	--	--	--	--	--	--	--	--	--	--	--	--	--	--	--	--	--	--	--	--	--	--	--	--	--
F01.PB106023	0.4	0.37	4.68	5.61	2.96925e-17	3.93598	up	0.4	0.37	3.11	3.89	4.45744e-10	3.28531	up	--	--	--	--	--	--	--	--	--	--	--	--	--	--	--	--	--	--	--	--	--	--	--	--	--	--	--	--	[R]	General function prediction only	--	--	--	[R]	General function prediction only
F01.PB106032	0	0.04	1.25	3.44	0.00331412	7.11186	up	--	--	--	--	--	--	--	--	--	--	--	--	--	--	--	--	--	--	--	--	--	--	--	--	--	--	--	--	--	--	--	--	--	--	--	[L]	Replication, recombination and repair	Molecular Function: DNA binding (GO:0003677);; Molecular Function: DNA-directed DNA polymerase activity (GO:0003887);; Molecular Function: ATP binding (GO:0005524);; Biological Process: DNA replication (GO:0006260);; Cellular Component: DNA polymerase III complex (GO:0009360);; Molecular Function: nucleoside-triphosphatase activity (GO:0017111);;	--	--	[L]	Replication, recombination and repair
F01.PB106041	0	0	0.27	0.31	9.25296e-07	Inf	up	--	--	--	--	--	--	--	--	--	--	--	--	--	--	--	--	--	--	--	--	--	--	--	--	--	--	--	--	--	--	--	--	--	--	--	[M]	Cell wall/membrane/envelope biogenesis	Cellular Component: endoplasmic reticulum (GO:0005783);; Cellular Component: plasma membrane (GO:0005886);; Biological Process: response to cold (GO:0009409);; Molecular Function: cellulose synthase (UDP-forming) activity (GO:0016760);; Cellular Component: integral component of Golgi membrane (GO:0030173);; Biological Process: cellulose biosynthetic process (GO:0030244);; Biological Process: root…	--	--	--	--
F01.PB10605	2.68	5.39	0.28	0.34	0.00614443	-3.5254	down	--	--	--	--	--	--	--	--	--	--	--	--	--	--	--	--	--	--	--	--	--	--	--	--	--	--	--	--	--	--	--	--	--	--	--	--	--	--	--	--	[S]	Function unknown
F01.PB10606	2.77	3.44	0.59	0.22	0.000225693	-2.76033	down	--	--	--	--	--	--	--	--	--	--	--	--	--	--	--	--	--	--	--	--	--	--	--	--	--	--	--	--	--	--	--	--	--	--	--	--	--	--	--	--	--	--
F01.PB106065	0.18	0	1.14	1.26	8.94343e-07	4.03444	up	0.18	0	1.03	0.87	0.000198689	3.585	up	--	--	--	--	--	--	--	--	--	--	--	--	--	--	--	--	--	--	--	--	--	--	--	--	--	--	--	--	[E]	Amino acid transport and metabolism	Molecular Function: serine-type endopeptidase activity (GO:0004252);; Biological Process: proteolysis (GO:0006508);; Cellular Component: chloroplast stroma (GO:0009570);;	--	--	[O]	Posttranslational modification, protein turnover, chaperones
F01.PB106074	3.01	1.98	0.75	0.23	0.00117164	-2.19073	down	3.01	1.98	0.81	0.14	0.00359836	-2.34944	down	--	--	--	--	--	--	--	--	--	--	--	--	--	--	--	--	--	--	--	--	--	--	--	--	--	--	--	--	[G]	Carbohydrate transport and metabolism	Molecular Function: beta-galactosidase activity (GO:0004565);; Biological Process: carbohydrate metabolic process (GO:0005975);; Biological Process: polyamine catabolic process (GO:0006598);; Biological Process: plant-type cell wall organization (GO:0009664);; Biological Process: phenylpropanoid metabolic process (GO:0009698);; Biological Process: plant-type cell wall biogenesis (GO:0009832);; Bi…	--	--	[G]	Carbohydrate transport and metabolism
F01.PB106079	0	0	1.25	2.15	4.93106e-09	Inf	up	--	--	--	--	--	--	--	--	--	--	--	--	--	--	0.21	0	1.25	2.15	0.000410062	4.22262	up	--	--	--	--	--	--	--	0.26	0	1.25	2.15	0.00357066	3.87827	up	[V]	Defense mechanisms	--	--	--	[Q]	Secondary metabolites biosynthesis, transport and catabolism
F01.PB106081	2.43	2.34	4.78	5.09	0.00632737	1.23425	up	--	--	--	--	--	--	--	--	--	--	--	--	--	--	--	--	--	--	--	--	--	--	--	--	--	--	--	--	--	--	--	--	--	--	--	--	--	--	--	--	[BDT]	--
F01.PB106087	15.62	13.38	52.63	47.68	0.000210906	1.97272	up	--	--	--	--	--	--	--	--	--	--	--	--	--	--	--	--	--	--	--	--	--	--	--	--	--	--	--	--	--	--	--	--	--	--	--	--	--	--	--	--	[K]	Transcription
F01.PB106089	0	0	2.25	1.1	1.63253e-07	Inf	up	--	--	--	--	--	--	--	--	--	--	--	--	--	--	--	--	--	--	--	--	--	--	--	--	--	--	--	--	--	--	--	--	--	--	--	--	--	--	--	--	--	--
F01.PB10609	66.24	69.93	21.83	19.32	0.000521151	-1.54666	down	--	--	--	--	--	--	--	--	--	--	--	--	--	--	--	--	--	--	--	--	--	--	--	--	--	--	--	--	--	--	--	--	--	--	--	[MG]	--	--	--	--	[G]	Carbohydrate transport and metabolism
F01.PB106091	1.05	1.13	2.79	3.26	0.000670713	1.66524	up	--	--	--	--	--	--	--	--	--	--	--	--	--	--	--	--	--	--	--	--	--	--	--	--	--	--	--	--	--	--	--	--	--	--	--	--	--	Molecular Function: binding (GO:0005488);;	K10400|0|fve:101313387|uncharacterized protein LOC101313387; K10400 kinesin family member 15 (A)	--	--	--
F01.PB10610	1.23	1.17	0.03	0	5.84345e-07	-6.59193	down	--	--	--	--	--	--	--	--	--	--	--	--	--	--	0.72	1.52	0.03	0	0.000988225	-6.44173	down	--	--	--	--	--	--	--	--	--	--	--	--	--	--	--	--	Molecular Function: transporter activity (GO:0005215);; Biological Process: transport (GO:0006810);; Cellular Component: membrane (GO:0016020);;	K14638|0|fve:101304020|nitrate transporter 1.3-like; K14638 solute carrier family 15 (peptide/histidine transporter), member 3/4 (A)	--	[E]	Amino acid transport and metabolism
F01.PB106102	2.46	2.15	0.82	0.45	0.0040803	-1.70114	down	--	--	--	--	--	--	--	--	--	--	--	--	--	--	--	--	--	--	--	--	--	--	--	--	--	--	--	--	--	--	--	--	--	--	--	--	--	Molecular Function: DNA binding (GO:0003677);; Cellular Component: nucleus (GO:0005634);; Biological Process: regulation of transcription, DNA-templated (GO:0006355);; Biological Process: response to hormone (GO:0009725);;	K14486|0|fve:101306891|auxin response factor 3-like; K14486 auxin response factor (A)	ko04075:Plant hormone signal transduction	--	--
F01.PB106104	2.62	1.83	15.52	11.18	4.71445e-11	2.7642	up	--	--	--	--	--	--	--	--	--	--	--	--	--	--	--	--	--	--	--	--	--	--	--	--	--	--	--	--	--	--	--	--	--	--	--	[M]	Cell wall/membrane/envelope biogenesis	Cellular Component: integral component of membrane (GO:0016021);; Molecular Function: cellulose synthase (UDP-forming) activity (GO:0016760);; Biological Process: cellulose biosynthetic process (GO:0030244);;	--	--	--	--
[truncated: 14,640 more rows]
[truncated: 5 more columns]
