# Supplementary material for: The complexity of the Fragaria x ananassa (octoploid) transcriptome by single-molecule long-read sequencing
Source: Hortic Res. 2019 Apr 6;6:46. doi: 10.1038/s41438-019-0126-6 (PMC6441658; doi:10.1038/s41438-019-0126-6)
Supplement: Supplementary file 4 — Supplementary Information 4 [file 41438_2019_126_MOESM4_ESM.xlsx]

## Sheet: Sheet1
cluster	#Gene_Ontology_term	Cluter_frequency	Genome_frequency	P-value	Corrected_P-value
1	Biological Process: acetyl-CoA biosynthetic process (GO:0006085);	19 out of 1240 1.53225806451613%	64 out of 54401 0.117644896233525%	0	0
1	Biological Process: coenzyme A biosynthetic process (GO:0015937);	19 out of 1240 1.53225806451613%	73 out of 54401 0.134188709766365%	0	0
1	Biological Process: response to toxic substance (GO:0009636);	18 out of 1240 1.45161290322581%	87 out of 54401 0.159923530817448%	7.66165e-13	5.28654e-10
1	Biological Process: fatty acid biosynthetic process (GO:0006633);	37 out of 1240 2.98387096774194%	470 out of 54401 0.86395470671495%	9.7331e-11	6.71584e-08
1	Biological Process: cinnamic acid biosynthetic process (GO:0009800);	11 out of 1240 0.887096774193548%	34 out of 54401 0.0624988511240602%	1.4607e-10	1.00788e-07
1	Biological Process: transmembrane transport (GO:0055085);	83 out of 1240 6.69354838709677%	1757 out of 54401 3.22972004191099%	5.53778e-10	3.82107e-07
1	Biological Process: L-phenylalanine catabolic process (GO:0006559);	11 out of 1240 0.887096774193548%	42 out of 54401 0.0772044631532509%	1.85075e-09	1.27702e-06
1	Biological Process: myo-inositol transport (GO:0015798);	7 out of 1240 0.564516129032258%	13 out of 54401 0.0238966195474348%	4.78473e-09	3.30147e-06
1	Biological Process: galactose transport (GO:0015757);	7 out of 1240 0.564516129032258%	13 out of 54401 0.0238966195474348%	4.78473e-09	3.30147e-06
1	Biological Process: mannitol transport (GO:0015797);	7 out of 1240 0.564516129032258%	13 out of 54401 0.0238966195474348%	4.78473e-09	3.30147e-06
1	Biological Process: D-ribose transport (GO:0015752);	7 out of 1240 0.564516129032258%	13 out of 54401 0.0238966195474348%	4.78473e-09	3.30147e-06
1	Biological Process: sorbitol transport (GO:0015795);	7 out of 1240 0.564516129032258%	13 out of 54401 0.0238966195474348%	4.78473e-09	3.30147e-06
1	Biological Process: D-xylose transport (GO:0015753);	7 out of 1240 0.564516129032258%	13 out of 54401 0.0238966195474348%	4.78473e-09	3.30147e-06
1	Biological Process: glucose transport (GO:0015758);	7 out of 1240 0.564516129032258%	14 out of 54401 0.0257348210510836%	9.38e-09	6.4722e-06
1	Biological Process: terpenoid biosynthetic process (GO:0016114);	12 out of 1240 0.967741935483871%	72 out of 54401 0.132350508262716%	8.14125e-08	5.61746e-05
1	Biological Process: coenzyme biosynthetic process (GO:0009108);	11 out of 1240 0.887096774193548%	68 out of 54401 0.12499770224812%	3.85965e-07	0.000266316
1	Biological Process: alcohol metabolic process (GO:0006066);	7 out of 1240 0.564516129032258%	22 out of 54401 0.0404404330802743%	3.97299e-07	0.000274136
1	Biological Process: glycerol transport (GO:0015793);	7 out of 1240 0.564516129032258%	25 out of 54401 0.0459550375912208%	1.05484e-06	0.000727838
1	Biological Process: response to cytokinin (GO:0009735);	12 out of 1240 0.967741935483871%	101 out of 54401 0.185658351868532%	3.44897e-06	0.00237979
1	Biological Process: flavonol biosynthetic process (GO:0051555);	9 out of 1240 0.725806451612903%	58 out of 54401 0.106615687211632%	6.30265e-06	0.00434883
1	Biological Process: oxidation-reduction process (GO:0055114);	187 out of 1240 15.0806451612903%	6008 out of 54401 11.0439146339222%	6.83154e-06	0.00471376
1	Biological Process: phosphorylation (GO:0016310);	58 out of 1240 4.67741935483871%	1387 out of 54401 2.54958548556093%	9.45903e-06	0.00652673
1	Biological Process: coenzyme A metabolic process (GO:0015936);	13 out of 1240 1.04838709677419%	133 out of 54401 0.244480799985294%	1.20538e-05	0.00831713
1	Biological Process: carboxylic acid metabolic process (GO:0019752);	7 out of 1240 0.564516129032258%	35 out of 54401 0.064337052627709%	1.20947e-05	0.00834535
1	Biological Process: metabolic process (GO:0008152);	75 out of 1240 6.04838709677419%	1970 out of 54401 3.6212569621882%	1.34278e-05	0.00926519
1	Biological Process: response to other organism (GO:0051707);	11 out of 1240 0.887096774193548%	111 out of 54401 0.20404036690502%	4.89547e-05	0.0337787
1	Biological Process: jasmonic acid biosynthetic process (GO:0009695);	14 out of 1240 1.12903225806452%	176 out of 54401 0.323523464642194%	5.75002e-05	0.0396751
1	Biological Process: potassium ion import (GO:0010107);	5 out of 1240 0.403225806451613%	20 out of 54401 0.0367640300729766%	7.11438e-05	0.0490892
2	Biological Process: plant-type cell wall organization (GO:0009664);	20 out of 530 3.77358490566038%	284 out of 54401 0.522049227036268%	8.98281e-12	4.04227e-09
2	Biological Process: blue light signaling pathway (GO:0009785);	9 out of 530 1.69811320754717%	72 out of 54401 0.132350508262716%	3.65001e-08	1.6425e-05
2	Biological Process: negative regulation of anion channel activity by blue light (GO:0010362);	7 out of 530 1.32075471698113%	42 out of 54401 0.0772044631532509%	1.60852e-07	7.23836e-05
2	Biological Process: stomatal movement (GO:0010118);	9 out of 530 1.69811320754717%	92 out of 54401 0.169114538335692%	3.13624e-07	0.000141131
2	Biological Process: phototropism (GO:0009638);	7 out of 530 1.32075471698113%	55 out of 54401 0.101101082700686%	1.08466e-06	0.000488099
2	Biological Process: protein autophosphorylation (GO:0046777);	15 out of 530 2.83018867924528%	356 out of 54401 0.654399735298983%	2.84363e-06	0.00127964
2	Biological Process: response to sucrose (GO:0009744);	16 out of 530 3.0188679245283%	403 out of 54401 0.740795205970478%	2.86539e-06	0.00128943
2	Biological Process: leucine metabolic process (GO:0006551);	5 out of 530 0.943396226415094%	24 out of 54401 0.0441168360875719%	3.14147e-06	0.00141366
2	Biological Process: sphingolipid biosynthetic process (GO:0030148);	5 out of 530 0.943396226415094%	26 out of 54401 0.0477932390948696%	4.78425e-06	0.00215291
2	Biological Process: leucine biosynthetic process (GO:0009098);	5 out of 530 0.943396226415094%	28 out of 54401 0.0514696421021672%	7.03403e-06	0.00316531
2	Biological Process: mRNA modification (GO:0016556);	10 out of 530 1.88679245283019%	180 out of 54401 0.330876270656789%	1.23391e-05	0.00555258
2	Biological Process: malate transmembrane transport (GO:0071423);	4 out of 530 0.754716981132076%	16 out of 54401 0.0294112240583813%	1.47729e-05	0.0066478
2	Biological Process: flavonol biosynthetic process (GO:0051555);	6 out of 530 1.13207547169811%	58 out of 54401 0.106615687211632%	2.19039e-05	0.00985676
2	Biological Process: trehalose biosynthetic process (GO:0005992);	8 out of 530 1.50943396226415%	124 out of 54401 0.227936986452455%	3.15572e-05	0.0142007
2	Biological Process: regulation of salicylic acid metabolic process (GO:0010337);	4 out of 530 0.754716981132076%	21 out of 54401 0.0386022315766254%	4.67379e-05	0.0210321
2	Biological Process: cholesterol transport (GO:0030301);	3 out of 530 0.566037735849057%	8 out of 54401 0.0147056120291906%	4.9652e-05	0.0223434
2	Biological Process: valine metabolic process (GO:0006573);	5 out of 530 0.943396226415094%	44 out of 54401 0.0808808661605485%	6.83659e-05	0.0307647
3	Biological Process: pentose-phosphate shunt (GO:0006098);	52 out of 1851 2.80929227444625%	495 out of 54401 0.909909744306171%	0	0
3	Biological Process: oxylipin biosynthetic process (GO:0031408);	30 out of 1851 1.62074554294976%	152 out of 54401 0.279406628554622%	0	0
3	Biological Process: rRNA processing (GO:0006364);	60 out of 1851 3.24149108589951%	584 out of 54401 1.07350967813092%	0	0
3	Biological Process: cysteine biosynthetic process (GO:0019344);	68 out of 1851 3.67368989735278%	417 out of 54401 0.766530027021562%	0	0
3	Biological Process: thylakoid membrane organization (GO:0010027);	54 out of 1851 2.91734197730956%	515 out of 54401 0.946673774379147%	0	0
3	Biological Process: photosystem II assembly (GO:0010207);	48 out of 1851 2.59319286871961%	360 out of 54401 0.661752541313579%	0	0
3	Biological Process: isopentenyl diphosphate biosynthetic process, methylerythritol 4-phosphate pathway (GO:0019288);	80 out of 1851 4.32198811453268%	592 out of 54401 1.08821529016011%	0	0
3	Biological Process: photosynthesis, light reaction (GO:0019684);	34 out of 1851 1.83684494867639%	167 out of 54401 0.306979651109355%	0	0
3	Biological Process: chlorophyll biosynthetic process (GO:0015995);	41 out of 1851 2.215018908698%	279 out of 54401 0.512858219518024%	5.55667e-13	5.01211e-10
3	Biological Process: regulation of protein dephosphorylation (GO:0035304);	33 out of 1851 1.78282009724473%	243 out of 54401 0.446682965386666%	1.84773e-11	1.66666e-08
3	Biological Process: photosynthetic electron transport in photosystem I (GO:0009773);	21 out of 1851 1.13452188006483%	104 out of 54401 0.191172956379478%	4.41691e-11	3.98405e-08
3	Biological Process: starch biosynthetic process (GO:0019252);	53 out of 1851 2.8633171258779%	581 out of 54401 1.06799507361997%	1.15473e-10	1.04157e-07
3	Biological Process: response to karrikin (GO:0080167);	29 out of 1851 1.5667206915181%	230 out of 54401 0.422786345839231%	1.60712e-09	1.44962e-06
3	Biological Process: defense response to bacterium (GO:0042742);	54 out of 1851 2.91734197730956%	678 out of 54401 1.24630061947391%	1.04241e-08	9.4025e-06
3	Biological Process: oxidation-reduction process (GO:0055114);	281 out of 1851 15.1809832522961%	6008 out of 54401 11.0439146339222%	2.0231e-08	1.82483e-05
3	Biological Process: stomatal complex morphogenesis (GO:0010103);	31 out of 1851 1.67477039438142%	294 out of 54401 0.540431242072756%	3.29017e-08	2.96773e-05
3	Biological Process: response to red light (GO:0010114);	29 out of 1851 1.5667206915181%	275 out of 54401 0.505505413503428%	8.97672e-08	8.097e-05
3	Biological Process: carotenoid biosynthetic process (GO:0016117);	32 out of 1851 1.72879524581307%	327 out of 54401 0.601091891693167%	1.13837e-07	0.000102681
3	Biological Process: positive regulation of anthocyanin metabolic process (GO:0031539);	6 out of 1851 0.324149108589951%	9 out of 54401 0.0165438135328395%	1.18374e-07	0.000106773
3	Biological Process: plastid organization (GO:0009657);	18 out of 1851 0.972447325769854%	123 out of 54401 0.226098784948806%	2.0347e-07	0.00018353
3	Biological Process: photosystem II oxygen evolving complex assembly (GO:0010270);	6 out of 1851 0.324149108589951%	11 out of 54401 0.0202202165401371%	6.1383e-07	0.000553675
3	Biological Process: response to far red light (GO:0010218);	33 out of 1851 1.78282009724473%	373 out of 54401 0.685649160861014%	7.36985e-07	0.000664761
3	Biological Process: sulfide oxidation, using siroheme sulfite reductase (GO:0019424);	5 out of 1851 0.270124257158293%	7 out of 54401 0.0128674105255418%	8.99582e-07	0.000811423
3	Biological Process: 'de novo' UMP biosynthetic process (GO:0044205);	5 out of 1851 0.270124257158293%	7 out of 54401 0.0128674105255418%	8.99582e-07	0.000811423
3	Biological Process: plastid DNA packaging (GO:1900160);	5 out of 1851 0.270124257158293%	7 out of 54401 0.0128674105255418%	8.99582e-07	0.000811423
3	Biological Process: glycine decarboxylation via glycine cleavage system (GO:0019464);	8 out of 1851 0.432198811453268%	27 out of 54401 0.0496314405985184%	2.20267e-06	0.00198681
3	Biological Process: ethanol oxidation (GO:0006069);	5 out of 1851 0.270124257158293%	8 out of 54401 0.0147056120291906%	2.33116e-06	0.0021027
3	Biological Process: divalent metal ion transport (GO:0070838);	15 out of 1851 0.810372771474878%	104 out of 54401 0.191172956379478%	2.48668e-06	0.00224298
3	Biological Process: photosynthesis, light harvesting (GO:0009765);	30 out of 1851 1.62074554294976%	345 out of 54401 0.634179518758846%	3.26262e-06	0.00294288
3	Biological Process: cell differentiation (GO:0030154);	22 out of 1851 1.18854673149649%	216 out of 54401 0.397051524788147%	5.42131e-06	0.00489002
3	Biological Process: response to arsenic-containing substance (GO:0046685);	10 out of 1851 0.540248514316586%	50 out of 54401 0.0919100751824415%	6.0165e-06	0.00542689
4	Biological Process: cell proliferation (GO:0008283);	34 out of 2481 1.37041515517936%	150 out of 54401 0.275730225547325%	0	0
4	Biological Process: one-carbon metabolic process (GO:0006730);	65 out of 2481 2.61991132607819%	370 out of 54401 0.680134556350067%	0	0
4	Biological Process: cellular glucan metabolic process (GO:0006073);	37 out of 2481 1.4913341394599%	201 out of 54401 0.369478502233415%	0	0
4	Biological Process: regulation of meristem growth (GO:0010075);	66 out of 2481 2.66021765417171%	326 out of 54401 0.599253690189519%	0	0
4	Biological Process: pattern specification process (GO:0007389);	45 out of 2481 1.81378476420798%	123 out of 54401 0.226098784948806%	0	0
4	Biological Process: methionine metabolic process (GO:0006555);	42 out of 2481 1.69286577992745%	196 out of 54401 0.360287494715171%	0	0
4	Biological Process: microtubule-based process (GO:0007017);	50 out of 2481 2.01531640467553%	205 out of 54401 0.37683130824801%	0	0
4	Biological Process: lignin biosynthetic process (GO:0009809);	40 out of 2481 1.61225312374043%	232 out of 54401 0.426462748846529%	0	0
4	Biological Process: protein polymerization (GO:0051258);	53 out of 2481 2.13623538895607%	215 out of 54401 0.395213323284498%	0	0
4	Biological Process: carbohydrate metabolic process (GO:0005975);	131 out of 2481 5.2801289802499%	1237 out of 54401 2.2738552600136%	0	0
4	Biological Process: negative regulation of catalytic activity (GO:0043086);	48 out of 2481 1.93470374848851%	317 out of 54401 0.582709876656679%	0	0
4	Biological Process: auxin polar transport (GO:0009926);	32 out of 2481 1.28980249899234%	157 out of 54401 0.288597636072866%	0	0
4	Biological Process: regulation of cell size (GO:0008361);	32 out of 2481 1.28980249899234%	91 out of 54401 0.167276336832044%	0	0
4	Biological Process: S-adenosylmethionine biosynthetic process (GO:0006556);	49 out of 2481 1.97501007658202%	255 out of 54401 0.468741383430452%	0	0
4	Biological Process: root morphogenesis (GO:0010015);	19 out of 2481 0.765820233776703%	46 out of 54401 0.0845572691678462%	6.4615e-14	6.15781e-11
4	Biological Process: plant-type cell wall biogenesis (GO:0009832);	33 out of 2481 1.33010882708585%	194 out of 54401 0.356611091707873%	6.85471e-11	6.53253e-08
4	Biological Process: DNA replication initiation (GO:0006270);	22 out of 2481 0.886739218057235%	95 out of 54401 0.174629142846639%	2.36709e-10	2.25583e-07
4	Biological Process: polysaccharide biosynthetic process (GO:0000271);	26 out of 2481 1.04796453043128%	133 out of 54401 0.244480799985294%	3.14196e-10	2.99429e-07
4	Biological Process: shoot system development (GO:0048367);	15 out of 2481 0.60459492140266%	49 out of 54401 0.0900718736787927%	2.66401e-09	2.5388e-06
4	Biological Process: regulation of translation (GO:0006417);	18 out of 2481 0.725513905683192%	72 out of 54401 0.132350508262716%	2.68414e-09	2.55799e-06
4	Biological Process: nucleosome assembly (GO:0006334);	32 out of 2481 1.28980249899234%	216 out of 54401 0.397051524788147%	4.78453e-09	4.55966e-06
4	Biological Process: multidimensional cell growth (GO:0009825);	30 out of 2481 1.20918984280532%	198 out of 54401 0.363963897722468%	8.40693e-09	8.0118e-06
4	Biological Process: anthocyanin accumulation in tissues in response to UV light (GO:0043481);	26 out of 2481 1.04796453043128%	158 out of 54401 0.290435837576515%	1.42835e-08	1.36121e-05
4	Biological Process: oxidation-reduction process (GO:0055114);	361 out of 2481 14.5505844417574%	6008 out of 54401 11.0439146339222%	2.38923e-08	2.27694e-05
4	Biological Process: polyamine catabolic process (GO:0006598);	15 out of 2481 0.60459492140266%	57 out of 54401 0.104777485707983%	2.64085e-08	2.51673e-05
4	Biological Process: photosynthesis, light harvesting (GO:0009765);	41 out of 2481 1.65255945183394%	345 out of 54401 0.634179518758846%	2.69981e-08	2.57292e-05
4	Biological Process: cellular modified amino acid biosynthetic process (GO:0042398);	15 out of 2481 0.60459492140266%	59 out of 54401 0.108453888715281%	4.38188e-08	4.17593e-05
4	Biological Process: regulation of DNA replication (GO:0006275);	22 out of 2481 0.886739218057235%	124 out of 54401 0.227936986452455%	4.49998e-08	4.28848e-05
4	Biological Process: tetrahydrofolate interconversion (GO:0035999);	22 out of 2481 0.886739218057235%	128 out of 54401 0.23528979246705%	8.11019e-08	7.72901e-05
4	Biological Process: acetyl-CoA metabolic process (GO:0006084);	24 out of 2481 0.967351874244256%	151 out of 54401 0.277568427050973%	9.97694e-08	9.50802e-05
4	Biological Process: cell wall biogenesis (GO:0042546);	14 out of 2481 0.564288593309149%	55 out of 54401 0.101101082700686%	1.20969e-07	0.000115284
4	Biological Process: cell tip growth (GO:0009932);	21 out of 2481 0.846432889963724%	124 out of 54401 0.227936986452455%	2.05412e-07	0.000195757
4	Biological Process: metal ion transport (GO:0030001);	26 out of 2481 1.04796453043128%	181 out of 54401 0.332714472160438%	2.37618e-07	0.00022645
4	Biological Process: phenylpropanoid metabolic process (GO:0009698);	14 out of 2481 0.564288593309149%	59 out of 54401 0.108453888715281%	3.11276e-07	0.000296647
4	Biological Process: sterol biosynthetic process (GO:0016126);	35 out of 2481 1.41072148327287%	297 out of 54401 0.545945846583702%	3.32065e-07	0.000316458
4	Biological Process: asymmetric cell division (GO:0008356);	15 out of 2481 0.60459492140266%	70 out of 54401 0.128674105255418%	4.93514e-07	0.000470319
4	Biological Process: zinc ion transmembrane transport (GO:0071577);	11 out of 2481 0.443369609028617%	37 out of 54401 0.0680134556350067%	4.93979e-07	0.000470762
4	Biological Process: regulation of cellular macromolecule biosynthetic process (GO:2000112);	11 out of 2481 0.443369609028617%	37 out of 54401 0.0680134556350067%	4.93979e-07	0.000470762
4	Biological Process: male meiosis (GO:0007140);	10 out of 2481 0.403063280935107%	30 out of 54401 0.0551460451094649%	4.9586e-07	0.000472555
4	Biological Process: DNA unwinding involved in DNA replication (GO:0006268);	9 out of 2481 0.362756952841596%	24 out of 54401 0.0441168360875719%	5.89341e-07	0.000561642
4	Biological Process: DNA endoreduplication (GO:0042023);	19 out of 2481 0.765820233776703%	111 out of 54401 0.20404036690502%	6.48125e-07	0.000617663
4	Biological Process: GTP catabolic process (GO:0006184);	76 out of 2481 3.06328093510681%	924 out of 54401 1.69849818937152%	6.96225e-07	0.000663502
4	Biological Process: double-strand break repair via homologous recombination (GO:0000724);	17 out of 2481 0.685207577589682%	92 out of 54401 0.169114538335692%	8.17641e-07	0.000779212
4	Biological Process: somatic cell DNA recombination (GO:0016444);	14 out of 2481 0.564288593309149%	66 out of 54401 0.121321299240823%	1.34269e-06	0.00127959
4	Biological Process: polysaccharide catabolic process (GO:0000272);	22 out of 2481 0.886739218057235%	152 out of 54401 0.279406628554622%	1.7111e-06	0.00163068
4	Biological Process: microtubule nucleation (GO:0007020);	25 out of 2481 1.00765820233777%	190 out of 54401 0.349258285693278%	2.09617e-06	0.00199765
4	Biological Process: plant-type cell wall organization (GO:0009664);	32 out of 2481 1.28980249899234%	284 out of 54401 0.522049227036268%	2.74093e-06	0.0026121
4	Biological Process: mitochondrial fission (GO:0000266);	4 out of 2481 0.161225312374043%	4 out of 54401 0.00735280601459532%	4.31595e-06	0.0041131
4	Biological Process: negative regulation of flavonoid biosynthetic process (GO:0009964);	4 out of 2481 0.161225312374043%	4 out of 54401 0.00735280601459532%	4.31595e-06	0.0041131
4	Biological Process: methylation (GO:0032259);	65 out of 2481 2.61991132607819%	791 out of 54401 1.45401738938622%	4.43849e-06	0.00422988
4	Biological Process: gene silencing by RNA (GO:0031047);	15 out of 2481 0.60459492140266%	87 out of 54401 0.159923530817448%	8.68019e-06	0.00827222
4	Biological Process: dTDP-rhamnose biosynthetic process (GO:0019305);	5 out of 2481 0.201531640467553%	8 out of 54401 0.0147056120291906%	9.80146e-06	0.00934079
4	Biological Process: response to cold (GO:0009409);	69 out of 2481 2.78113663845224%	883 out of 54401 1.62313192772192%	1.22816e-05	0.0117044
4	Biological Process: lipid metabolic process (GO:0006629);	42 out of 2481 1.69286577992745%	454 out of 54401 0.834543482656569%	1.38891e-05	0.0132363
4	Biological Process: transmembrane receptor protein tyrosine kinase signaling pathway (GO:0007169);	18 out of 2481 0.725513905683192%	124 out of 54401 0.227936986452455%	1.39309e-05	0.0132762
4	Biological Process: brassinosteroid biosynthetic process (GO:0016132);	22 out of 2481 0.886739218057235%	173 out of 54401 0.318008860131248%	1.44526e-05	0.0137733
4	Biological Process: cellular cation homeostasis (GO:0030003);	18 out of 2481 0.725513905683192%	125 out of 54401 0.229775187956104%	1.55865e-05	0.014854
4	Biological Process: abscisic acid-activated signaling pathway involved in stomatal movement (GO:1901527);	4 out of 2481 0.161225312374043%	5 out of 54401 0.00919100751824415%	2.07936e-05	0.0198163
4	Biological Process: positive regulation of anion channel activity (GO:1901529);	4 out of 2481 0.161225312374043%	5 out of 54401 0.00919100751824415%	2.07936e-05	0.0198163
4	Biological Process: regulation of gene silencing (GO:0060968);	4 out of 2481 0.161225312374043%	5 out of 54401 0.00919100751824415%	2.07936e-05	0.0198163
4	Biological Process: hydrogen peroxide mediated signaling pathway involved in stomatal movement (GO:1901528);	4 out of 2481 0.161225312374043%	5 out of 54401 0.00919100751824415%	2.07936e-05	0.0198163
4	Biological Process: cysteine biosynthetic process (GO:0019344);	39 out of 2481 1.57194679564692%	417 out of 54401 0.766530027021562%	2.16353e-05	0.0206184
4	Biological Process: multicellular organism reproduction (GO:0032504);	11 out of 2481 0.443369609028617%	53 out of 54401 0.097424679693388%	2.24695e-05	0.0214134
4	Biological Process: regulation of hormone levels (GO:0010817);	13 out of 2481 0.523982265215639%	73 out of 54401 0.134188709766365%	2.37778e-05	0.0226603
4	Biological Process: cellular component organization or biogenesis (GO:0071840);	7 out of 2481 0.282144296654575%	21 out of 54401 0.0386022315766254%	2.68716e-05	0.0256087
4	Biological Process: L-serine biosynthetic process (GO:0006564);	7 out of 2481 0.282144296654575%	21 out of 54401 0.0386022315766254%	2.68716e-05	0.0256087
4	Biological Process: regulation of cell cycle (GO:0051726);	16 out of 2481 0.644901249496171%	107 out of 54401 0.196687560890425%	2.82572e-05	0.0269291
4	Biological Process: xyloglucan metabolic process (GO:0010411);	6 out of 2481 0.241837968561064%	15 out of 54401 0.0275730225547325%	3.13372e-05	0.0298643
4	Biological Process: histone H3-K9 methylation (GO:0051567);	23 out of 2481 0.927045546150746%	196 out of 54401 0.360287494715171%	3.4457e-05	0.0328376
4	Biological Process: root hair elongation (GO:0048767);	36 out of 2481 1.45102781136638%	386 out of 54401 0.709545780408448%	4.64637e-05	0.0442799
5	Biological Process: anthocyanin-containing compound biosynthetic process (GO:0009718);	19 out of 1287 1.47630147630148%	55 out of 54401 0.101101082700686%	0	0
5	Biological Process: fatty acid biosynthetic process (GO:0006633);	39 out of 1287 3.03030303030303%	470 out of 54401 0.86395470671495%	1.40897e-11	9.01743e-09
5	Biological Process: leucine metabolic process (GO:0006551);	9 out of 1287 0.699300699300699%	24 out of 54401 0.0441168360875719%	2.14414e-09	1.37225e-06
5	Biological Process: response to UV-B (GO:0010224);	19 out of 1287 1.47630147630148%	162 out of 54401 0.29778864359111%	1.20489e-08	7.71129e-06
5	Biological Process: flavonoid biosynthetic process (GO:0009813);	13 out of 1287 1.01010101010101%	87 out of 54401 0.159923530817448%	1.38618e-07	8.87154e-05
5	Biological Process: nectary development (GO:0010254);	5 out of 1287 0.388500388500388%	7 out of 54401 0.0128674105255418%	1.48441e-07	9.50025e-05
5	Biological Process: leaf pavement cell development (GO:0090436);	5 out of 1287 0.388500388500388%	8 out of 54401 0.0147056120291906%	3.88078e-07	0.00024837
5	Biological Process: valine metabolic process (GO:0006573);	9 out of 1287 0.699300699300699%	44 out of 54401 0.0808808661605485%	7.5989e-07	0.00048633
5	Biological Process: acetyl-CoA biosynthetic process (GO:0006085);	10 out of 1287 0.777000777000777%	64 out of 54401 0.117644896233525%	2.52111e-06	0.00161351
5	Biological Process: biosynthetic process (GO:0009058);	28 out of 1287 2.17560217560218%	437 out of 54401 0.803294057094539%	2.56322e-06	0.00164046
5	Biological Process: prenylated protein catabolic process (GO:0030327);	5 out of 1287 0.388500388500388%	11 out of 54401 0.0202202165401371%	3.01709e-06	0.00193094
5	Biological Process: oxalate catabolic process (GO:0033611);	5 out of 1287 0.388500388500388%	11 out of 54401 0.0202202165401371%	3.01709e-06	0.00193094
5	Biological Process: farnesyl diphosphate metabolic process (GO:0045338);	5 out of 1287 0.388500388500388%	11 out of 54401 0.0202202165401371%	3.01709e-06	0.00193094
5	Biological Process: branched-chain amino acid biosynthetic process (GO:0009082);	9 out of 1287 0.699300699300699%	54 out of 54401 0.0992628811970368%	4.61178e-06	0.00295154
5	Biological Process: pectin catabolic process (GO:0045490);	13 out of 1287 1.01010101010101%	118 out of 54401 0.216907777430562%	4.79884e-06	0.00307126
5	Biological Process: prenylcysteine catabolic process (GO:0030328);	5 out of 1287 0.388500388500388%	12 out of 54401 0.022058418043786%	5.07092e-06	0.00324539
5	Biological Process: pyrimidine nucleotide biosynthetic process (GO:0006221);	10 out of 1287 0.777000777000777%	69 out of 54401 0.126835903751769%	5.08638e-06	0.00325528
5	Biological Process: flavonol biosynthetic process (GO:0051555);	9 out of 1287 0.699300699300699%	58 out of 54401 0.106615687211632%	8.48558e-06	0.00543077
5	Biological Process: coenzyme A biosynthetic process (GO:0015937);	10 out of 1287 0.777000777000777%	73 out of 54401 0.134188709766365%	8.5339e-06	0.00546169
5	Biological Process: cellular modified amino acid biosynthetic process (GO:0042398);	9 out of 1287 0.699300699300699%	59 out of 54401 0.108453888715281%	9.80352e-06	0.00627425
5	Biological Process: protein autophosphorylation (GO:0046777);	23 out of 1287 1.78710178710179%	356 out of 54401 0.654399735298983%	1.70701e-05	0.0109249
5	Biological Process: response to hypoxia (GO:0001666);	13 out of 1287 1.01010101010101%	141 out of 54401 0.259186412014485%	3.31107e-05	0.0211909
5	Biological Process: RNA polyadenylation (GO:0043631);	6 out of 1287 0.466200466200466%	27 out of 54401 0.0496314405985184%	3.34968e-05	0.0214379
5	Biological Process: floral meristem determinacy (GO:0010582);	5 out of 1287 0.388500388500388%	17 out of 54401 0.0312494255620301%	3.58973e-05	0.0229743
5	Biological Process: response to toxic substance (GO:0009636);	10 out of 1287 0.777000777000777%	87 out of 54401 0.159923530817448%	4.07856e-05	0.0261028
5	Biological Process: metabolic process (GO:0008152);	75 out of 1287 5.82750582750583%	1970 out of 54401 3.6212569621882%	4.54766e-05	0.029105
5	Biological Process: root hair cell tip growth (GO:0048768);	5 out of 1287 0.388500388500388%	18 out of 54401 0.0330876270656789%	4.87344e-05	0.03119
5	Biological Process: defense response to fungus (GO:0050832);	22 out of 1287 1.70940170940171%	358 out of 54401 0.658076138306281%	5.44651e-05	0.0348577
5	Biological Process: response to nematode (GO:0009624);	13 out of 1287 1.01010101010101%	149 out of 54401 0.273892024043676%	5.88907e-05	0.03769
6	Biological Process: pentose-phosphate shunt (GO:0006098);	35 out of 899 3.89321468298109%	495 out of 54401 0.909909744306171%	0	0
6	Biological Process: rRNA processing (GO:0006364);	53 out of 899 5.89543937708565%	584 out of 54401 1.07350967813092%	0	0
6	Biological Process: chlorophyll biosynthetic process (GO:0015995);	26 out of 899 2.89210233592881%	279 out of 54401 0.512858219518024%	0	0
6	Biological Process: chloroplast relocation (GO:0009902);	28 out of 899 3.11457174638487%	281 out of 54401 0.516534622525321%	0	0
6	Biological Process: photosynthetic electron transport in photosystem I (GO:0009773);	23 out of 899 2.55839822024472%	104 out of 54401 0.191172956379478%	0	0
6	Biological Process: response to blue light (GO:0009637);	35 out of 899 3.89321468298109%	283 out of 54401 0.520211025532619%	0	0
6	Biological Process: regulation of protein dephosphorylation (GO:0035304);	27 out of 899 3.00333704115684%	243 out of 54401 0.446682965386666%	0	0
6	Biological Process: thylakoid membrane organization (GO:0010027);	37 out of 899 4.11568409343715%	515 out of 54401 0.946673774379147%	0	0
6	Biological Process: photosystem II assembly (GO:0010207);	47 out of 899 5.22803114571746%	360 out of 54401 0.661752541313579%	0	0
6	Biological Process: plastid organization (GO:0009657);	17 out of 899 1.89098998887653%	123 out of 54401 0.226098784948806%	2.63065e-11	1.65731e-08
6	Biological Process: response to far red light (GO:0010218);	28 out of 899 3.11457174638487%	373 out of 54401 0.685649160861014%	4.16563e-11	2.62435e-08
6	Biological Process: response to red light (GO:0010114);	24 out of 899 2.66963292547275%	275 out of 54401 0.505505413503428%	4.68844e-11	2.95372e-08
6	Biological Process: PSII associated light-harvesting complex II catabolic process (GO:0010304);	13 out of 899 1.4460511679644%	74 out of 54401 0.136026911270013%	2.60124e-10	1.63878e-07
6	Biological Process: carotenoid biosynthetic process (GO:0016117);	25 out of 899 2.78086763070078%	327 out of 54401 0.601091891693167%	3.40357e-10	2.14425e-07
6	Biological Process: transcription from plastid promoter (GO:0042793);	20 out of 899 2.22469410456062%	212 out of 54401 0.389698718773552%	5.23071e-10	3.29535e-07
6	Biological Process: isopentenyl diphosphate biosynthetic process, methylerythritol 4-phosphate pathway (GO:0019288);	32 out of 899 3.559510567297%	592 out of 54401 1.08821529016011%	7.50112e-09	4.7257e-06
6	Biological Process: maltose metabolic process (GO:0000023);	24 out of 899 2.66963292547275%	364 out of 54401 0.669105347328174%	1.39956e-08	8.81723e-06
6	Biological Process: divalent metal ion transport (GO:0070838);	13 out of 899 1.4460511679644%	104 out of 54401 0.191172956379478%	1.93064e-08	1.2163e-05
6	Biological Process: starch biosynthetic process (GO:0019252);	30 out of 899 3.33704115684093%	581 out of 54401 1.06799507361997%	6.00393e-08	3.78248e-05
6	Biological Process: xylulose metabolic process (GO:0005997);	5 out of 899 0.556173526140156%	8 out of 54401 0.0147056120291906%	6.54987e-08	4.12642e-05
6	Biological Process: oxidative photosynthetic carbon pathway (GO:0009854);	7 out of 899 0.778642936596218%	24 out of 54401 0.0441168360875719%	8.90749e-08	5.61172e-05
6	Biological Process: regulation of transcription, DNA-templated (GO:0006355);	75 out of 899 8.34260289210234%	2395 out of 54401 4.40249260123895%	1.24974e-07	7.87337e-05
6	Biological Process: cellular cation homeostasis (GO:0030003);	13 out of 899 1.4460511679644%	125 out of 54401 0.229775187956104%	1.75865e-07	0.000110795
6	Biological Process: stomatal complex morphogenesis (GO:0010103);	19 out of 899 2.11345939933259%	294 out of 54401 0.540431242072756%	5.96066e-07	0.000375522
6	Biological Process: positive regulation of catalytic activity (GO:0043085);	19 out of 899 2.11345939933259%	296 out of 54401 0.544107645080054%	6.60206e-07	0.00041593
6	Biological Process: cysteine biosynthetic process (GO:0019344);	22 out of 899 2.44716351501669%	417 out of 54401 0.766530027021562%	2.39165e-06	0.00150674
6	Biological Process: regulation of multi-organism process (GO:0043900);	10 out of 899 1.11234705228031%	94 out of 54401 0.17279094134299%	3.73973e-06	0.00235603
6	Biological Process: detection of biotic stimulus (GO:0009595);	10 out of 899 1.11234705228031%	94 out of 54401 0.17279094134299%	3.73973e-06	0.00235603
6	Biological Process: positive regulation of transcription, DNA-templated (GO:0045893);	28 out of 899 3.11457174638487%	657 out of 54401 1.20769838789728%	6.7827e-06	0.0042731
6	Biological Process: protein targeting to chloroplast (GO:0045036);	11 out of 899 1.22358175750834%	125 out of 54401 0.229775187956104%	7.92925e-06	0.00499543
6	Biological Process: myo-inositol hexakisphosphate biosynthetic process (GO:0010264);	11 out of 899 1.22358175750834%	130 out of 54401 0.238966195474348%	1.15353e-05	0.00726725
6	Biological Process: phosphatidylcholine catabolic process (GO:0034638);	5 out of 899 0.556173526140156%	23 out of 54401 0.0422786345839231%	3.2028e-05	0.0201776
6	Biological Process: negative regulation of reductive pentose-phosphate cycle (GO:0080153);	3 out of 899 0.333704115684093%	5 out of 54401 0.00919100751824415%	4.38772e-05	0.0276427
6	Biological Process: glucosinolate biosynthetic process (GO:0019761);	14 out of 899 1.55728587319244%	243 out of 54401 0.446682965386666%	6.19249e-05	0.0390127
