# Supplementary material for: The complexity of the Fragaria x ananassa (octoploid) transcriptome by single-molecule long-read sequencing
Source: Hortic Res. 2019 Apr 6;6:46. doi: 10.1038/s41438-019-0126-6 (PMC6441658; doi:10.1038/s41438-019-0126-6)
Supplement: Supplementary file 5 — Supplementary Information 5 [file 41438_2019_126_MOESM5_ESM.xlsx]

## Sheet: Sheet1
TF family	Accession number from FVG	Putative transcript variants from SMLR	cluster	GF1	GF2	WF1	WF2	TS1	TS2	RF1	RF2
AP2 family protein	gene00377	F01.PB32594	1	4.22	25.54	7.54	5.73	8.43	14.17	36.57	40.83
	gene02470	F01.PB38756	4	5.33	4.76	2.02	3.41	1.99	1.12	0.55	0.47
		F01.PB35684	4	3.48	2.59	0.33	1.4	1.09	0.3	0.05	0
	gene20828	F01.PB95423	3	0.64	1.28	0.3	0.81	0.36	0.2	0.08	0
	gene23876	F01.PB82474	1	6.31	8.03	3.64	3.97	6.04	5.22	12.75	9.38
		F01.PB77815	5	1.5	1.58	3.66	1.46	2.57	4.49	4.87	3.59
ARF family protein	gene06434	F01.PB114013	2	0	0.4	0.41	0.44	0	1.59	0	0
	gene08492	F01.PB104194	6	3.42	2.54	3.84	4.29	2.18	1.71	1.19	0.51
	gene12224	F01.PB118954	3	0.53	0.33	0.25	0.43	0.4	0.11	0	0.14
	gene12917	F01.PB104917	3	6.32	6.49	5	7.63	3.4	2.59	1.26	1.54
		F01.PB112371	6	7.65	5.23	13.5	11.1	7.37	8.41	2.38	1.78
		F01.PB18661	6	9.83	6.41	14.7	11.6	8.14	8.02	2.7	1.64
	gene19138	F01.PB11498	4	4.66	4.9	0.86	1.7	0.95	0.22	0.1	0.23
	gene28545	F01.PB103738	4	5.38	6.09	1.05	2.36	1.87	1.67	1.97	6.51
	gene29771	F01.PB92446	3	4.63	4.77	3.62	4.8	4.31	2.06	1.1	0.84
		F01.PB71956	3	4.31	2.78	2.38	2.84	3.48	2.34	0.82	0.46
		F01.PB107135	6	0.48	0.55	0.63	0.63	0.4	0.24	0.06	0.05
		F01.PB95484	6	12.28	10.41	10.48	12.33	12.7	7.83	4.01	2.43
		F01.PB95237	6	9.49	7.63	9.08	11.01	10.51	7.3	4.25	2.8
		F01.PB12832	6	9.21	8.23	8.57	10.28	9.69	6.03	2.99	1
	gene30394	F01.PB110932	1	1.73	1.73	2.03	1.33	2.2	3.26	4.86	4.25
		F01.PB19582	1	0.34	0.59	0.37	0.27	0.64	0.69	4.4	6.83
		F01.PB113238	1	4.68	5.77	8.16	3.14	12.31	8.14	42.13	49.44
		F01.PB104744	5	3.97	4.4	10.02	5.1	6.58	7.8	9.62	7.08
		F01.PB119093	5	9.54	9.73	19.81	14.74	21.38	27.65	29.06	23.43
	gene31631	F01.PB18924	3	9.86	8.73	7.81	10.8	6.47	3.29	1.58	0.99
		F01.PB102950	3	4.21	2.9	3.05	4.84	2.48	1.88	0.22	0.29
ARR-B family protein	gene05178	F01.PB72833	1	1.86	1.1	2.47	1.73	2.35	4.76	13.32	17.96
	gene10041	F01.PB95915	6	2.46	2	2.17	3.47	1.42	1.44	0.58	0.71
B3 family protein	gene28098	F01.PB113829	6	5.79	8.17	9.22	7.9	4.82	5.58	2.49	3.13
	gene31952	F01.PB49529	4	15.91	15.34	4.79	8.6	3.65	4.23	2.63	0.76
BBR-BPC family protein	gene08483	F01.PB49665	6	9.95	12.45	9.61	14.02	12.09	8.42	4.91	3.5
		F01.PB59319	6	9.4	9	8.35	10.5	10.76	6.88	3.55	2.89
BES1 family protein	gene29525	F01.PB46528	2	0	0.4	1.93	2.11	0.85	1.63	1.22	0
		F01.PB54832	3	2.15	3.19	1.74	2.28	1.85	2.21	0.56	0.5
		F01.PB59896	3	18.35	15.51	12.82	22.17	10.77	10.97	3.96	4.74
		F01.PB64413	3	10.63	8.1	10.1	9.57	7.15	7.5	4	2.57
		F01.PB59511	6	16.65	9.99	19.99	18.61	16.81	15.06	6.23	4.25
		F01.PB51942	6	7.27	6.45	11.06	10.52	8.93	7	2.94	2.05
bHLH family protein	gene02629	F01.PB11905	3	5.42	5.88	4.09	6.35	3.16	4.72	1.76	2.15
	gene05560	F01.PB46213	4	2.82	7.23	0.64	1.25	0.54	0	0	0
	gene06435	F01.PB9248	4	5.74	35.44	3.47	3.53	3.2	5.16	0.39	0.42
	gene08188	F01.PB4836	1	1	0.23	0	0.06	0.76	0.18	1.22	1.63
	gene09544	F01.PB59822	3	14.67	17.2	10.6	14.99	11.07	7.57	4.78	4.45
	gene10062	F01.PB46226	1	1.77	3.15	2.62	2.04	2.17	2.12	7.12	5.88
		F01.PB78854	1	0.64	0.42	0.41	0.37	0.77	0.35	3.08	2.33
		F01.PB30052	3	1.61	2.51	2.39	1.64	1.1	0.87	0.5	0.18
	gene10501	F01.PB76178	3	3.21	3.47	1.67	3.79	1.67	1.6	0.72	0.51
	gene12030	F01.PB31147	4	2.14	3.4	0.46	0.64	0.24	0.42	0.74	1.04
		F01.PB7121	4	4.57	7.68	0.14	1.03	0.64	0.38	0.61	0.59
	gene16871	F01.PB83240	2	17.52	10.47	49.54	37.24	51.7	42.74	39.26	38.41
		F01.PB15562	2	8.92	6.98	19.54	15.64	20.99	20.17	16.86	14.66
		F01.PB71208	2	4.49	2.15	10.73	7.66	9.88	10.44	8.69	7.68
		F01.PB13741	3	9.76	7.24	5.52	8.49	4.63	4.47	2.84	2.19
	gene20622	F01.PB94535	1	0.87	1.53	2.98	1.67	3.33	9.92	11.52	16.89
	gene21000	F01.PB20394	3	3.82	4.22	1.83	3.07	0.36	0.43	0	0
	gene26139	F01.PB14335	3	13.33	10.55	8.03	12.9	9.01	7.21	4.78	3.22
		F01.PB12871	3	2.7	2.95	0.45	3.19	0.4	0.81	0.38	0.33
	gene27827	F01.PB11582	6	11.88	5.97	7.99	10.78	8.33	7.72	4.11	1.4
	gene32494	F01.PB18544	4	3.92	4.2	1.52	2.97	2.18	1.2	1.21	0.79
		F01.PB71242	4	5.81	7.29	1.8	5.24	1.79	1.33	0.74	0.22
		F01.PB106917	4	5.51	6.54	1.77	3.58	1.97	1.19	2.52	1.67
bZIP family protein	gene08484	F01.PB16523	2	0	0.33	3.04	1.57	2.77	0.55	1.18	1.02
	gene08566	F01.PB65237	2	1.17	0.63	7.15	3.46	6.76	4.57	1.36	0.53
	gene09110	F01.PB47016	6	7.61	5.4	12.79	13.41	11.53	8.68	4.45	3.72
		F01.PB44017	6	6.92	3.46	10.94	8.99	8.44	6.13	3.81	2.91
	gene11666	F01.PB70330	3	42	32.97	22.72	54.64	24.95	14.79	10.55	7.46
		F01.PB41208	3	17.47	15.78	14.31	22.92	11	7.38	6.19	4.57
		F01.PB44158	3	6.9	6.22	4.42	6.48	4	1.23	1.24	0.24
		F01.PB56205	3	17.75	11.59	6.89	16.95	9.11	4.57	4.2	1.82
		F01.PB25136	3	16.42	10.2	7.1	14.7	5.57	4.19	2.43	3.63
	gene14942	F01.PB3358	5	8.91	6.17	11.81	12.88	12.86	8.2	16.72	14.46
	gene15193	F01.PB69068	4	159.8	154.11	22.68	104.35	54.59	30.71	28.65	27.56
		F01.PB56174	4	275.07	236.57	51.11	192.41	103.06	58.21	62.66	65.99
		F01.PB7537	4	75.61	60.54	7.83	45.04	14.81	4.8	2.95	5.62
		F01.PB80116	4	257.77	217.52	39.43	152.63	82.68	41.68	47.43	48.74
		F01.PB31205	4	325.52	248.67	51.91	207.31	86.54	27.5	20.97	32.29
	gene17796	F01.PB2406	3	5.02	4.26	2.3	3.07	1.07	1.78	0.33	0.21
		F01.PB88575	3	2.25	1.89	1.2	1.4	0.47	0.84	0.23	0.12
	gene18928	F01.PB85848	3	3.76	3.51	1.12	4.18	1.82	1.01	0.63	0.42
		F01.PB75212	3	1.49	1.05	0.62	2.31	0.14	0.66	0.22	0.11
	gene21800	F01.PB29499	4	15.88	78.59	4.46	7.38	9.9	2.27	1.58	0.8
	gene22776	F01.PB503	3	22.21	18.32	9.46	26.25	14.65	10.37	1	0.45
	gene28250	F01.PB72084	2	0.02	0	1.25	1.6	2.39	2.25	1.47	2.13
		F01.PB58039	6	1.2	1.71	0.7	2.47	1.34	0.98	0.28	0.19
	gene31322	F01.PB57421	1	1.34	0.61	4.43	2.66	2.69	2.17	8.49	5.4
	gene31621	F01.PB7572	3	3.88	3.58	2.43	3.61	2.33	0.91	1.09	0.56
	gene32629	F01.PB70506	5	6.56	6.46	9.14	8.14	12.71	10.17	13.88	13.76
C2H2 family protein	gene01098	F01.PB43235	6	20.95	22.86	32.46	31.43	23.71	16.07	8.59	5.9
	gene02558	F01.PB45268	6	2.8	1.06	4.94	9.3	1.38	1.7	0.5	0.39
		F01.PB63643	6	5.19	3.73	12.16	17.82	6.73	4.95	2.94	1.56
		F01.PB32901	6	4.93	3.82	18.62	20.01	13.13	7.76	3.12	2.33
		F01.PB59639	6	2.8	2.12	9.56	10.56	6.52	3.46	0.87	1.59
	gene02702	F01.PB87363	3	7.54	11.06	8.59	7.45	9.05	5.22	2.15	2.84
		F01.PB38022	3	3.06	3.84	2.26	2.27	2.16	1.7	0.36	0.74
		F01.PB10815	4	7.31	10.25	5.18	5.88	3.58	3.62	2.2	1.93
		F01.PB62244	4	2.34	3.72	1.27	2.3	1.47	1.32	0.74	0.81
		F01.PB7069	6	5.71	5.98	5.73	7.42	6.31	4.75	1.64	1.57
	gene04812	F01.PB87768	1	3.43	3.57	8.89	6.27	11.46	5.12	11.36	18.21
		F01.PB97790	2	0	0	0.7	0.7	0.52	0	0.79	0.27
		F01.PB85490	2	7.38	5.6	25.64	17.03	22.73	29.13	22.87	24.46
		F01.PB13710	5	3.88	4.04	6.74	6.46	6.69	6.28	7.72	8.65
		F01.PB11369	5	4.14	3.84	12.74	11.58	12.98	11	12.18	12.99
	gene05263	F01.PB60423	1	3.94	2.5	6.63	5.39	12.7	10.5	19.76	33.91
		F01.PB25776	3	38.49	41.96	23.02	35.8	26.61	18.56	10.87	16.22
	gene08512	F01.PB47663	3	2.07	4.54	2.01	1.85	0.94	0.55	0.42	0
		F01.PB35854	4	2.49	5.17	1.71	1.12	0.69	0.28	0.18	0.09
	gene09139	F01.PB45589	6	7.85	7.46	10.44	12.63	9	7.46	3.14	2.69
	gene09325	F01.PB71970	4	3.34	4.94	1.91	2.87	1.02	1.45	1.01	0
	gene09703	F01.PB94865	3	19.53	15.72	14.66	20.75	14.6	11.49	4.65	2.85
		F01.PB88530	3	7.32	7.42	5.65	7.11	4.62	2.87	0.73	0.18
	gene16285	F01.PB30775	2	13.28	11.42	29.96	26.42	25.76	34.13	16.89	17.19
	gene22505	F01.PB99019	3	0.86	0.65	0.2	0.9	0	0.11	0.33	0.08
	gene23037	F01.PB100291	1	2.06	1.22	2.32	2.71	2.22	2.87	4.78	4.94
	gene26659	F01.PB22731	1	0.82	1.08	3.11	4.38	3.43	4.63	7.57	15.71
	gene29562	F01.PB87943	6	3.37	2.25	3.84	3.92	3.27	3.25	1.46	0.2
C3H family protein	gene01153	F01.PB68369	1	0.7	1.89	13.99	6.78	14.5	23.63	44.81	62.28
		F01.PB8395	1	12.11	8.32	33.34	17.41	34.28	64.87	116.65	153.21
		F01.PB56167	5	10.05	7.7	13.86	12.09	16.47	18.68	21.29	16.21
	gene02650	F01.PB8270	3	9.57	11.57	8.47	10.61	2.48	1.93	0.76	0.18
		F01.PB70140	3	2.22	3.72	2.59	4.33	0	0.6	0.07	0.49
		F01.PB60622	3	11.74	13.43	9.7	15.45	3.17	2.76	1.01	0.5
	gene07914	F01.PB14607	5	4.9	3.91	8.43	8.1	11.87	8.82	12.06	11.04
	gene16801	F01.PB8996	2	5.7	6.07	15.06	12.53	15.69	10.78	11.85	14.71
	gene20982	F01.PB102213	3	3.32	4.23	3.22	5.7	2.3	1.81	1.46	0.87
		F01.PB101770	5	8.49	9.04	17.9	17.74	22.46	12.05	23.13	20.21
		F01.PB83769	6	0.51	0.96	1.27	1.3	0	0	0.42	0.17
		F01.PB107002	6	1.61	1.32	1.47	2.07	0.85	0.67	0.29	0
	gene24932	F01.PB9183	3	9.36	6.63	7.59	9.27	5.36	4.06	2.5	1.88
		F01.PB83631	3	2.44	1.68	1.05	2.78	0.9	1.5	0.2	0.27
		F01.PB93168	4	3.66	3.82	2.61	2.18	1.23	0.7	1.43	0.92
		F01.PB100264	6	3.65	2.91	3.49	3.96	2.77	1.98	0.97	0.8
CO-like family protein	gene03742	F01.PB63113	6	0.39	0.14	5.49	2.63	2.48	1.62	0.19	0.12
		F01.PB6334	6	2.78	3.23	4.02	5.94	2.27	0.82	0.11	0
	gene04172	F01.PB35672	3	18.59	17.13	18.7	19.27	9.18	6.97	2.57	2.4
	gene14981	F01.PB58001	3	9.69	9.03	7.31	9.4	6.86	3.8	2.49	1.61
		F01.PB69403	3	27.21	24.82	27.78	27.53	20.21	13.6	5.89	6.14
		F01.PB36681	6	6.02	3.84	3.82	7.17	5.12	3.55	0.39	1
		F01.PB58515	6	29.91	24.19	39.7	35.8	37.42	22.34	11.73	8.8
	gene15552	F01.PB12412	1	1.74	2.21	2.32	2	2.24	3.04	5.77	5
	gene25171	F01.PB12117	4	1	1.85	0.05	0.61	0.06	0.03	0	0
	gene27383	F01.PB49546	6	6.32	5.7	12.79	12.23	7.84	8.16	2.56	5.73
		F01.PB4817	6	32.67	25.1	77.27	78.19	49.39	47.18	16.65	29.74
DBB family protein	gene14875	F01.PB4075	3	10.45	12.09	11.49	10.09	8.19	3.88	2.28	2.2
		F01.PB68433	6	1.27	0.95	1.43	2.05	1.37	0.75	0.25	0.05
		F01.PB64441	6	27.92	24.81	38.8	33.28	29.54	16.55	16	9.53
	gene27337	F01.PB63695	2	10.59	8.34	21.32	19.91	23.07	25.9	15.95	21.63
Dof family protein	gene04441	F01.PB101080	5	2.51	2.67	11.24	4.11	10.28	10.55	12.17	9.37
	gene26022	F01.PB100862	6	0.22	0.22	0.52	0.83	0.52	0.42	0.05	0.05
		F01.PB58177	6	1.84	1.17	3.1	2.2	2.32	1.13	0.32	0.13
		F01.PB3317	6	1.57	1.23	1.26	2.2	1.34	0.94	0.18	0
	gene26135	F01.PB30510	6	33.5	19.43	23.65	43.85	17.37	16.08	3.91	2.4
		F01.PB36206	6	5.18	2.61	2.59	7.22	4.21	2.45	0.56	0.35
		F01.PB57248	6	7.2	4.83	5.43	10.31	6.55	5.75	1.96	1.22
	gene29391	F01.PB44055	3	1.24	2.96	1.64	1.77	1.2	0.65	0.08	0.16
	gene29725	F01.PB54803	3	10.17	9.92	6.83	11.61	8.19	5.95	3.29	2.05
		F01.PB45831	3	5.22	5.13	2.69	5.15	1.77	2.29	0.85	0.81
	gene30428	F01.PB35801	3	4.62	6.24	3.23	4.93	2.52	1.21	0.78	0.71
		F01.PB9688	3	8.38	9.42	7.58	9.21	6.33	3.66	2.28	0.86
		F01.PB66678	3	8.77	8.06	8.24	9.35	7.8	4.08	2.35	1.56
		F01.PB35552	6	5.26	5.39	5.63	7.52	3.66	2.42	2.08	1.21
E2F/DP family protein	gene09494	F01.PB32295	4	11.96	7.81	1.25	2.88	4.91	1.14	2.29	0.66
EIL family protein	gene00379	F01.PB16808	1	0.6	1.37	0	1.07	2.15	0	1.91	1.85
		F01.PB91918	3	5.19	4.91	4.56	5.96	2.2	2.69	1.26	1.6
		F01.PB84279	3	0.8	0.79	1.15	0	0	1.04	0	0
ERF family protein	gene00975	F01.PB31469	6	29.48	29.77	34.98	38.71	18.33	13.65	7.82	4.57
		F01.PB36141	6	10.03	15.51	20.41	18.02	10.93	7.42	5.55	3.56
		F01.PB36913	6	8.05	7.2	10.17	10.78	4.3	3.49	3.13	1.74
		F01.PB31414	6	27.27	21.68	43.67	48.6	22.73	17.07	9.05	4.47
	gene03751	F01.PB33793	4	4.85	5.48	1.99	3.04	1.74	2.66	0.87	1.41
		F01.PB74618	4	10.4	9.78	5.27	6.16	4.31	5.51	2.7	3.82
	gene05448	F01.PB4871	1	25.55	19.99	35.57	33.17	30.44	31.96	48.16	56.25
	gene08838	F01.PB46470	4	1.75	1.82	0.3	0.63	0.04	0	0	0.08
		F01.PB9894	4	1.73	2.03	0.04	0.92	0.08	0.13	0	0
	gene08876	F01.PB27682	4	2.22	6.22	0	0.36	0.1	0	0	0
	gene09137	F01.PB55372	6	1.98	0.96	2.47	1.86	2.38	1.11	0.41	0.32
		F01.PB65648	6	4.21	2.86	9.65	10	7.25	4	1.95	1.29
		F01.PB68846	6	5.07	2.4	9.15	7.55	7.04	2.92	0.95	0.84
		F01.PB38141	6	12.41	8.7	29.39	26.99	21.47	9.51	5.37	3.15
		F01.PB59258	6	2.81	3.63	7.53	8.25	8.09	3.14	1.75	0.78
		F01.PB3889	6	2.44	1.45	7.11	6.59	4.44	1.65	0.71	0.41
		F01.PB63327	6	6.75	2.57	14.46	12.03	10.15	2.97	1.29	0.11
	gene10845	F01.PB54367	1	1.1	1.52	3.23	4.27	1.97	1.55	6.96	4.6
	gene11882	F01.PB53894	4	8.93	10.65	2.06	5.89	1.72	1.42	1.56	1.1
		F01.PB30560	4	19.08	15.85	5.92	10.99	4.95	5.46	2.87	3.32
	gene13783	F01.PB94764	5	0.44	0.2	2.43	1.06	1.34	1.05	2.05	1.64
	gene15036	F01.PB31450	1	2.2	1.29	11.69	10.16	7.05	10.09	27.6	27.42
		F01.PB59101	2	9.45	6.77	54.03	31.93	43.81	40.69	38.03	9.11
		F01.PB54904	2	42.11	24.28	159.65	103.25	152.13	104.95	143.27	87.82
		F01.PB53796	5	24.91	17.2	67.13	44.01	62.19	61.55	117.67	51.05
		F01.PB45167	6	119.27	79.69	200.76	175.06	171.14	97.83	50.16	18.34
	gene16350	F01.PB49393	3	8.58	6.67	3.83	6.72	2.39	1.53	1.2	0.45
		F01.PB57329	3	5.18	2.62	1.18	3.74	1.18	0.5	0.36	0.16
		F01.PB4101	3	33.88	25.29	13.02	23.24	7.09	4.3	2.86	1.69
		F01.PB53069	3	6.93	6.1	3.08	6.08	2.06	2.25	1.7	1.58
		F01.PB2373	3	4.61	5.07	2.15	5.29	1.5	1.22	1.25	0.36
		F01.PB57258	4	7.09	4.61	1.89	5.34	2.14	0.94	1.22	0.95
		F01.PB63404	4	1.9	1.26	0.29	1.49	0	0	0.15	0
	gene21166	F01.PB8721	2	0.22	0	1.16	1.41	1.38	1.86	2.36	0
	gene21167	F01.PB38518	5	0.44	0.71	2.54	1.59	2.44	3.23	3.23	2.08
	gene25185	F01.PB70655	4	0.79	1.3	0.25	0.39	0.15	0	0.16	0.1
	gene28067	F01.PB31896	4	35.34	27.13	17.47	23.76	12.68	12.92	12.04	10.36
	gene29738	F01.PB29790	3	6.59	7.47	5.06	8.94	4.59	2.51	2.77	0.68
		F01.PB44206	3	22.87	23.63	18.79	26.72	19.33	9.34	7.15	4.74
	gene32028	F01.PB10324	4	2.24	2.59	0.15	0.85	0.07	0.08	0.15	0
		F01.PB35248	4	3.46	4.55	0.92	1.74	0.28	0.25	0.04	0.12
		F01.PB7228	4	0.9	2.12	0.29	0.56	0.18	0.05	0.03	0
	gene32084	F01.PB58911	1	0.68	0.65	13.48	6.68	13.43	14.12	39.44	37.58
		F01.PB31716	1	1.85	0.63	29.75	11.29	22.01	24.43	55.13	58.71
		F01.PB32086	5	1.91	1.44	17.5	8.22	17.44	13.81	27.22	21.89
		F01.PB49090	5	2.54	1.07	18.78	11.35	22.89	15.86	24.17	18.21
		F01.PB66626	5	0.93	0.43	8.52	4.11	10.89	9.23	13.18	7.54
FAR1 family protein	gene00378	F01.PB119505	4	0.89	1.21	0.91	0.26	0.33	0.08	0.17	0.1
	gene12562	F01.PB98941	4	0.41	0.55	0.28	0	0	0	0	0.38
	gene19368	F01.PB118600	1	0.08	0.54	0.17	0.09	0.17	0.83	1.23	1.18
G2-like family protein	gene10484	F01.PB102490	3	1.68	2.17	0.93	1.38	0.71	0.77	0.36	0.2
		F01.PB77371	4	3.21	2.7	1.09	1.47	0.24	0.69	0.44	0.75
		F01.PB16920	4	8.45	6.38	3.8	3.44	3.18	2.34	1.89	1.14
		F01.PB101643	4	5.06	7.21	2.66	3.5	2.08	1.67	1.74	0.88
		F01.PB100709	4	0.94	0.66	0.57	0.32	0.31	0.46	0.11	0.16
		F01.PB95457	4	10.84	10.84	4.09	7.1	3.5	2.9	1.94	1.43
		F01.PB82045	4	4.93	6.04	0.91	3.46	1.91	1.58	1.27	0.98
		F01.PB76544	4	1.8	1.72	0.1	1.24	0.58	0.14	0.03	0.33
		F01.PB82559	4	1.54	1.49	0.32	0.55	0.36	0.67	0.2	0.22
		F01.PB10912	4	0.64	0.81	0.17	0.19	0.11	0.12	0	0
		F01.PB101987	6	0.34	0.89	0	0.99	0.78	0.77	0	0
	gene17750	F01.PB74870	3	20.93	17.2	8.55	15.67	7.53	2.88	0.62	0.65
	gene19709	F01.PB61598	3	2.36	3.24	1.66	1.77	1.07	0.56	0.59	0
	gene24094	F01.PB58654	3	3.78	3.34	2.12	3.81	1.2	0.91	0.58	0.57
		F01.PB35752	6	13.85	12.34	12.18	17.34	13.86	10.74	4.28	5.32
	gene30204	F01.PB39266	1	0.72	1.11	1.15	0.49	1.9	3.88	3.09	5.12
GATA family protein	gene02686	F01.PB19932	3	25.19	21.09	21.01	25.35	12.84	11.93	6.74	6.68
		F01.PB117905	3	1.61	0.82	1.12	1.64	0.77	0.4	0.31	0.04
		F01.PB119647	6	15.31	15.3	16.91	20.19	12.9	10.68	7.23	4.51
	gene05175	F01.PB60220	4	15.17	16.83	2.97	5.62	4.67	1.54	5.05	2.72
		F01.PB49068	4	17.11	17.86	2.63	5.58	3.35	2.7	4.27	2.68
		F01.PB35883	4	13.9	11.63	3.18	6.51	3.51	2.56	3.83	2.06
		F01.PB3344	4	16.52	16.35	2.37	5.03	4.61	2.47	3.02	2.49
	gene12624	F01.PB45912	4	2.05	4.19	0.72	2.44	0.48	0.09	0.03	0.09
	gene25651	F01.PB3486	4	3.53	7.17	1.01	2.27	0.1	0.04	0.04	0
	gene26538	F01.PB64474	6	5.88	4.92	6.93	7.65	6.3	3.68	1.66	2.2
GeBP family protein	gene16487	F01.PB37027	5	8.07	9.67	18.11	13.48	23.85	18.72	23.54	19.48
GRAS family protein	gene01015	F01.PB78511	2	0.54	0	1.17	2.22	1.31	3.53	2.03	1.58
		F01.PB95097	2	1.78	2.65	7.28	6.51	5.43	8.26	2.97	4.63
		F01.PB84775	6	1.22	1.11	1.63	2	1.26	1.67	0.35	0.37
	gene05757	F01.PB47218	4	2.87	4.03	1.29	2.14	1.71	0.8	0.47	0.23
		F01.PB34154	4	5.2	5.44	2.17	2.8	1.06	1.28	0.32	0.23
	gene13212	F01.PB90537	1	0	0	0	0	0.24	0	0.58	1.89
		F01.PB86290	1	0.69	1.41	9.6	2.26	12.07	15.91	32.47	42.47
		F01.PB101041	1	0	0.36	1.28	1.18	1.67	2.36	4.69	3.66
		F01.PB86568	2	19.93	17.01	102.22	49.66	94.66	87.14	93.84	67.85
		F01.PB15441	2	14.62	11.27	61.8	43.52	63.16	50.39	51.13	32.44
		F01.PB102301	5	0	0.16	2.09	0.16	1.93	1.78	2.71	1.07
		F01.PB87072	5	0	0	24.6	0.78	17.56	40.68	33.43	8.66
		F01.PB73203	5	0.06	0	0	0	0.54	1.02	0	0.82
		F01.PB15102	5	0.53	0.13	6.49	2.72	10.31	8.59	9.9	7.54
		F01.PB101008	5	0.83	0.62	4.46	5.71	5.16	7.66	7.04	10.28
		F01.PB94481	5	3.98	5.13	30.81	12.41	44.87	52.03	74.63	69.1
		F01.PB76930	5	9.84	11.56	297.91	91.54	300.11	295.64	302.66	341.71
		F01.PB101070	5	2.25	0	10.66	5.69	18.12	14.19	16.02	12.99
		F01.PB79220	5	0	0.07	2.75	0.85	3.69	2.31	2.82	2.23
		F01.PB74681	5	10.31	11.4	207.38	62.05	240.33	276.6	260.52	248.51
		F01.PB66244	5	2.84	2.25	26.24	9.4	29.02	32.74	36.44	40.89
		F01.PB16734	5	0	0	0.31	0.07	0.26	0.61	0.44	0.48
		F01.PB93925	5	0	0	1.6	0.09	0.49	0.82	1.1	0.63
		F01.PB92900	5	0.88	0.61	11.63	3.12	16.85	18.52	17.96	12.34
		F01.PB14094	5	0	0	1.21	0.48	1.26	2.12	1.61	1.36
		F01.PB78075	5	0.33	0.48	11.83	3.42	12.54	13.03	14.85	13.55
		F01.PB83455	5	3.73	3.86	68.85	23.43	79.7	98.18	95.73	105.64
		F01.PB89525	5	0.03	0	0.5	0.23	0.66	0.85	0.84	0.8
		F01.PB71205	5	3.76	5.39	131.13	37.01	133.85	140.23	152.14	174.47
		F01.PB103017	5	0.21	0	1.35	0.62	0.25	2	1.73	2.27
		F01.PB15124	5	0	0.35	33.13	6.71	37.4	60.14	49.16	64.18
	gene14438	F01.PB5870	4	0.79	1.35	0.27	0.52	0.23	0.37	0.04	0
		F01.PB98342	4	1.27	2.41	0.73	0.77	0.55	0.28	0	0.12
	gene14780	F01.PB78254	3	12.1	10.08	9.05	10.79	6.92	6.67	3.14	3.28
		F01.PB87832	3	3.81	2.77	2.36	2.42	1.51	1.7	0.9	0.88
		F01.PB87466	3	6.69	6.46	5.91	5.41	4.54	5.93	2.41	1.85
		F01.PB72055	3	1.99	1.71	1.85	1.67	1.06	1.6	0.23	0.39
		F01.PB76204	6	14.42	11.41	14.45	15.54	11.28	13.32	4.61	3.73
	gene19801	F01.PB79251	5	0.36	0	0.3	0.34	0.5	1.23	1.09	1.13
	gene25548	F01.PB82413	2	0.24	0.05	7.98	2.3	7.55	7.31	5.3	2.51
	gene26491	F01.PB19671	4	2.32	3.15	1.15	2.11	1.14	1.37	0.95	0.76
	gene29558	F01.PB13659	2	4.21	3	16.08	11.13	12.94	8.31	6.35	5.56
		F01.PB101278	2	10.46	6.37	35.56	27.2	32.58	19.67	15.44	9.91
		F01.PB16020	5	7.31	6.44	35.18	13.55	21.26	30.62	29.85	34.65
	gene30177	F01.PB107012	1	0.6	0.11	0.52	0.74	1.21	0.2	2	1.77
	gene30958	F01.PB120145	3	1.32	1.63	0.66	1.43	0.61	0.18	0.22	0.11
		F01.PB94669	3	10.01	7.34	4.82	7.09	5.41	9.75	1.89	3.82
		F01.PB71908	3	13.04	15.58	5.58	11.97	5.64	2	1.15	0.64
		F01.PB14163	3	1.69	1.15	0.21	1.46	1	0.48	0.16	0.28
		F01.PB8976	4	8.42	9.86	2.4	4.26	2.97	2.33	0.71	0.25
		F01.PB101085	4	3.28	1.85	0.16	1.95	1.68	0.77	0.12	0
		F01.PB64264	4	4.95	5.47	0.99	3.3	2.2	1.26	0.33	0
		F01.PB6127	4	3.25	2.16	0.48	1.33	0.58	0.41	0	0.06
		F01.PB87586	4	7.91	7.17	1.12	4.05	1.94	0.96	0.71	0.27
		F01.PB40700	6	9.45	16.29	11.48	21.71	11.18	5.54	3.01	1.01
HB-other family protein	gene24915	F01.PB104067	1	0.33	0.62	0.8	0.56	1.23	0.62	1.34	2.1
HD-ZIP family protein	gene05590	F01.PB38475	4	2.77	4.33	0.41	2.47	1.28	0.57	0.54	0.44
		F01.PB63393	4	3.45	8.39	1.59	3.14	0.82	0.64	0.07	0.38
	gene08853	F01.PB69228	4	3.4	5.52	0.78	1.59	0.12	0.79	0.37	0.3
		F01.PB69511	4	5.46	9.16	1.83	2.32	0.95	0	0	0
		F01.PB68627	4	13.85	19.96	4.29	5.54	1.43	0.54	0.78	0.51
	gene12765	F01.PB5919	6	9.5	10.54	15.38	13.06	15.64	5.57	6.59	2.49
	gene16235	F01.PB16927	3	80.67	68.15	75.41	82	57.95	39.11	17.58	13.77
		F01.PB60199	3	7.33	10.83	6.04	8.8	6.22	3.93	2.99	1.47
		F01.PB88741	3	5.04	2.64	3.48	3.14	0.84	0.71	0.35	0.33
		F01.PB96309	3	17.54	17.54	13.29	17.24	12.6	9.45	4.09	3.87
		F01.PB74829	4	16.99	18.3	11.49	8.05	6.95	8.55	3.42	3.15
		F01.PB16096	4	20.5	23.62	8.71	9.81	9.51	7.44	5.8	5.39
		F01.PB16433	4	13.56	15.61	3.91	8.77	6.54	3.81	2.16	1.01
		F01.PB100672	4	0.53	0.54	0.2	0.24	0.11	0.24	0	0.09
		F01.PB75252	4	2.33	2.78	1.37	1.35	0.94	0.93	0.25	0.27
		F01.PB83315	4	22.43	24.08	12.28	16.85	11.5	12.34	9.24	8.22
		F01.PB80164	4	9.31	9.26	4.14	6.37	6.09	4.12	2.51	2.38
		F01.PB13764	6	4.75	4.65	7.18	8.76	6.32	2.35	0.55	0.98
	gene18656	F01.PB68496	2	1.67	1.2	36.74	11.47	19.69	11.11	12.61	5.27
		F01.PB46933	6	100.92	68.44	208.43	183.12	225.42	84.17	51.9	17.94
		F01.PB50034	6	51.57	34.36	122.59	96.66	114.47	49.09	32.34	10.73
	gene19130	F01.PB17790	3	10.65	12.71	7.13	11.53	5.31	6.6	2.21	1.45
	gene23926	F01.PB110406	4	0.43	0.5	0.15	0.09	0.09	0.05	0.06	0
	gene25942	F01.PB35206	3	21.62	16.68	15.24	23.48	13.79	6.92	2.98	1.77
		F01.PB32016	3	16.95	15.69	11.35	24.49	14.1	6.39	3.02	1.56
		F01.PB51398	3	101.06	84.24	77.64	133.24	67.61	34.83	12.04	6.89
		F01.PB60808	3	3.3	2.57	2.76	3.69	2.19	1.35	0.49	0.34
		F01.PB61324	3	137.68	117.62	85.63	148.48	83.42	41.31	17.03	8.6
		F01.PB36927	6	12.44	8.94	18.14	24.82	12.57	7.55	2.88	1.82
		F01.PB70301	6	20.92	15.35	53.21	48.67	38.36	23.24	8.96	5.56
	gene28942	F01.PB19504	4	0.38	0.62	0.09	0.14	0.07	0.02	0.06	0.07
HSF family protein	gene02705	F01.PB2582	3	5.2	2.84	1.77	4.26	1.61	2.28	0.78	0.39
		F01.PB56749	3	1.34	0.89	0.92	1.66	0.62	0.5	0.14	0.17
		F01.PB81226	3	3.78	3.16	1.98	4.96	2.51	1.96	0.81	0.67
		F01.PB75207	3	3.25	2.64	2.22	4.47	1.25	2	1.13	0.24
	gene12667	F01.PB46145	6	5.74	5.62	11.25	9.38	10.13	7.51	3.92	1.76
	gene13904	F01.PB76642	1	0.87	0.07	1.63	0.07	2.05	0	2.1	1.58
	gene32416	F01.PB46705	3	1.73	3.12	0.32	2.27	1.65	1.32	0	0.46
LBD family protein	gene05722	F01.PB5447	3	58.56	49.34	29.73	41.92	19.48	20.09	7.02	3.19
		F01.PB32372	3	28.01	25.43	21.17	23.29	13.97	15.91	11.35	6.07
		F01.PB35784	3	11.86	15.56	11.39	11.3	4.66	0.97	1.23	0.84
		F01.PB39105	3	18.12	17.05	15.12	15.35	8.61	6.87	4.48	2.87
		F01.PB64054	3	26.06	22.29	11.56	16.91	8.3	10.08	3.16	2.52
	gene10300	F01.PB40864	4	4.73	20.26	3.07	3.6	3.94	1.11	0.9	0.27
		F01.PB2904	4	10	41.61	7.05	5.9	8.17	1.93	1.89	0.84
		F01.PB22342	4	11.76	39.45	11.53	9.19	10.48	4.47	3.09	2.21
	gene23226	F01.PB579	3	7.53	7.18	6.54	5.53	4.01	8.02	1.45	1.62
LSD family protein	gene10712	F01.PB41926	3	6.35	7.42	6.24	3.03	2.32	2.99	1.3	0.42
MIKC_MADS family protein	gene06301	F01.PB26431	3	2.89	3.26	1.5	2.35	1.03	1.28	0.58	0.44
	gene12119	F01.PB70325	3	8.38	9.18	3.43	6.89	6.99	2.75	1.32	1.59
	gene12120	F01.PB65087	3	7.06	5.85	2.58	6.45	5.79	1.47	0.42	0.79
		F01.PB79082	3	5.13	6.1	2.97	6	3.25	1.79	0.93	0.62
	gene24494	F01.PB58369	1	0.21	0.68	0.87	0.23	0.92	1.56	7.33	5.5
		F01.PB51462	1	0.11	0.33	3.47	0.64	2.27	0.72	14.4	12.36
		F01.PB59492	1	0.87	3.23	1.17	1.33	2.66	3.07	16.94	12.14
		F01.PB75022	1	8.22	7	44.33	20.05	55.31	78.12	123	154.89
		F01.PB7264	1	0.56	0.62	1.18	0.97	1.34	3.2	6.38	7.03
		F01.PB63794	5	31.82	25.89	71.7	62.69	100.6	167.78	146.14	176.27
		F01.PB35456	5	8.1	5.73	16.56	17.08	23.28	32.08	33.77	35.03
	gene26119	F01.PB38483	4	30.36	31.7	9.59	18.89	1.59	4.92	0.89	0
		F01.PB49141	4	42.5	47.17	8.23	24.78	12.49	5.62	2.57	3.07
		F01.PB47036	4	3.74	2.19	0.54	0.71	0.71	0.73	0	0
MYB family protein	gene00185	F01.PB74603	6	7.4	5.52	7.19	9.55	6.03	3.84	3.04	2.23
		F01.PB48575	6	61.74	49.55	78.31	92.68	52.53	41.62	30.32	21.56
	gene02652	F01.PB63347	4	1.27	2.08	0.23	0.41	0.21	0.08	0.04	0.04
	gene04423	F01.PB59991	4	2.85	4.1	0.72	1.26	0.5	0.19	0.13	0.14
	gene07646	F01.PB32573	4	5.13	14.67	2.35	4.18	1.32	0.48	0.6	0.38
	gene10329	F01.PB60494	4	20.38	31.03	9.14	12.93	5.74	3.69	2.63	1.94
	gene15392	F01.PB21657	4	1.77	2.86	0	0.55	0.16	0.11	0	0
	gene19715	F01.PB31692		0	0	2.14	0.12	0.49	2.37	6.08	10.06
	gene20912	F01.PB10818	3	5.39	5.21	3.64	6.02	2.46	1.95	0.44	0.36
		F01.PB8959	6	3.97	4.02	4.45	8.01	2.73	2.14	0.5	0.52
	gene22961	F01.PB67132	5	5.02	3.24	13.57	10.38	18.96	28.36	26.51	10.84
	gene24027	F01.PB60901	3	27.19	29.56	18.95	30.88	22.92	11.81	11.63	8.65
		F01.PB50170	3	9.24	13.18	12.36	13.96	7.25	3.22	2.58	0.89
	gene25685	F01.PB42949	3	1.06	1.29	1.18	0.79	0.44	0.17	0.19	0.09
	gene26214	F01.PB60476	3	30.71	25.74	19.25	27.31	23.11	14.76	9.08	7.23
	gene31413	F01.PB4737	1	0.46	0.76	83.55	10.8	104.98	206.33	271.39	296.99
	gene32268	F01.PB10495	4	4.79	14.18	1.84	3.34	1.6	0.44	0.04	0.14
MYB_related family protein	gene00738	F01.PB2527	4	1.15	1.97	0.94	0.81	0.61	0.27	0.24	0
	gene02230	F01.PB94911	5	1.53	2.14	3.5	3.03	4.08	3.63	4.9	3.32
	gene09510	F01.PB43397	3	14.23	13.91	9.75	10.32	6.87	4.34	3.56	4.26
	gene11419	F01.PB53638	1	0.22	0.3	1.32	0.91	1.63	2.17	3.82	3.75
	gene18104	F01.PB34815	6	2.99	1.54	5.26	4.44	3.87	3.22	1.48	0.53
		F01.PB38736	6	0.9	1.13	1.54	2.6	1.36	1.09	0.25	0.12
		F01.PB38778	6	15.11	7.23	21.48	15.32	13.68	10.2	2.85	3.18
		F01.PB104508	6	0.54	0.14	0.4	0.64	0.3	0.39	0.07	0
	gene22621	F01.PB87314	3	1.51	1.85	1.08	1.89	0.75	0.29	0.32	0.36
		F01.PB73865	3	1.99	1.6	0.83	1.47	0.3	0.44	0.11	0.09
	gene23919	F01.PB24076	3	226.95	157.35	143.98	189.1	165.58	148.42	51.24	25
	gene24821	F01.PB91286	3	3.16	2.52	1.83	2.53	2.08	1.58	0.25	0.2
	gene26789	F01.PB12783	6	1.83	1.91	3.26	2.28	2.22	2.03	0.49	0.7
		F01.PB76112	6	5	4.29	5.14	5.23	5.44	2.42	2.2	0.41
NAC family protein	gene00971	F01.PB75307	1	2	1.59	8.17	5.17	9.9	6.3	13.86	17.41
		F01.PB30952	1	2.41	1.64	11.09	3.87	5.15	4.4	12.55	19.04
		F01.PB48265	5	3.37	2.19	14.34	8.55	17.05	9.05	20.75	24.75
		F01.PB98862	5	0.98	0.27	5.39	4.4	7.25	3.54	5.73	5.1
	gene01851	F01.PB14580	5	4.02	4.81	8.51	6.94	8.93	8.39	9.2	10.57
	gene03875	F01.PB69763	4	6.04	6.44	3.04	3.94	3.88	0.84	1.84	1.25
	gene04424	F01.PB56888	3	7.38	12.87	9.07	8.59	4.45	2.66	1.72	1.45
	gene09702	F01.PB43127	2	0.2	0.32	2.12	2.07	1.69	3.04	0.31	0.13
	gene11344	F01.PB94538	4	0.44	7.44	1.01	1.14	1.24	0	0	0.14
	gene15095	F01.PB94116	5	0.93	0.8	2.08	1.82	1.7	2.14	3.16	3.06
		F01.PB35687	6	1.56	1.21	4.44	5.64	3.8	3.09	1.69	0.83
	gene17720	F01.PB71923	5	2.21	1.87	2.96	2.7	3.41	3.43	4.97	4.24
		F01.PB13049	5	2.63	2.5	5.27	3.72	5.25	4.84	6.35	5.11
	gene20686	F01.PB62783	5	1.14	1.34	5.16	3.53	3.93	4.41	5.18	6.31
	gene23560	F01.PB93177	5	0.77	1.7	3.72	2.93	4.18	3.76	6.61	4.76
	gene27615	F01.PB70130	1	2.87	0.06	0	0.46	2.06	0	2.02	2.31
		F01.PB4509	4	3.69	2.07	0	0	1.43	1.37	0	1.8
	gene31149	F01.PB30616	2	13.73	10.42	68.88	41.41	79.26	82.12	69.22	43.25
	gene31150	F01.PB52439	1	1.14	1.01	1.71	1.54	2.17	2.58	3.99	5.37
		F01.PB54066	5	190.31	147.99	762.65	411.52	678.5	590.82	650.27	663.45
		F01.PB35121	5	18.46	15.67	127.01	51.47	131.44	100.45	163.88	134.87
		F01.PB32821	5	45.24	42.68	273	120.72	302.32	221.82	323.75	333.89
NF-YA family protein	gene12709	F01.PB6085	4	2.61	5.84	1.13	1.46	1.89	0.62	0.23	0.06
	gene14681	F01.PB47057	5	5.73	4.86	9.22	8.65	11.7	9.52	11.82	10.85
RAV family protein	gene03871	F01.PB2265	3	0.98	1.41	0.3	1.21	0.09	0	0.03	0.07
		F01.PB7312	4	7.89	11.1	1.56	8.96	0.64	0.72	0.03	0
SBP family protein	gene06295	F01.PB80297	4	10.18	8.66	3.08	4.79	2.2	2.94	1.7	1.79
		F01.PB89501	4	1.44	0.75	0.26	0.94	0.17	0	0.21	0.11
		F01.PB49151	4	4.95	4.62	1.3	2.76	1.27	1.24	0.92	0.53
		F01.PB14979	4	18.37	15.84	2.96	8.65	1.53	1.54	0.43	0.68
	gene17738	F01.PB21861	4	6.34	5.17	0.77	4.07	1.42	1.61	0.35	0.58
	gene22888	F01.PB104151	2	2.85	1.98	6.93	5.77	6.48	8.84	6.56	6.9
		F01.PB19733	2	4.22	4.8	11.71	9.39	8.39	8.86	9.55	9.15
		F01.PB104677	5	2.7	3.65	6.96	5.14	6.65	7.63	6.86	7.9
	gene26117	F01.PB79101	4	0.46	0.73	0.12	0.24	0.03	0.08	0.08	0.07
	gene29726	F01.PB23429	4	7.79	14.54	0	1.71	0.23	0	0.08	0.08
	gene14276	F01.PB64139	3	3.09	2.94	1.28	2.82	2.28	1.37	0.8	0.36
		F01.PB9117	4	2.68	3.21	0.72	2.33	0.84	0.39	0.28	0.25
		F01.PB58372	4	5.9	4.33	1.87	3.43	2.11	1.67	1.18	1.02
TALE family protein	gene03606	F01.PB58212	1	11.8	8.53	8.84	10.08	18.89	15.31	20.62	20.68
		F01.PB37443	5	4.96	3.52	10.22	5.88	12.48	12.05	12.12	15.24
	gene18314	F01.PB114141	5	1.48	0.51	1.55	0.61	2.06	1.83	2.55	2.36
		F01.PB97352	5	1.83	0.9	2.58	2.7	2.83	2.93	3.02	3.33
		F01.PB90859	5	11.55	9.15	24.44	17.14	25.84	22.35	26.02	19.69
		F01.PB104672	6	4.09	2.85	8.97	4.8	7.08	6.3	1.57	0.99
	gene18718	F01.PB102121	1	0.69	0.6	0.35	0.29	0.23	0	2.68	2.32
		F01.PB16242	2	9.38	2.21	25.37	29.29	31.03	23.77	13.06	17.97
		F01.PB10995	5	3.62	2.81	12.49	6.67	11.94	7.63	14.14	10.7
		F01.PB80425	5	0.14	0.2	0.38	0.68	0.91	1.41	1.26	0.65
		F01.PB71614	5	10.43	8.94	19.41	18.42	28.93	24.86	21.1	25.28
		F01.PB100623	5	21.17	15.14	31.18	25.04	35.66	41.7	45.41	54.88
	gene20865	F01.PB42570	1	5.22	3.29	6.05	5.45	5.34	8.42	15.25	21.57
		F01.PB59029	1	7.27	4.79	11.33	9.61	11.49	19.73	23.02	33.26
		F01.PB31927	1	3.9	3.91	5.5	4.91	5.36	11.4	16.19	21.73
	gene21861	F01.PB114733	3	0.63	0.83	0.63	0.48	0.86	0.44	0.11	0.08
		F01.PB17169	3	2.92	3.79	2.4	3.86	2.14	1.49	1.07	0.55
	gene28834	F01.PB110667	1	0	0.13	0	0.28	0.11	0.17	0.42	0.45
		F01.PB115030	1	0.85	0.81	1.27	1.02	1.07	2.13	2.19	2.45
		F01.PB14780	5	1.87	2.04	3.32	3.06	3.24	5.43	4.26	5.75
	gene29414	F01.PB119474	3	0.49	1.72	0.92	0.48	0.34	0.42	0.08	0.04
		F01.PB114799	3	4.25	5.06	4.11	3.4	1.74	1.76	1.02	1.13
	gene31590	F01.PB31865	6	1.81	0.78	1.73	1.52	3.17	0.87	0.39	0.08
TCP family protein	gene01346	F01.PB70485	5	4.48	4.04	9.44	8.93	9.74	14.42	9.77	13.1
	gene12294	F01.PB31795	3	18.85	19.06	7.14	20.25	7.38	6	2.47	1.2
		F01.PB2744	3	13.79	11.73	7.46	11.44	6.01	3.1	1.5	0.89
		F01.PB58678	4	17.43	14.74	4.9	12.93	3.89	3.82	1.22	0.72
	gene25985	F01.PB6996	4	5.26	4.97	0.22	2.67	0.06	0.02	0.02	0
		F01.PB3761	4	1.7	1.43	0.05	0.6	0.05	0	0.05	0
	gene30370	F01.PB74225	3	2.68	4.66	2.3	2.2	1.4	1.41	0.61	0.74
		F01.PB75245	3	2.68	4.06	1.88	2.15	1.65	0.88	0.39	0.51
		F01.PB94595	4	0.56	0.92	0.2	0	0	0	0	0.29
		F01.PB112169	4	0.59	0.77	0.26	0.34	0.56	0.21	0.09	0.12
		F01.PB92597	4	6.43	9.12	3.98	4.07	2.77	2.13	1.68	0.95
Trihelix family protein	gene01828	F01.PB115400	2	16.99	10.35	41.42	26.47	27.06	45.35	32.59	28.72
		F01.PB81412	2	2.65	1.7	6.72	5.62	5.19	6.57	3.96	7.17
		F01.PB79839	2	6.68	4.8	20.84	12.42	12.98	17.06	14.23	17.62
		F01.PB18681	5	24.62	17.29	45.61	30.17	43.06	49.01	66.47	63.74
		F01.PB76431	5	16.08	9.52	29.48	22.85	20.4	26.67	23.96	28.53
		F01.PB108728	5	1.5	0.75	2.91	1.68	2.23	2.33	3.19	2.86
		F01.PB19558	5	19.65	14.61	41.61	29.03	34.46	39.95	36.87	38.95
		F01.PB19714	5	12.98	8.96	19.99	15.23	17.68	17.74	23.8	24.67
		F01.PB104656	5	10.35	6.28	23.21	13.66	16.81	19.24	20.67	19.43
		F01.PB109904	5	6.9	2.86	17.71	9.76	12.71	16.85	14.37	17.45
	gene08173	F01.PB48315	3	13.3	15.54	3.88	12.61	3.25	2.05	0.55	0.49
		F01.PB83475	3	0.83	0.51	0	0.79	0.23	0.25	0.05	0.07
		F01.PB14102	3	2.44	3.21	0.97	3.01	0.56	0.4	0.13	0
	gene08175	F01.PB83819	3	15.25	16.81	8.06	14.48	6.38	5	1.25	0.67
		F01.PB13771	3	10.27	10.08	6.71	9.15	3.68	3.66	1.03	0.38
		F01.PB116479	3	3.27	3.5	2.22	3.35	2.28	2.06	1.04	0.63
		F01.PB73986	3	1.52	1.51	0.99	1.02	0.82	0.42	0.07	0.14
		F01.PB15213	3	4.44	3.82	2.76	3.78	2.69	2.19	0.5	0.2
		F01.PB15675	3	6.48	6.45	4.77	4.85	2.72	2.09	1.07	0.75
		F01.PB71943	6	1.11	1.77	2.32	1.34	0.95	0.74	0.09	0.13
	gene13452	F01.PB46703	2	3.52	2.74	22.15	10.7	12.07	17.21	17.27	14.31
		F01.PB8117	2	6.3	4.04	18.57	14.6	9.69	11.72	11.93	12.58
	gene14244	F01.PB46804	2	0.41	0	0.7	0	3.11	5.49	2.01	1.45
		F01.PB56778	5	2.97	4.78	5.95	5.36	6.1	9.4	9.32	8.62
		F01.PB34328	6	14.3	12.8	24.53	19.28	18.37	16.76	5.19	7.93
	gene16528	F01.PB13978	3	2.54	1.78	1.98	0.5	1.07	0.58	0.18	0.3
		F01.PB33354	3	0	2.36	0.82	0.88	0.46	1.5	0.1	0
		F01.PB4552	4	7.49	9.38	3.99	5.04	3.2	3.27	2.46	1.92
	gene18585	F01.PB87825	3	1.64	1.96	1.59	1.07	0.92	0.55	0.58	0.05
		F01.PB11077	3	5.42	6.84	4.56	4.29	2.62	2.22	2.26	2.02
	gene30156	F01.PB89925	4	5.65	6.96	3.02	2.86	3.43	1.63	1.3	1.33
		F01.PB88842	4	5.36	6.08	2.34	3.99	3.35	1.86	2.08	1.19
VOZ family protein	gene29778	F01.PB85700	1	0.77	2.86	0	0.72	2.55	0	5.36	2.51
		F01.PB88568	2	0.24	0	0.88	2.35	0.66	1.99	0	0
WOX family protein	gene13035	F01.PB32101	4	5.6	5.14	1.47	4.23	1.95	1.02	0.51	0.49
WRKY family protein	gene01197	F01.PB80900	1	2.45	2.38	4.05	3.59	4.21	5.94	9.32	12.14
		F01.PB11823	4	0.94	1.48	0.39	0.75	0.33	0.13	0.14	0.11
	gene01340	F01.PB7688	1	0.14	0.04	3.41	0.88	2.9	9.4	23.21	38.82
	gene02269	F01.PB39178	6	24.82	27.23	27.94	32.68	20.92	10.78	3.61	2.47
		F01.PB24717	6	7.9	7.51	8.81	9.82	6.63	3.37	0.47	0.73
	gene04391	F01.PB97806	2	8.21	5.69	19.21	13.01	15.95	15.54	15.08	17.43
		F01.PB88171	5	9.26	8.07	22.06	15.35	20.44	19.78	20.38	20.16
		F01.PB100591	5	3.5	2.02	3.59	3.8	4.71	5.72	6.68	6.52
	gene12308	F01.PB68097	3	1.56	1.92	0.79	1.5	1.03	0.3	0.25	0
		F01.PB69880	3	1.53	1.68	0.9	1.99	0.47	1.08	0.29	0.07
	gene18152	F01.PB35139	3	1.46	0.98	0.42	1.28	0.48	0.49	0.29	0
		F01.PB77719	4	4.29	3.82	1.67	2.4	2.45	1.21	0.81	0.47
	gene19019	F01.PB49378	4	1.48	3.14	1.03	1.38	0.33	0.11	0.11	0.08
	gene19219	F01.PB31264	3	1.17	1.13	0.18	1.27	0.25	0.25	0.26	0
	gene19478	F01.PB87111	5	0.6	0.34	2.62	1.81	3.33	1.39	3.65	4.03
		F01.PB14627	5	1.38	0.68	3.32	2.18	1.44	2.25	2.66	3.93
	gene23963	F01.PB78567	1	0.22	0.65	0.53	0.49	0.72	1.38	3.37	3.69
		F01.PB72363	5	2.21	2.39	15.81	9.68	16.26	27.39	26.03	33.19
		F01.PB67278	5	0.3	0.45	1.38	1.2	0.72	2.12	1.92	1.52
		F01.PB73362	5	2.16	1.35	7.04	4.99	9.53	10	9.42	10.52
	gene24904	F01.PB52227	1	1.23	2.83	1.91	1.05	0.62	0.49	4.73	3.23
	gene28720	F01.PB96046	1	0.88	0.66	4.57	2.16	6.16	10.38	29.53	59.87
		F01.PB49374	1	0.97	0	0	0	0	0	4.43	2.06
		F01.PB45477	1	1.68	1.81	3.26	2.48	4.94	11.14	42.23	81.16
		F01.PB85015	1	0.36	0	0.55	0.39	2.06	2.55	12.07	18.98
		F01.PB56932	1	0	0.94	8.01	3.09	14.27	23.75	74.23	114.71
YABBY family protein	gene32251	F01.PB45314	1	2.32	14.64	4.19	2.93	5.46	2.94	13.22	19.87
ZF-HD family protein	gene14755	F01.PB66560	4	0.63	1.87	0.44	0.67	0.41	0	0.01	0
