# Supplementary material for: The complexity of the Fragaria x ananassa (octoploid) transcriptome by single-molecule long-read sequencing
Source: Hortic Res. 2019 Apr 6;6:46. doi: 10.1038/s41438-019-0126-6 (PMC6441658; doi:10.1038/s41438-019-0126-6)
Supplement: Supplementary file 6 — Supplementary Information 6 [file 41438_2019_126_MOESM6_ESM.xlsx]

## Sheet: Auxin
Auxin pathway gene family	Accession number from FVG	Putative transcript variants from SMLR	GF1	GF2	WF1	WF2	TS1	TS2	RF1	RF2
YUC family protein	gene08377-FvYUC3	NO	--	--	--	--	--	--	--	--
	gene30882-FvYUC7	NO	--	--	--	--	--	--	--	--
	gene00528-FvYUC3	NO	--	--	--	--	--	--	--	--
	gene11728-FvYUC4	NO	--	--	--	--	--	--	--	--
	gene08779-FvYUC6	NO	--	--	--	--	--	--	--	--
	gene27796-FvYUC10b	F01.PB9095	0.94	2.56	0.63	0.94	0.73	0.65	0.29	0
	gene06886-FvYUC10a	NO	--	--	--	--	--	--	--	--
	gene01005-FvYUC11a	NO	--	--	--	--	--	--	--	--
	gene32686-FvYUC11b	NO	--	--	--	--	--	--	--	--
TAA1 family protein	gene03586-FvTAA1	NO	--	--	--	--	--	--	--	--
TAR family protein	gene31790-FvTAR2a	F01.PB75009	0.12	1.39	2.28	1.97	2.09	4.25	4.08	10.05
		F01.PB17060	0.95	2.94	0.72	0.77	0.35	0.64	1.04	0.66
	gene37056-FvTAR2b	NO	--	--	--	--	--	--	--	--
GH3 family protein	gene22838-FvGH3-1	F01.PB11452	0.54	1.69	0.16	0.49	0.13	0.15	0.12	0.05
		F01.PB98367	0	0	0.03	0	0	0	0	0
		F01.PB95984	0	0	0	0	0.05	0.06	0.03	0
		F01.PB89062	0	0	0	0	0	0	0	0.17
		F01.PB76592	0	0	0	0	0	0	0	0
		F01.PB91986	0.33	0.28	0	0	0	0	0	0
		F01.PB76516	0	0.44	0	0	0	0	0	0
		F01.PB13419	0.29	0.74	0	0.08	0.13	0.03	0.19	0.06
		F01.PB10991	0.56	1.78	0.42	0.26	0.14	0	0.36	0.27
	gene24005-FvGH3-3a	NO	--	--	--	--	--	--	--	--
	gene03265-FvGH3-5	F01.PB14746	0.07	0.41	0.18	0.12	0.12	0.53	1.07	1.14
		F01.PB94216	0	0	0	0.12	0	0.1	0	0
		F01.PB78787	0.07	0.92	0.5	0.13	0.04	0.22	0.4	0.29
	gene30702-FvGH3-3b	NO	--	--	--	--	--	--	--	--
	gene10286-FvGH3-10	F01.PB83238	0.16	0.04	0	0	0.15	0	0	0
		F01.PB86237	0	0	0	0	0	0	0.05	0
		F01.PB83550	0	0.09	0.08	0.13	0.09	0.13	0.05	0.06
		F01.PB84242	0.08	0	0.09	0	0	0	0	0
		F01.PB8486	0.56	0.52	0.32	0.28	0.13	0.1	0.12	0.05
		F01.PB14073	0	0	0	0	0	0	0	0
		F01.PB77278	0	0	0	0	0	0	0	0.17
	gene18907-FvGH3-11	F01.PB14040	6.02	5.49	5.89	7.69	3.99	8.28	4.02	8.65
		F01.PB84244	4.14	5.76	4.45	7	3.83	7.49	4.95	6.21
		F01.PB77490	2.82	1.47	1.26	1.63	0.77	0.92	0.15	0.55
		F01.PB75831	2.9	3.29	1.96	2.93	1.77	1.19	0.91	0.7
		F01.PB99327	0	0	0	0	0	0	0	0
		F01.PB7196	1.27	1.98	1.14	2.22	1.05	0.34	1.02	0.72
		F01.PB103168	0.21	0.11	0.08	0.13	0.15	0.14	0.08	0.05
		F01.PB97029	0.91	0	0.66	2.2	0.67	0	0	0
		F01.PB53344	2.49	2.11	1.13	1.32	1.79	1.06	0.62	0.07
		F01.PB7167	4.11	5.18	1.69	3.23	3.08	1.63	0.72	1.3
		F01.PB120008	0	0.03	0	0	0	0	0	0
		F01.PB96769	4.26	6.47	2.76	4.3	5.71	7.06	0.01	0
		F01.PB86937	0	0	2.24	0	0	0	6.16	9.36
		F01.PB11497	2.28	4.18	3.73	4.34	3.29	3.08	2.63	4.14
		F01.PB11262	0	0	0	0	0	0	0.36	0
	gene23026-FvGH3-17	F01.PB89068	0.19	0.74	1.3	1.78	0.34	0.71	0	0.82
		F01.PB79694	11.79	7.66	0.75	7.89	1.43	2.17	0.47	0.19
		F01.PB11347	0	0	0	0	0	0	0	0
	gene10566-FvGH3-9	F01.PB10950	2.87	8.92	1.95	1.79	0.92	0.89	0.25	0.15
	gene27740-FvGH3-12	F01.PB101945	0.04	0	0.04	0.2	0.12	0.04	0	0
		F01.PB64328	1.85	1.34	2.4	1.93	1.82	2.37	2.69	3.49
PIN family protein	gene09384-FvPIN1	F01.PB98826	1	5.12	0.78	1.3	1.13	0	0.3	0.05
		F01.PB96628	1.22	4.84	0.41	0.63	0.19	0.32	0	0
		F01.PB15583	2.17	6.6	1.09	2.17	0.73	0.44	0.17	0.06
		F01.PB72503	0.93	3.51	0.1	1.11	0.24	0.17	0.06	0.13
	gene12312--FvPIN2a	NO	--	--	--	--	--	--	--	--
	gene12314-FvPIN2b	NO	--	--	--	--	--	--	--	--
	gene04070-FvPIN4	F01.PB98061	2.08	1.28	0.31	1.03	0.16	0	0.07	0.03
		F01.PB99749	4.22	3.91	1.11	3.34	0.35	0.2	0.14	0.06
		F01.PB98627	0.23	0.16	0.31	0	0.01	0	0	0
	gene16792-FvPIN5	F01.PB35874	0	0	0.11	0	0	0	0	0
		F01.PB2353	5.28	7.01	5.27	4.15	3.07	1.59	0	0.41
		F01.PB80670	0	0	0	0.03	0	0	0	0
		F01.PB50012	0	0	0	0	0	0	0	0
	gene01267-FvPIN8	F01.PB30906	0.51	1.06	0.44	0.95	0.33	0.2	0.17	0.21
AUX/LAX family protein	gene18832-FvAUX1	F01.PB14591	4.48	4.04	1.46	3.12	0.62	0.63	0.43	0.41
		F01.PB15543	2.2	2.58	1.9	0.96	0.69	1.84	0.19	0.41
		F01.PB87698	2.21	1.67	0.54	0.85	0.38	0.25	0.35	0.22
		F01.PB85069	10.38	2.47	9.83	9.92	4.82	5.54	3.39	0.82
		F01.PB80653	0.46	0.23	1.15	0.89	0.21	1.43	0.2	0.45
		F01.PB78648	7.91	8.33	4.57	6.41	0.68	0.82	0	1.7
		F01.PB71867	0	0.14	0.29	0.68	0.09	0.93	0.11	0.46
	gene20938-FvLAX1	F01.PB83511	1.05	1.99	2.32	2.08	0.67	0.51	0.15	0
		F01.PB76149	0.3	1.08	0.35	0.5	0.26	0	0.22	0
		F01.PB43495	0.74	5.99	0	0	0.32	0	0.01	0
		F01.PB15040	0.95	3.62	0.45	0.83	0.76	0.25	0	0.25
		F01.PB13557	0.29	0	0.07	0.29	0.1	0	0	0
		F01.PB90541	3.27	26.88	0.93	2.58	1.39	0.86	0.33	0.04
	gene11123-FvLAX3	F01.PB53572	3.88	3.72	1.6	3.27	1.25	1.58	0.64	0.19
		F01.PB9032	8.84	6.72	3.23	7.25	3.34	1.79	1.23	0.81
	gene07619-FvLAX2	F01.PB67780	0.46	8.76	0	0.14	0.35	0	0	0
TIR1 family protein	gene24947-FvTIR1	F01.PB79324	16.31	12.98	20.01	15.4	14.23	12.08	7	5.98
		F01.PB15028	14.24	9.59	64.23	34.17	54.94	54.78	46.08	45.27
		F01.PB92740	1.58	0.87	1.69	2.67	1.61	1.3	0.12	0.84
		F01.PB15072	3.83	4.07	7.01	5.2	5.11	2.92	1.64	0.84
		F01.PB10924	22.06	19.76	24.01	25.55	22.13	17.79	10.8	11.7
AFB family protein	gene01376-FvAFB2	F01.PB74993	17	16.62	15.76	16.76	11.93	7.59	6.43	7.26
		F01.PB91695	6.96	6.78	4.25	6.23	3.46	1.42	3.34	2.6
		F01.PB71904	7.45	7.97	4.57	6.1	6.82	4.51	4.42	3.06
		F01.PB107504	6.89	8.09	6.56	7.61	6.27	4.72	3.62	3.36
		F01.PB99478	0.02	0.03	0	0	0	0	0	0
		F01.PB80561	3.05	0.33	2.66	4.12	2.14	2.79	0	1.36
		F01.PB15019	44.52	40.57	47.68	48.96	42.38	22.36	24.87	20.51
	gene12066-FvAFB5	F01.PB114462	4.66	4.42	5.71	5.42	4.36	4.29	3.61	3.18
		F01.PB103247	4.78	3.65	4.42	3.73	3.59	2.4	2.39	2.02
		F01.PB106966	9.62	9.06	7.28	8.94	6.95	5.74	3.9	4.27
		F01.PB12741	0	0	0	0	0	0	0	0
ABP1 family protein	gene27729-FvABP1	F01.PB25160	6.42	12.05	8.71	7.4	7.76	9.12	13.96	11.79
		F01.PB23706	3.89	4.73	6.9	5.6	5.88	4.86	8.85	6.29
ARF family protein	gene29255-FvARF1	F01.PB12320	10.64	10.4	10.9	10.4	8.73	7.4	6.18	5.97
		F01.PB100088	0.04	0.19	0	0	0.14	0.1	0.15	0.06
		F01.PB111167	0.04	0.09	0	0	0	0	0	0.02
		F01.PB76341	0.05	0.32	0.06	0.05	0.12	0.05	0	0.12
		F01.PB110732	1.89	2.34	0.68	1.48	0.79	0.83	0.69	0.23
		F01.PB92142	6.41	6.17	4.94	4.87	2.57	2.48	2.16	2.66
		F01.PB15900	4.29	4.63	4.19	4.77	4.06	3.6	2.67	2.42
		F01.PB85980	1.54	2.45	1.42	2.22	1.42	0.87	1.6	0.63
	gene06434-FvARF2	F01.PB117740	0	0	0	0	0	0	0	0
		F01.PB117576	0	0	0	0.08	0	0	0.25	0
		F01.PB111074	0	0.08	0.06	0.05	0.02	0.14	0.11	0.05
		F01.PB110819	0	0	0	0	0	0	0	0
		F01.PB109162	6.67	4.18	6.26	6.61	4.97	4.3	4.17	2.63
		F01.PB119838	1.49	0.32	0.2	0.39	0.22	0.34	0.24	0
		F01.PB119825	0	0	0	0	0	0.29	0	0
		F01.PB118052	0	0	0	0	0	0	0	0
		F01.PB117257	0.6	0.2	0.19	0.09	0.2	0	0.15	0
		F01.PB115798	0	0	0.08	0	0	0	0	0
		F01.PB114013	0	0.4	0.41	0.44	0	1.59	0	0
		F01.PB108445	0	0	0	0	0	0	0	0
		F01.PB105845	0	0	0	0	0	0	0	0
		F01.PB105047	1.74	6.4	2.98	2.73	4.37	1.6	3.08	1.28
		F01.PB119736	0	0.07	0	0.37	0	0	0	0
		F01.PB108514	0.35	0.05	0.71	0.14	0.23	0.49	0.35	0.22
		F01.PB118258	0.09	0.35	0.48	0.09	0	0.17	0.35	0
		F01.PB19912	0	0	0	0	0	0	0	0
		F01.PB17899	5.3	7.08	5.26	5.08	6.04	5.81	4.06	2.66
		F01.PB111592	0	0.03	0.01	0.04	0	0.02	0	0.05
		F01.PB119542	0.13	0	0	0	0.1	0.01	0	0
		F01.PB118173	0	0.01	0.08	0.11	0	0.03	0.08	0
		F01.PB114162	0.12	0.17	0	0	0.14	0.28	0.52	0.31
		F01.PB105971	0.03	0.11	0.38	0.15	0.12	0.51	0.2	0.05
		F01.PB117746	0.01	0	0.12	0	0	0	0	0
		F01.PB110634	0.11	0.17	0.22	0	0.02	0	0.05	0.02
		F01.PB114783	0.5	0.88	1.26	0.26	0.63	0.5	0.06	0.18
		F01.PB116031	0	0	0	0	0	0	0.02	0
		F01.PB110053	0.45	0.42	0.47	0.29	0.34	0.6	0.38	0.4
		F01.PB116273	0	0	0	0	0.04	0	0	0
		F01.PB109741	0.03	0.1	0	0.03	0.13	0.1	0.02	0.01
		F01.PB118527	2.59	2.72	3.28	2.47	2.64	2.69	2.77	1.66
		F01.PB119566	0.51	0.68	0.6	0.57	0.49	0.44	0.28	0.22
		F01.PB19252	0.04	0	0	0.12	0	0	0	0.04
		F01.PB116676	0	0	0	0	0	0	0	0
		F01.PB112192	0.6	0.46	0.69	0.76	0.54	0.67	0.64	0.6
		F01.PB119733	0	0	0	0	0	0.07	0	0
		F01.PB119872	5.37	5.41	6.29	5.66	4.93	5.09	2.99	1.72
		F01.PB116283	0.1	0.56	0.41	0.26	0.17	0.34	0.3	0.12
	gene29771-FvARF3	F01.PB95237	9.49	7.63	9.08	11.01	10.51	7.3	4.25	2.8
		F01.PB107051	0.69	0.58	0.85	1.07	0.87	0.47	0.19	0.13
		F01.PB12832	9.21	8.23	8.57	10.28	9.69	6.03	2.99	1
		F01.PB107135	0.48	0.55	0.63	0.63	0.4	0.24	0.06	0.05
		F01.PB96965	2.45	1.79	3.44	4.63	3.48	2.02	2.42	0.95
		F01.PB71956	4.31	2.78	2.38	2.84	3.48	2.34	0.82	0.46
		F01.PB101097	0	0	0	0	0	0	0	0
		F01.PB95099	6.42	5.17	9.67	7.12	7.78	9.76	4.81	6.21
		F01.PB81581	0	0	0	0	0	0	0	0
		F01.PB95484	12.28	10.41	10.48	12.33	12.7	7.83	4.01	2.43
	gene28545-FvARF4	F01.PB111368	1.59	2.66	0.32	0.63	0.79	0.26	0.31	0.57
		F01.PB116683	3.47	4.04	1.97	2.43	2.04	2.74	1.95	3.9
		F01.PB113985	0	0.66	0.51	0	0.07	0	0	0.26
		F01.PB103738	5.38	6.09	1.05	2.36	1.87	1.67	1.97	6.51
		F01.PB103531	0.06	0.08	0.07	0.17	0	0	0	0.25
		F01.PB94528	2.56	4.11	1.23	1.37	1.61	2.1	1.72	10.06
	gene08492-FvARF5	F01.PB112284	0.06	0.06	0	0.11	0	0	0	0
		F01.PB104512	0.45	0.73	1.02	0.64	0.44	0.24	0.56	0
		F01.PB104194	3.42	2.54	3.84	4.29	2.18	1.71	1.19	0.51
		F01.PB109213	0.25	0.69	0.31	0.18	0.17	0.11	0.05	0.02
		F01.PB17749	0.45	1.02	0.85	0.37	0.33	0.36	0.31	0.09
	gene30394-FvARF6a	F01.PB116916	0	1.6	0	0.8	0	0	0	0
		F01.PB17514	10.57	9.19	5.95	7.5	11.96	7.16	4.51	4.7
		F01.PB110932	1.73	1.73	2.03	1.33	2.2	3.26	4.86	4.25
		F01.PB114304	0	0	0	0	0	0	0	0
		F01.PB119093	9.54	9.73	19.81	14.74	21.38	27.65	29.06	23.43
		F01.PB104744	3.97	4.4	10.02	5.1	6.58	7.8	9.62	7.08
		F01.PB113238	4.68	5.77	8.16	3.14	12.31	8.14	42.13	49.44
		F01.PB19582	0.34	0.59	0.37	0.27	0.64	0.69	4.4	6.83
		F01.PB116205	6.55	4.95	10.84	6.95	10.74	10.33	13.23	8.13
	gene37848-FvARF6b	F01.PB119763	4.13	3.85	3.96	4.48	4.43	3.89	3.8	4.12
		F01.PB112741	0.22	0.55	0.62	0.2	0.72	0	0.8	0.52
		F01.PB104535	2.49	2.27	2.5	2.29	2.21	3.07	2.66	2.32
		F01.PB111004	0.62	0.85	0.58	0.68	0.76	1.4	0.7	0.39
		F01.PB111297	1.19	0.59	1.03	0.72	1.05	0.71	1.24	1.19
		F01.PB119789	3.27	3.93	6.1	3.49	4.66	4.97	4.68	4.03
		F01.PB117902	2.96	2.99	3.15	3.52	2.8	1.46	4.11	3.93
		F01.PB19573	0.83	0.92	1.19	1.21	1.27	1.14	1.5	1.57
	gene31631-FvARF8	F01.PB116343	1.74	2.55	1.7	2.29	2.49	1.52	0.79	0.49
		F01.PB18924	9.86	8.73	7.81	10.8	6.47	3.29	1.58	0.99
		F01.PB102950	4.21	2.9	3.05	4.84	2.48	1.88	0.22	0.29
	gene27792-FvARF13	F01.PB89513	0	0	0	0	0	0	0	0
		F01.PB75838	0.31	2.91	0.19	0.12	0.23	0.07	0.13	0.06
	gene02234-FvARF17	F01.PB73359	0.54	0.84	0.56	0.7	0.7	0.34	0.4	0.43
		F01.PB15192	0.02	0.02	0	0	0.04	0.04	0	0.05
		F01.PB86318	0.11	0.22	0.1	0.09	0	0.04	0.11	0.18
		F01.PB96849	0.39	0.4	0.13	0.33	0.19	0.1	0.11	0.11
		F01.PB72851	0.3	0.65	0.11	0.26	0.25	0.08	0.31	0.07
		F01.PB79603	0.61	1.08	0.78	0.94	0.62	0.71	0.55	0.76
		F01.PB71472	0.67	1.44	0.9	0.54	0.71	0.68	0.16	0.51
	gene25123-FvARF9	F01.PB96122	1.33	2.83	0.28	0.56	0.3	0.26	0.02	0.42
	gene09733--FvARF16a	F01.PB119740	6.38	6.48	7.73	7.62	8.34	8.04	7.35	7.41
		F01.PB113056	0.16	0.3	0.28	0.41	0.21	0.56	0.44	0.61
		F01.PB119821	0.17	0.29	0.07	0.05	0.33	0.11	0.28	0.3
		F01.PB115954	0.64	0.36	0.88	0.45	0.76	0.81	0.9	0.99
		F01.PB116352	4.21	4.26	5.9	5.19	6.17	4.7	6.03	5.6
		F01.PB116680	0.87	1.22	1.07	1.18	1.52	2.11	2.04	2.71
	gene23280-FvARF16b	F01.PB96648	1.27	3.14	1.8	2.13	2.12	1.4	1.69	0.98
	gene16844-FvARF16c	F01.PB100953	2.72	2.4	2.72	3.21	3.18	3.4	1.24	0.5
		F01.PB94068	1.9	2.35	1.04	1.11	1.28	1.43	0.49	0.44
	gene12224-FvARF19b	F01.PB116982	2.06	1.3	1.48	2.1	1.21	1.24	0.81	0.9
		F01.PB105332	0.41	0.17	0.14	0.08	0.2	0.16	0.06	0.02
		F01.PB118954	0.53	0.33	0.25	0.43	0.4	0.11	0	0.14
		F01.PB110367	1.44	1.11	2.19	1.38	1.68	2.07	1.38	1.24
		F01.PB109306	2.58	0.97	2.24	1.75	1.61	2.43	1.48	1.88
		F01.PB114720	3.16	2.8	4.18	3.98	3.07	3.28	2.2	2.8
	gene12917-FvARF19a	F01.PB112371	7.65	5.23	13.5	11.1	7.37	8.41	2.38	1.78
		F01.PB104847	0	0	0	0.05	0	0.13	0.32	0.11
		F01.PB104758	1.17	0.83	0.72	1.02	0.52	1.05	0.38	0.28
		F01.PB18661	9.83	6.41	14.7	11.6	8.14	8.02	2.7	1.64
		F01.PB104917	6.32	6.49	5	7.63	3.4	2.59	1.26	1.54
		F01.PB19503	3.12	1.75	2.23	1.79	1.44	1.66	0.78	0.79
		F01.PB117480	1.4	1.55	1.47	1.54	1.43	1.58	0.99	1.55
		F01.PB113042	1.48	1.02	1.21	1.27	0.75	1	0.61	0.59
		F01.PB105804	0.68	0.45	1.07	0.68	0.78	0.65	0.47	0.64
AUX/IAA family protein	gene16569-FvIAA3a	F01.PB6470	55.01	82.87	7.98	18.48	1.3	0.66	1.24	0.91
		F01.PB54628	1.39	0.91	0.12	0.25	0	0	0	0
		F01.PB39716	66.75	79.37	20.96	47.96	11.41	6.52	0	0.89
		F01.PB31315	12.67	12.02	2.48	10.56	3.2	1.02	1.77	0.28
		F01.PB25055	22.18	28.13	0.35	3.78	0.51	1.04	0.69	0
	gene08191-FvIAA3c	F01.PB65419	4.49	5.78	1.74	4.18	1.58	1.48	0.77	0
		F01.PB39680	0.95	0.64	0.33	0	0	0	0	0
		F01.PB21918	0	0.13	0	0.26	0.08	0.22	0.08	0.14
		F01.PB65547	7.24	4.65	1.94	7.33	2.74	1.39	0.38	0.27
		F01.PB1284	0.02	0.05	0.06	0.27	0.06	0	0	0
	gene32593-FvIAA3b	F01.PB9938	1.65	3.92	0.61	3.13	0.28	0.21	0	0
		F01.PB10576	1.33	0.48	0.17	1.53	0	0.05	0.14	0.14
	gene25723-FvIAA28a	F01.PB8146	0.84	1.51	0.47	0.39	0.5	0.42	0.29	0.17
		F01.PB52277	0.51	1.47	0.78	0.21	0.36	0.18	0.61	0
		F01.PB35814	0.68	2.32	0.26	0.62	0.38	0.58	0	0.15
		F01.PB55609	0.99	1.41	0.51	0.82	0.39	0.32	0.13	0.57
		F01.PB36403	0.41	0.7	0.29	0.16	0.3	0.12	0.02	0.18
		F01.PB62821	1.92	4.75	1.31	1.19	0.8	0.9	0.98	2.34
	gene05990-FvIAA6	NO	--	--	--	--	--	--	--	--
	gene32595-FvIAA7	F01.PB10288	11.2	17.78	3.16	7.22	0.68	0.23	0.05	0.05
		F01.PB56190	3.29	2.63	0	0.74	0.05	0	0	0
		F01.PB55305	0.82	1.33	0	0	0	0	0	0
		F01.PB37515	0	0.59	0.19	0.77	0	0	0	0
		F01.PB9912	4.06	8.33	0.18	0.99	0	0.04	0	0
	gene26830-FvIAA39	F01.PB85605	0.44	0.56	0.4	0.42	0.25	0.06	0.13	0.07
	gene05555-FvIAA8	F01.PB89815	1.94	1.75	3.41	3.5	3.26	2.44	1.84	1.44
		F01.PB33306	13.46	16.75	22.88	20.46	18.65	15.94	15.46	19.72
		F01.PB70764	0	0.12	0.14	0.32	0	0	0	0
		F01.PB55364	26.72	29.5	57.37	44.81	41.94	36.69	26.81	27.14
		F01.PB35477	1.67	1.31	1.86	0.84	2.29	1.17	1.46	0.53
		F01.PB10077	0.68	0.5	0	0.4	0	0	0	0
		F01.PB64953	8.88	8.21	15.39	15.72	17.56	12.17	9.04	10.41
		F01.PB9799	32.75	30.06	50.34	42.18	42.96	32.65	27.75	21.35
		F01.PB4828	31.18	27.27	42.43	43.81	27.01	19.34	11.33	9.83
		F01.PB9883	0.05	0	0	0.04	0.04	0	0.04	0
		F01.PB4452	41.45	34.6	47.24	56.11	28.56	19.72	14.45	11.67
		F01.PB35273	32.64	34.27	56.19	53.63	50.48	44.77	37.92	33.17
		F01.PB4125	44.4	43.78	43.56	51.62	25.33	20.19	11.95	11.37
	gene08336-FvIAA12	F01.PB9867	6.1	4.51	14	15.49	34.17	29.47	33.19	27.63
		F01.PB70481	13.54	7.4	60.72	43.59	70	80.17	93.23	64.52
		F01.PB54530	0	0	17.43	4.19	23.04	37.11	46.62	35.34
		F01.PB6554	0	0	3.13	0	0	1.65	10.69	8.38
		F01.PB50312	13.43	10.22	39.23	20.53	37.34	43.15	52.79	57.56
		F01.PB55389	13.6	9.03	18.57	20.38	19.37	20.89	13.78	16.02
	gene27891-FvIAA11	F01.PB60897	0.44	1.17	0.13	0.34	0.29	0	0	0
		F01.PB2399	2.36	5.27	0.64	2.35	0.35	0.37	0.14	0.04
		F01.PB69484	1.73	3.46	0.62	0.25	0.22	0.11	0	0
		F01.PB65255	1.93	2.85	0.32	0.74	0.22	0.34	0.05	0.21
		F01.PB42414	0.2	1.25	0.06	0.58	0.58	0	0	0.05
	gene30941-FvIAA16	NO	--	--	--	--	--	--	--	--
	gene09007-FvIAA28b	F01.PB31254	1.64	3.35	1.44	2.05	1.4	1.84	0.23	0.03
	gene25817-FvIAA27b	F01.PB30542	4.7	5.41	0.71	1.05	0.63	0.46	0.28	0.15
		F01.PB69943	0.39	3.11	0.25	0.41	0	0	0.04	0
		F01.PB48468	0.1	0.59	0	0.23	0.34	0.09	0	0
		F01.PB9492	4.99	9.1	0.87	2.59	0.4	0.55	0.07	0.1
		F01.PB7607	0.74	1.37	0.23	0.69	0.13	0	0	0.07
		F01.PB5690	0.18	0.26	0	0	0	0	0	0
		F01.PB7783	4.06	4.75	0.79	1.79	0.53	0.28	0.18	0
	gene11861-FvIAA27a	F01.PB5533	8.85	17.12	1.16	4.4	1.8	0.96	0.16	0
		F01.PB100346	6.73	12.77	2.18	3.5	1.7	0.52	0.15	0.07
		F01.PB63432	20.86	37.76	4.83	12.8	4.84	2.56	0.27	0.39
		F01.PB34148	0.48	0.81	0.29	0	0	0.32	0.12	0.07
		F01.PB30670	7.68	11.43	0.6	1.68	1.24	0.68	0.11	0.17
	gene05993-FvIAA5	F01.PB24197	82.32	45.14	43.94	73.47	61.49	36.08	35.4	24.47
	gene16571-FvIAA27c	F01.PB34471	36.35	49.2	12.67	20.67	10.29	5.01	4.12	1.82
		F01.PB51526	9.02	10.07	2.65	4.55	1.58	1.03	0.65	0.24
		F01.PB46673	1.05	2.2	0.31	0.27	0.42	0.15	0.07	0.07
		F01.PB55854	39.39	40.54	16.77	29.62	14.31	11.32	7.22	8.82
	gene08194-FvIAA14	F01.PB64094	0	0	0	0	0	0	0	0
		F01.PB54181	0	0	0	0	0	0	0	0
		F01.PB8727	13.16	11.2	14.38	23.77	18.65	15.46	5.71	5.65
		F01.PB54649	4.15	7.41	10.2	9.62	6.65	7.77	4.46	5.9
	gene31097-FvIAA20	NO	--	--	--	--	--	--	--	--
	gene22779-FvIAA31	F01.PB61876	0	0.58	0	0	0	0.22	0.53	0.95
		F01.PB63259	0.53	2.11	0.49	0.41	0.68	0	1.57	2.22
	gene16979-FvIAA33	F01.PB40298	22.31	15.28	18.88	23.5	14.29	15.99	10.45	14.32

## Sheet: ABA
ABA pathway gene family	Accession number from FVG	Putative transcript variants from SMLR	GF1	GF2	WF1	WF2	TS1	TS2	RF1	RF2
ZEP family protein	gene27958-FvZEP	F01.PB15388	1.57	0.83	2.49	3.43	1.73	1.77	0.72	0.87
		F01.PB79050	0.22	0	0	0	0	1.4	0.87	0
		F01.PB73094	5.09	3.75	9.89	9.47	6.74	5.94	3.08	2.93
		F01.PB71659	0	0.07	0.19	0	0	0.21	0	0.23
		F01.PB72615	1.28	1.76	3.18	3.95	3.71	1.19	2.66	1.62
		F01.PB16111	0.39	0.27	0.94	1.33	1.01	0.89	0.57	0.57
		F01.PB84944	1.06	0	1.98	0.68	0.33	1.52	0	0.43
		F01.PB15870	2.27	1.91	3.83	3.53	2.38	3.22	1.81	1.3
		F01.PB102047	5.21	3.64	9.83	9.89	9.69	6.94	7.62	5.96
		F01.PB87399	1.26	0.76	2.97	2.25	1.97	3.21	2.1	1.32
NCED family protein	gene31335-FvNCED3	F01.PB76643	0.38	0.22	0.83	2.21	1.33	1.51	0.86	0.56
		F01.PB96760	0.6	0.52	1.49	3.31	1.82	1.94	0.57	0.39
	gene30616-FvNCED5	F01.PB97080	6	3.03	15.86	9	32.3	24.75	61.21	48.79
		F01.PB89860	1.35	1.07	16.73	8.28	21.1	24.19	29.3	24.27
		F01.PB85027	25.29	11.63	126.64	90.86	137.46	125.15	134.05	107.38
	gene24386-FvNCED6	NO	--	--	--	--	--	--	--	--
ABA2 family protein	gene14429-FvABA2	NO	--	--	--	--	--	--	--	--
AAO3 family protein	gene07687-FvAAO3	F01.PB106435	0.46	0.25	0.11	0.15	0.14	0.2	0.12	0
		F01.PB110730	0.1	0	0.32	0.21	0.11	0.41	0.32	0.29
		F01.PB113932	0.81	1.22	1.3	1.5	0.81	1.08	0.45	0.44
CYP707A family protein	gene30191-FvCYP707A2	F01.PB10862	3	14.13	2.66	3.67	1.89	1.54	1.09	0.31
	gene09100-FvCYP707A4b	F01.PB66530	4.47	4.19	3.96	2.12	4.83	0.97	1.01	0
		F01.PB47320	2.67	2.8	22.17	8.22	13.21	3.16	1.49	0.75
	gene28569-FvCYP707A4a	F01.PB37833	2.52	3.38	0.06	0.76	0.08	0.04	0	0
	gene10931-FvCYP707A3	F01.PB97614	0	0	0	0.06	0	0	0	0
		F01.PB96828	0	0.14	0.09	0	0	0.05	0.06	0
		F01.PB88775	0	0	0	0	0	0	0	0
		F01.PB80092	0	0	0	0	0.06	0	0	0
		F01.PB16570	0	0.29	0.17	0	0	0	0	0
		F01.PB11930	0	0	0	0	0	0	0	0
		F01.PB90904	0	0	0	0	0	0	0	0
		F01.PB84878	0	0	0	0.08	0	0	0	0.02
		F01.PB81436	0	0	0	0	0	0	0	0
		F01.PB16317	0.02	0.02	0.1	0	0.04	0	0.09	0.05
		F01.PB16507	0.23	0.38	0.09	0.33	0.11	0.06	0.07	0.09
		F01.PB12766	0	0.02	0.18	0	0	0.02	0.08	0
CHLH/ABAR family protein	gene02502-FvCHLH/ABAR	F01.PB109258	7.16	6.31	2.89	6.21	2.73	1.69	0.25	0.08
		F01.PB114443	6.36	4.52	3.27	8.03	2.71	3.3	0.92	0.45
		F01.PB116079	6.26	5.84	3.01	4.89	1.63	0.86	0.3	0.15
PYL family protein	gene05244-FvPYL8a	NO	--	--	--	--	--	--	--	--
	gene02675-FvPYL2	F01.PB21347	7.94	7.42	10.79	13.9	9.13	7.82	14.09	13.45
	gene29672-FvPYL13c	NO	--	--	--	--	--	--	--	--
	gene29673-FvPYL13b	NO	--	--	--	--	--	--	--	--
	gene29674-FvPYL13a	F01.PB50729	2.14	1.11	1.61	2.01	1.67	3.43	2.05	1.42
		F01.PB34383	0.84	1.53	2.1	2.11	3.32	0.84	1.1	1.75
		F01.PB664	23.8	19.8	11.12	20.78	8.23	4.89	5.08	2.52
	gene02363-FvPYL8c	NO	--	--	--	--	--	--	--	--
	gene10508-FvPYL3	NO	--	--	--	--	--	--	--	--
	gene13778-FvPYL4	F01.PB44588	1.77	2.64	1.23	0.63	0.45	0.88	0.15	0.16
		F01.PB29844	0.78	1.86	0.89	1.16	0.31	0.23	0.57	0.81
		F01.PB8587	3.06	8.65	1.08	0.9	0.42	0.52	0.16	0.13
		F01.PB49923	1.76	6.87	1.85	2.69	0.72	0.44	0.74	0.42
		F01.PB45376	3.62	6.75	5.65	4.35	2.15	2.91	2.89	5.2
		F01.PB23621	1.75	4.12	3.61	1.37	0.94	1.79	1.05	1.62
		F01.PB22147	0	0	0	0	0	0	0	0
	gene19210-FvPYL7	F01.PB3031	15.68	19.15	12.55	12.03	16.07	13.7	15.03	11.43
		F01.PB60723	6.74	8.36	6	7.5	7.64	7.02	5.1	5.25
		F01.PB45591	16.23	17.28	10.02	13.81	12.4	11.95	7.13	7.92
		F01.PB3354	0.91	0.41	1.36	2.66	0.75	0.48	1.84	0.75
	gene21044-FvPYL6	NO	--	--	--	--	--	--	--	--
	gene13100-FvPYL8b	F01.PB4095	1.14	0.79	1.48	1.25	0.68	0.82	0.99	0.16
		F01.PB68817	0.38	0.33	0.77	0.57	0.73	0.89	0.3	0.89
		F01.PB61860	9.14	9.3	11.33	10.57	12.23	13.73	15.72	17.95
		F01.PB10100	1.74	1.52	2.61	1.32	2.26	2.62	2.48	4.65
		F01.PB56408	0	0	0	0	0	0	0	0
		F01.PB43942	7.77	6.33	8.54	6.18	9.72	9.92	6.32	8.04
		F01.PB70013	7.7	9.82	7.68	11.35	9.61	5.3	5.91	5.39
		F01.PB29812	0	0	0	0	0	0	0	0
		F01.PB24884	11.87	12.34	15.81	12.71	20.26	20.64	18.91	24.48
		F01.PB43261	0.64	0.98	1.11	1.06	1.15	0.65	1.05	0.95
		F01.PB6992	0.38	0.31	0.38	0	0.78	0.77	0.76	0.13
PP2C family protein	gene15427-FvABI1	F01.PB72644	6.93	6.28	5.29	4.8	4.31	2.72	1.6	1.15
		F01.PB85743	1.97	2.23	2.23	2.69	1.82	0.56	0.53	0
		F01.PB81894	6.31	6.92	5.46	5.31	4.07	1.77	1.15	0.66
		F01.PB92742	0	0.91	0	0	0.4	0	0	0.05
		F01.PB71827	0.77	1.76	0.66	1.5	0.8	0.88	0.39	0.18
		F01.PB79034	0.08	0.15	0.08	0.17	0	0.39	0.08	0.31
		F01.PB89237	0.65	0.31	0.61	0.44	0.14	0	0	0
		F01.PB91548	0.39	0.62	0.11	1.77	0.47	0	0	0
		F01.PB86201	0.11	0	0.64	0	0.05	0.18	0.16	0
		F01.PB84691	1.28	1.65	1.94	0.42	0.62	0.52	0.3	0.19
		F01.PB74549	0	0	0	0	0	0	0	0
		F01.PB106581	0	0	0	0	0	0	0	0
		F01.PB92421	0	0	0	0	0	0	0	0
		F01.PB91317	0	0	0.76	0	0.2	0	0	0
		F01.PB82744	10.5	8.04	18.02	14.79	16.79	13.66	8.22	4.17
		F01.PB78212	0	0	0	0	0	0	0	0
	gene12691-FvABI2	F01.PB6862	1.35	1.91	1.17	1.15	1.05	0.6	0.04	0.45
		F01.PB95048	0	0	0	0	0	0	0	0
		F01.PB80921	0.49	0.17	0.08	0.38	0.78	0.62	0.39	0.2
		F01.PB76506	0	0	0	0	0	0	0	0
		F01.PB79684	1.07	1.68	0.99	0.9	1.36	0.56	0.99	0.62
		F01.PB14397	0.43	0.99	1.04	1.38	0.66	0.6	0.51	0.1
	gene07500--FvHAB1	F01.PB97890	3.56	2.84	2.64	2.92	3.07	1.76	1.62	3.71
		F01.PB96664	2.18	2.3	2.28	1.63	2.69	2.25	2.18	2.13
		F01.PB79824	3.68	2.84	2.45	2.95	1.94	1.65	2.29	1.27
		F01.PB91488	13	10.34	9.82	12.57	10.49	8.12	6.22	4.22
		F01.PB101113	0	0	0	0	0	0	0	0
		F01.PB90200	6.29	5.11	4.72	6.62	5.47	5.41	3.49	3.62
		F01.PB86454	8.45	6.64	7.14	6.66	7.48	6.67	4.53	5.27
		F01.PB15318	21.67	22.07	14.81	18.47	15.98	11.25	11.01	7.6
	gene03578-FvHAB2	NO	--	--	--	--	--	--	--	--
	gene01934-FvHAI1	F01.PB60698	1.76	7.24	3.36	2.97	2.11	1.76	1.16	0.48
		F01.PB96627	0.78	3.67	1.72	1.57	1.18	1.01	1.39	0.88
	gene26316-FvAHG3	F01.PB65286	34.69	30.52	44.72	40.15	45.4	32.25	34.51	23.36
		F01.PB57305	24.69	25.35	40.72	32.35	37.19	22.42	31.35	20.17
		F01.PB52488	4.58	5.37	6.23	4.72	7.67	4	7.15	4.8
		F01.PB54543	0	0	0	0	0	0	0	0
		F01.PB45737	1.53	0.9	1.63	1.5	1.94	0.96	1.3	0
		F01.PB92206	5.61	4.98	9.03	5.87	7.31	5.86	6.63	3.22
		F01.PB5998	0.53	0.12	0.3	0.12	0.39	0.23	0.65	0.06
		F01.PB30882	0	0	0	0.06	0	0	0	0
		F01.PB73587	0.11	0.42	0.1	0.12	0.48	0.16	0.66	0.2
		F01.PB51962	22.27	19.64	31.94	26.93	26.24	17.05	18.94	10.25
		F01.PB37182	5.57	7.51	8.84	8.12	9.96	5.31	7.84	5.62
		F01.PB69107	19.43	19.55	25.25	23.41	21.12	14.17	14.57	7.67
		F01.PB41096	3.85	3.94	7.06	4.71	5.13	3.64	1.9	1.96
	gene32088-FvAHG1	NO	--	--	--	--	--	--	--	--
OST1 family protein	gene31902-FvOST1	F01.PB5110	2.24	3.78	1.59	1.36	2.2	0.94	0.33	0.23
		F01.PB89828	3.01	5.5	2.53	2.63	2.15	0.92	0.53	0.64
		F01.PB8868	9.64	8.99	7.42	7.45	6.66	4.41	2.32	1.39
SNRK2 family protein	gene24096-FvSNRK2-3	F01.PB10470	10.72	9.99	7.11	10.49	4.68	3.62	5.19	3.77
		F01.PB67081	0	0.91	0	1.09	0	1.26	0.23	0.17
		F01.PB65137	3.52	3.48	4.58	6	4.14	1.61	3.58	2.66
		F01.PB62102	1.71	1.11	0.93	0.93	0.66	0.49	0.24	0.95
		F01.PB48004	2.82	2.19	2.24	3.51	2.66	1.36	1.11	0.92
		F01.PB47777	0	0	0	0	0	0	0	0.12
		F01.PB38296	1.74	2.82	3.27	4.14	2.41	2.29	0.91	1.43
		F01.PB2828	6.45	6.57	6.08	7.18	6.52	3.44	4.95	3.44
		F01.PB9480	0.7	0.54	0.34	0	0.14	0	0.27	0.52
	gene10769-FvSNRK2-7	F01.PB5329	19.81	13.37	36.84	27.74	35.91	55.3	29.84	23.02
		F01.PB31213	19.5	18.05	41.43	30.57	31.45	38.9	23.66	30.1
		F01.PB49173	13.38	6.6	10.56	14.14	20.43	19.16	8.26	9.29
		F01.PB3262	15.08	12.55	25.66	23.47	25.84	27.53	22.46	30.82
	gene11031-FvSNRK2-4	F01.PB63775	3.28	3.7	1.8	1.18	3.95	5.34	3.32	2.94
		F01.PB62638	10.85	10.47	12.19	15	12.57	15.52	10.14	10.78
		F01.PB34683	9.87	9.93	10.97	10.95	9.26	10.13	7.83	7.86
		F01.PB33988	0	0.07	0	0	0	0.19	0	0
		F01.PB67707	37.48	35.12	37.85	39.42	39.7	37.22	31.88	29.75
	gene16244-FvSNRK2-8d	F01.PB53808	4.33	2.31	2.67	3.71	5.65	4.86	7.75	7.19
		F01.PB35058	16.36	11.32	24.67	19.84	33.7	24.15	28.55	34.2
		F01.PB5389	20.05	13.28	17.44	13.96	27.52	25.81	35.2	45.47
		F01.PB30688	4.1	4.47	2.8	4.14	4.64	3.08	7.29	4.88
		F01.PB3076	23.04	18.52	58.86	43.05	69.86	46.67	66.26	61.49
	gene11971-FvSNRK2-8a	F01.PB60781	5.12	6.44	5.55	5.35	9.64	2.06	0.78	1.27
		F01.PB57823	5.17	3.96	4.59	6.29	0	5.21	4.32	2.83
	gene11970FvSNRK2-8b	F01.PB3115	12.34	10.7	4.99	8.36	2.36	2.22	1.1	0.98
		F01.PB7915	5.15	4.42	1.19	3.45	1.18	1.26	0.24	0.51
	gene06595-FvSNRK2-9	NO	--	--	--	--	--	--	--	--
	gene11969-FvSNRK2-8c	NO	--	--	--	--	--	--	--	--
CPK family protein	gene27440-FvCPK4	F01.PB96668	0.39	0.25	0.33	0.22	0.47	0.34	0.52	0.33
		F01.PB74275	17.96	18.03	16.91	19.82	20.31	17.6	14.52	18.11
		F01.PB100198	2.1	1.6	2.17	1.48	2.71	2.19	2.13	2.56
		F01.PB85149	3.81	4.23	5.26	5.59	6.28	5.53	5.33	6.92
	gene05409-FvCPK11	F01.PB76782	17.4	16.14	14.71	19.09	12.62	13.68	9.33	8.82
		F01.PB119973	0.34	1.86	0	0.58	0.32	0.86	0	0
		F01.PB117384	2.92	3	2.03	2.91	1.99	1.79	1.7	1.49
		F01.PB102952	3.21	2.5	2.19	2.68	2.92	1.98	1.95	1.43
	gene17341-FvCPK6	F01.PB95036	9.62	8.37	11.82	9.58	10.61	10.83	9.39	8.37
		F01.PB14248	1.51	1.24	1.24	2.28	1.59	1.27	1.45	1.47
		F01.PB16483	4.77	3.49	6.43	5.75	5.34	5.95	3.51	5.03
		F01.PB83896	3.53	5.01	4.01	4.58	4.58	2.35	3.88	3.46
		F01.PB77391	0.37	0.39	0.48	1.12	0.29	1.65	0.45	1.12
		F01.PB102517	0	0	0.02	0	0	0	0.02	0
		F01.PB96402	0.24	0.72	0.3	0.21	0.23	0.5	0.43	0.18
		F01.PB76107	0	0.3	0	0	0	0	0	0
		F01.PB16427	0.32	0.35	1.29	0.12	0.44	0.91	0.13	0
		F01.PB93333	13.4	9.38	16.08	16.55	17.93	16.57	13.31	13.17
		F01.PB83986	6.47	4.57	8.18	6.32	8.66	6.65	6.4	6.11
		F01.PB78241	9.67	8.4	12.92	12.33	14.82	15.76	13.84	12.42
		F01.PB16955	12.62	10.27	15.86	15.34	16.11	18.19	13.59	13.73
	gene31992-FvCPK3	F01.PB88579	4.21	3.14	3.17	4.68	4.31	2.84	2.4	3.01
		F01.PB33593	4.77	4.49	5.69	6.06	5.14	5.46	3.54	3.89
		F01.PB84151	1.99	2.75	3.51	3.42	3.64	3.12	3.11	3.21
		F01.PB40602	10.71	7.81	8.97	9.81	8.93	9.34	6.59	7.3
		F01.PB93590	33.13	29	32.04	31.79	32.26	31.16	29.01	24.27
		F01.PB38074	0.15	0	0	0	0	0	0	0
		F01.PB101981	0.93	0.7	0.6	0.54	0.68	0.33	0.81	0.82
AREB/ABF family protein	gene28250-FvABF4	F01.PB62905	6.83	4.38	5.3	7.39	6.09	4.94	4.24	4.26
		F01.PB52183	4.24	1.92	4.14	4.79	3.54	3.92	2.94	2.64
		F01.PB84254	0.98	0.67	0.98	1.51	1.28	0.98	0.57	0.26
		F01.PB72084	0.02	0	1.25	1.6	2.39	2.25	1.47	2.13
		F01.PB9889	2.09	1.08	2.27	4.02	4.73	3.4	2.09	1.46
		F01.PB12820	1.49	1.88	1.5	0.74	2.37	1.29	2.36	1.86
		F01.PB97462	1.17	1.02	0.74	1.16	0.69	0.65	0.24	0.56
		F01.PB96266	1.07	0.7	1.16	1.67	1.22	1.23	0.99	0.99
	gene09110-FvABF3	F01.PB47016	7.61	5.4	12.79	13.41	11.53	8.68	4.45	3.72
		F01.PB55832	0	0.35	1.1	0.36	0.35	0.17	0.43	0.19
		F01.PB80076	2.98	3.02	3.04	4.25	2.03	2.55	1.77	1.88
		F01.PB44017	6.92	3.46	10.94	8.99	8.44	6.13	3.81	2.91
ABI3,ABI5	gene30280-FvABI5	F01.PB84588	1.77	4.43	2.84	2.17	1.79	0.53	1.86	0.8
	gene17562-FvABI3	F01.PB17625	2.26	8.04	2.76	1.45	2.01	0.46	0.87	0.38
		F01.PB18419	1.81	5.64	1.3	0.84	1.26	0.21	0.44	0.23
		F01.PB116306	0.1	0.48	0.03	0.02	0.2	0	0.04	0
		F01.PB119260	2.22	8.88	1.38	1.12	1.75	0.55	0.64	0.45
		F01.PB103915	0.46	0.55	0.26	0.42	0.19	0.08	0.09	0.19
