# Supplementary material for: The complexity of the Fragaria x ananassa (octoploid) transcriptome by single-molecule long-read sequencing
Source: Hortic Res. 2019 Apr 6;6:46. doi: 10.1038/s41438-019-0126-6 (PMC6441658; doi:10.1038/s41438-019-0126-6)
Supplement: Supplementary file 7 — Supplementary Information 7 [file 41438_2019_126_MOESM7_ESM.xlsx]

## Sheet: Sheet1
Candidate gene	Accession number from FVG	Length (aa)	Putative transcript variants from SMLR	protein Length (aa)	GF1	GF2	WF1	WF2	TS1	TS2	RF1	RF2
PAL1	gene09753	725	F01.PB89185	725	5.21	13.84	9.51	3.16	7.67	63.81	82.6	40.88
			F01.PB87211	725	4.15	7.36	7.03	1.54	4.94	58.09	64.74	29.8
			F01.PB77073	725	3.6	4.5	0.87	1.88	1.04	16.43	28.26	13.65
			F01.PB76158	725	0	1.11	0	0	0	0	2.33	0
			F01.PB16937	725	0	0	0	0	0	0.27	0.55	0.57
PAL2	gene23261	719	F01.PB96290	719	3.26	9.79	47.62	4.49	62.34	0.48	127.21	96.23
			F01.PB113584	719	0.95	2.03	16.63	1.3	14.1	0.48	53.8	37.31
			F01.PB77487	719	12.5	36.88	5.27	7.63	3.67	0.48	1.57	1.14
			F01.PB102942	719	1.59	6.6	2.21	1.25	1.76	0.48	2.35	5.15
			F01.PB94004	719	1.73	1.72	1.48	1.5	1.27	1.69	2.07	2.17
			F01.PB91952	719	1.12	5.51	0.91	0.69	0.43	0.41	0.53	0.19
			F01.PB81437	721	0.69	2.98	0.81	0.78	0.67	0.48	0.91	1.88
			F01.PB16254	719	0	0.05	0	0	0	0.48	0.14	0.07
			F01.PB85983	722	0	0	0	0	0	0.48	0	0
C4H1	gene28093	505	F01.PB63419	505	42.22	99.16	18.3	23.01	13.97	0.48	11.9	6.92
			F01.PB38088	505	0	0.7	0	0	0	0.48	1.95	0.91
C4H2	gene12222	505	NO
4CL1	gene15877	544	F01.PB52893	544	5.92	19.34	3.25	3.83	2.03	0.75	0.12	0.2
			F01.PB33408	544	2.86	9.46	1.46	1.39	0.75	0	0.06	0
			F01.PB9600	544	1.47	5.09	1.01	0.95	0.6	0.21	0.08	0
			F01.PB9280	544	0	0	0	0	0	0	0	0
4CL2	gene05255	546	F01.PB96814	546	22.71	50.18	14.86	16.46	10.1	12.12	3.33	2
			F01.PB71573	546	14.63	34.85	5.59	8.28	6.57	3.16	1.61	2.61
			F01.PB70913	546	4.68	11.47	4.86	4.1	3.51	2.34	0.44	0.6
			F01.PB12068	546	4.49	14.66	2.46	4.61	2.22	2.85	0.25	0.52
			F01.PB72543	546	1.94	13.24	0.59	2.43	0.49	2.14	0.49	0
			F01.PB86076	546	1.85	6.57	2.51	1.48	1.25	1.73	0.08	0.2
			F01.PB80435	546	0.19	0.82	0.37	0.15	0.07	0	0	0
			F01.PB81487	546	0	0.2	0	0.17	0	0	0	0
			F01.PB77792	546	0	0	0	0	0	0	0	0
4CL3	gene12577	587	F01.PB92811	587	24.97	21.1	9.74	17.29	6.98	22.95	3.51	1.09
			F01.PB86701	587	24.5	19.23	8.08	15.49	7.99	19.66	1.25	0
			F01.PB73031	587	3.83	5.1	0.6	2.15	1.79	5.86	4.18	2.14
			F01.PB92537	587	2.6	2.09	1.17	1.33	0.92	5.9	1.71	0.94
CHS1	gene26826	390	F01.PB35191	390	10.11	16.17	62.27	1.38	19.99	542.25	433.21	228.42
			F01.PB42730	390	1.74	3.27	20.28	0.18	5.93	170.87	167.51	82.87
			F01.PB31780	390	10.97	18.15	7.41	1.04	2.81	114.52	64.9	50.13
			F01.PB66078	390	2.99	6.17	13.25	0.97	5.83	103.8	45.17	43.33
			F01.PB65251	390	6.91	14.46	3.17	0.63	1.48	61.78	30.57	31.48
			F01.PB56626	390	5.95	10.52	6.01	0.38	1.16	75.79	31.18	25.5
			F01.PB47251	390	0.2	0.32	0.17	0	0	1.06	1.01	0.39
			F01.PB51442	390	0	0	0	0	0	0.33	0.15	0.14
CHS2	gene26825	390	F01.PB73484	390	30.8	56.43	113.1	2.12	40.96	798.91	417.77	370.16
			F01.PB57088	390	4.66	10.67	18.35	1.18	6.06	233.21	143.5	122.54
			F01.PB60089	390	0.69	4.33	26.95	1.13	9.02	185.58	116.5	77.5
			F01.PB45557	390	4.29	10.67	19.13	1.22	5.48	187.77	110.58	102.57
			F01.PB57010	390	2.51	3.23	10.89	0.2	4.13	75.79	36.32	34.93
			F01.PB39041	390	1.4	3.18	0.59	0.06	0.2	16.68	12.61	14.96
			F01.PB31834	390	0.06	0.75	0.39	0	0.27	6.82	3.61	3.91
			F01.PB70500	390	0.13	0.32	0	0	0.08	0.36	0.22	1.02
			F01.PB58629	390	0.24	0.5	0.07	0	0.15	4.01	0.9	0.74
			F01.PB30146	390	0	0	0	0	0	0	0	0.07
			F01.PB51464	390	0	0	0	0	0	0	0	0
CHI	gene23367	238	F01.PB44734	238	31.2	43.62	37.31	11.65	28.61	274.08	175.62	102.91
			F01.PB61355	238	17.85	19.33	53.54	7.96	45.48	285.11	189.02	115.25
			F01.PB45325	238	8.11	9.2	6.79	2.93	6.56	76.85	55.96	33.84
F3H	gene14611	365	F01.PB7429	365	45.31	62.36	196.24	24.47	123.66	880.67	634.76	401
			F01.PB68897	365	25.61	50.96	79	8.17	45.87	442.8	320.87	258.78
			F01.PB61681	365	10.87	14.63	57.62	1.91	24.09	277.75	242.03	152
F3'H	gene25801	513	F01.PB5231	513	5.54	8.51	0.15	0.59	0.29	0.19	0.11	0.06
			F01.PB48368	513	0.16	0	0	0	0	0	0.08	0
			F01.PB47628	513	0	0	0	0	0	0	0	0
			F01.PB33796	513	0	0	0	0	0	0	0	0
			F01.PB52274	513	0.4	0.74	0	0	0.14	0.05	0	0
DFR1	gene15176	350	F01.PB51848	351	130.12	114.6	131.22	107.66	95.8	230.74	182.48	146.74
			F01.PB52008	351	5.22	3.1	3.95	0.74	1.71	191.21	64.62	61.85
DFR2	gene15174	334	F01.PB35605	342	294.9	179.22	378.19	362.64	469.59	442.6	391.94	261.85
			F01.PB35061	342	40.96	34.86	37.66	48.51	57.13	53.43	57.98	37.95
			F01.PB6730	381	3.3	3.71	4.21	5.07	2.07	3.01	3.01	3.9
			F01.PB51076	342	0	0	0	0	0	0	0.18	0
ANS	gene32347	384	F01.PB7616	384	122.95	92.03	347.41	152.97	418.24	679.84	562.24	495.45
			F01.PB4879	384	9.13	15.72	1	0.35	0.6	17.94	15.85	5.35
			F01.PB55171	384	0.12	0.4	1.13	0.17	0.76	9.75	8.85	3.59
UFGT	gene12591	466	F01.PB47474	466	1.4	1.68	221.38	14.84	231.66	370.39	355.46	363.04
			F01.PB35718	464	1.09	0.74	107.06	7.55	116.84	215.46	234.81	219.74
			F01.PB89322	464	1.08	1.48	84.1	6.57	90.31	146.51	162.74	130.72
			F01.PB56645	464	0.52	0.17	63.5	3.89	90.3	164.02	198.91	160.81
LAR	gene03877	351	F01.PB119979	351	17.1	19.27	24.48	16.53	18.55	15.69	9.14	14.11
			F01.PB54048	357	0	0	0	0	0	0	0	0
ANR	gene24665	342	F01.PB48779	340	38.13	83.35	1.3	3.64	3.18	0.91	0.75	0.95
FLS	gene11126	336	F01.PB60003	336	2.6	7.87	0.11	1.01	0.95	0	0	0
			F01.PB36461	336	2.37	12.14	0.33	1.34	0.52	0.26	0.11	0
MYB1	gene09407	189	F01.PB20421	188	22.98	35.29	5.08	10.76	12.07	15.29	28.94	72.96
MYB10	gene31413	238	F01.PB4737	234	0.46	0.76	83.55	10.8	104.98	206.33	271.39	296.99
